# Supplementary material for: A dense SNP genetic map constructed using restriction site-associated DNA sequencing enables detection of QTLs controlling apple fruit quality
Source: BMC Genomics. 2015 Oct 5;16:747. doi: 10.1186/s12864-015-1946-x (PMC4595315; doi:10.1186/s12864-015-1946-x)
Supplement: Additional file 2: Table S3. — List of genotyping data of 3441 SNP markers among 297 F1 seedlings. (XLSX 4309 kb) [file 12864_2015_1946_MOESM2_ESM.xlsx]

## Sheet: Sheet1
Table S3. List of genotyping data of 3441 SNP markers among 297 F1 seedlings.
linkage group	locus	segregation	47-131	47-128	47-127	47-126	46-128	46-126	46-125	46-124	46-119	46-107	45-116	45-115	45-113	45-112	45-102	44-147	44-146	44-145	44-135	43-124	43-103	43-098	43-093	43-089	43-082	42-115	42-108	42-083	41-122	41-111	41-110	41-109	41-098	41-091	41-086	41-081	40-109	40-105	40-099	40-097	40-082	40-074	40-070	40-068a	39-137	39-124	39-118
1	emC01.11115376	<lmxll>	ll	--	ll	ll	ll	lm	lm	lm	lm	lm	lm	ll	ll	ll	ll	lm	lm	ll	ll	ll	ll	lm	ll	--	ll	ll	ll	ll	lm	--	lm	lm	ll	ll	lm	--	lm	ll	--	ll	ll	ll	lm	ll	--	ll	lm
1	emC01.11115392	<lmxll>	ll	--	ll	ll	ll	lm	lm	lm	lm	lm	lm	ll	ll	ll	ll	lm	lm	ll	ll	ll	ll	lm	ll	--	ll	ll	ll	ll	lm	--	lm	lm	ll	ll	lm	--	lm	ll	--	ll	ll	ll	lm	ll	--	ll	lm
1	euC01.11986653	<nnxnp>	np	np	nn	nn	np	nn	np	np	np	--	np	np	nn	nn	np	np	np	np	np	np	np	--	nn	np	np	np	nn	np	nn	np	nn	np	np	np	np	np	nn	nn	np	np	nn	--	np	nn	--	np	np
1	euC01.24490170	<lmxll>	lm	lm	ll	lm	lm	ll	ll	ll	lm	ll	ll	ll	ll	ll	lm	ll	ll	ll	--	ll	lm	lm	lm	lm	lm	ll	lm	lm	ll	lm	ll	ll	--	lm	ll	ll	lm	lm	ll	--	ll	--	--	lm	--	ll	lm
1	euC01.24519479	<lmxll>	lm	lm	ll	lm	lm	ll	ll	ll	lm	ll	ll	ll	ll	ll	lm	ll	ll	ll	lm	ll	lm	lm	lm	lm	lm	ll	lm	lm	ll	lm	ll	ll	lm	lm	ll	ll	lm	lm	ll	lm	ll	lm	ll	lm	--	lm	lm
1	euC01.24519485	<lmxll>	lm	lm	ll	lm	lm	ll	ll	ll	lm	ll	ll	ll	ll	ll	lm	ll	ll	ll	lm	ll	lm	lm	lm	lm	lm	ll	lm	lm	ll	lm	ll	ll	lm	lm	ll	ll	lm	lm	ll	lm	ll	lm	ll	lm	--	lm	lm
1	euC01.24519488	<lmxll>	lm	lm	ll	lm	lm	ll	ll	ll	lm	ll	ll	ll	ll	ll	lm	ll	ll	ll	lm	ll	lm	lm	lm	lm	lm	ll	lm	lm	ll	lm	ll	ll	lm	lm	ll	ll	lm	lm	ll	lm	ll	lm	ll	lm	--	lm	lm
1	euC01.24852353	<lmxll>	lm	lm	ll	lm	lm	ll	ll	ll	lm	ll	ll	ll	ll	ll	lm	ll	ll	ll	lm	ll	lm	lm	lm	lm	lm	ll	lm	lm	ll	lm	ll	ll	lm	--	ll	ll	lm	lm	ll	lm	ll	lm	ll	lm	--	lm	lm
1	euC01.27415023	<nnxnp>	np	np	np	nn	np	nn	nn	np	nn	np	nn	nn	np	nn	np	np	np	--	--	--	np	--	nn	np	--	np	np	nn	--	np	nn	nn	np	np	np	np	np	nn	np	nn	np	--	nn	np	--	np	--
1	euC01.27415057	<nnxnp>	np	np	np	nn	np	nn	nn	np	nn	np	nn	nn	np	nn	np	np	np	--	--	--	np	--	nn	np	--	np	np	nn	--	np	nn	nn	np	np	np	np	np	nn	np	nn	np	--	nn	np	--	np	--
1	euC01.27434257	<nnxnp>	np	np	np	nn	np	nn	nn	np	nn	np	nn	nn	np	nn	np	np	np	--	np	np	--	np	nn	np	np	np	np	--	nn	np	nn	nn	--	np	np	np	np	nn	np	nn	np	np	nn	np	nn	--	np
1	euC01.29142747	<lmxll>	ll	ll	ll	lm	ll	lm	lm	lm	lm	lm	lm	lm	lm	lm	ll	lm	lm	lm	--	lm	ll	ll	ll	ll	ll	ll	ll	ll	lm	ll	lm	lm	ll	ll	lm	lm	ll	ll	lm	ll	--	lm	lm	lm	--	ll	lm
1	euC01.3452457	<nnxnp>	nn	np	nn	nn	np	nn	np	np	np	np	np	np	--	nn	np	np	np	np	--	nn	np	np	nn	nn	np	np	nn	np	nn	--	nn	--	np	np	np	np	nn	np	np	np	np	nn	np	nn	--	nn	nn
1	euC01.3744628	<lmxll>	ll	lm	lm	lm	lm	ll	lm	lm	ll	ll	--	lm	lm	lm	lm	ll	ll	lm	--	lm	lm	ll	lm	--	ll	lm	lm	ll	ll	--	ll	ll	lm	lm	--	lm	ll	lm	ll	lm	lm	lm	ll	ll	lm	lm	ll
1	euC01.3744645	<lmxll>	ll	lm	lm	lm	lm	ll	lm	lm	ll	ll	--	lm	lm	lm	lm	ll	ll	lm	--	lm	lm	ll	lm	--	ll	lm	lm	ll	ll	--	ll	ll	lm	lm	--	lm	ll	lm	ll	lm	lm	lm	ll	ll	lm	lm	ll
1	euLG01_001	<nnxnp>	nn	--	nn	nn	np	nn	--	np	np	np	--	np	nn	nn	np	np	np	np	np	nn	np	np	nn	nn	np	np	nn	np	nn	--	nn	np	np	np	np	--	nn	np	--	np	np	nn	np	nn	--	nn	nn
1	euLG01_002	<nnxnp>	nn	--	nn	nn	np	nn	--	np	np	np	--	np	nn	nn	np	np	np	np	np	nn	np	np	nn	nn	np	np	nn	np	nn	--	nn	np	np	np	np	--	nn	np	--	np	np	nn	np	nn	--	nn	nn
1	euLG01_003	<nnxnp>	np	np	nn	nn	np	nn	np	np	np	np	np	np	nn	nn	np	np	np	--	np	--	np	np	nn	--	np	np	nn	np	nn	np	nn	--	np	np	np	np	nn	nn	np	np	nn	np	np	nn	nn	--	np
1	euLG01_004	<nnxnp>	nn	np	nn	nn	np	nn	np	np	np	np	--	np	nn	nn	np	np	np	--	--	nn	np	np	nn	nn	np	np	nn	np	nn	--	nn	np	--	--	np	np	nn	np	np	np	np	nn	np	nn	np	nn	nn
1	euLG01_005	<nnxnp>	nn	np	nn	nn	np	nn	np	np	np	np	--	np	nn	nn	np	np	np	--	--	nn	np	np	nn	nn	np	np	nn	np	nn	--	nn	np	--	--	np	np	nn	np	np	np	np	nn	np	nn	np	nn	nn
1	euLG01_006	<nnxnp>	nn	np	nn	nn	np	nn	np	np	np	np	np	np	nn	nn	np	np	np	np	np	nn	np	np	nn	nn	np	np	nn	np	nn	--	nn	np	np	np	np	np	nn	np	np	np	np	nn	np	nn	--	nn	nn
1	euLG01_007	<nnxnp>	--	--	nn	nn	np	nn	--	np	np	np	--	np	nn	nn	--	np	np	np	np	nn	np	np	nn	nn	np	np	nn	--	nn	np	nn	np	np	np	np	--	nn	np	--	np	nn	nn	np	--	np	nn	--
1	euLG01_008	<nnxnp>	nn	np	nn	nn	np	nn	np	np	np	np	np	np	nn	nn	np	np	np	np	np	nn	np	np	nn	nn	np	np	nn	np	nn	np	nn	np	np	--	np	--	nn	np	np	np	np	nn	np	nn	--	nn	nn
1	euLG01_009	<hkxhk>	--	--	kk	hk	hk	kk	--	hk	kk	hk	kk	kk	hk	kk	hh	hk	hk	hk	hh	hk	hh	hh	hk	hh	hh	hk	hh	hk	kk	hh	kk	kk	hh	hh	hk	hk	hh	hk	--	hk	hk	hk	hk	hh	--	hh	--
1	hNLG01_010	<nnxnp>	np	nn	np	nn	--	np	nn	nn	nn	--	nn	nn	np	np	--	nn	--	nn	--	nn	nn	nn	np	np	nn	nn	np	nn	np	nn	np	nn	nn	nn	nn	nn	np	nn	nn	nn	nn	nn	nn	np	np	np	--
1	hNLG01_011	<lmxll>	lm	lm	ll	ll	lm	lm	ll	ll	lm	ll	--	ll	ll	ll	--	ll	--	ll	--	ll	lm	ll	lm	lm	lm	ll	--	lm	ll	ll	ll	ll	lm	--	ll	ll	lm	lm	ll	--	ll	--	ll	lm	lm	lm	--
1	hNLG01_012	<lmxll>	lm	lm	ll	lm	lm	ll	ll	ll	lm	ll	ll	ll	ll	ll	--	ll	ll	ll	--	--	lm	ll	lm	lm	lm	ll	lm	lm	ll	lm	ll	ll	lm	lm	ll	ll	lm	lm	ll	lm	ll	lm	ll	lm	lm	lm	lm
1	hNLG01_013	<lmxll>	lm	lm	ll	lm	lm	ll	ll	ll	lm	ll	ll	ll	ll	ll	--	ll	ll	ll	--	--	lm	ll	lm	lm	lm	ll	lm	lm	ll	lm	ll	ll	lm	lm	ll	ll	lm	lm	ll	lm	ll	lm	ll	lm	lm	lm	lm
1	hNLG01_014	<lmxll>	lm	lm	ll	lm	lm	ll	ll	ll	lm	ll	ll	ll	ll	ll	--	ll	ll	ll	--	--	lm	ll	lm	lm	lm	ll	lm	lm	ll	lm	ll	ll	lm	lm	ll	ll	lm	lm	ll	lm	ll	lm	ll	lm	lm	lm	lm
1	hNLG01_015	<lmxll>	lm	lm	ll	lm	lm	ll	ll	ll	lm	ll	ll	ll	ll	ll	--	ll	ll	ll	--	--	lm	ll	lm	lm	lm	ll	lm	lm	ll	lm	ll	ll	lm	lm	ll	ll	lm	lm	ll	lm	ll	lm	ll	lm	lm	lm	lm
1	hNLG01_016	<lmxll>	lm	lm	ll	lm	lm	ll	ll	ll	lm	ll	ll	ll	ll	ll	--	ll	ll	ll	--	--	lm	ll	lm	lm	lm	ll	lm	lm	ll	lm	ll	ll	lm	lm	ll	ll	lm	lm	ll	lm	ll	lm	ll	lm	lm	lm	lm
1	hmC01.11961409	<nnxnp>	np	np	--	nn	np	nn	np	np	np	--	np	np	nn	nn	np	np	--	np	--	np	--	--	--	--	np	np	nn	np	nn	np	nn	np	np	nn	np	np	nn	nn	np	np	nn	np	np	nn	np	np	--
1	hmC01.12672031	<nnxnp>	np	np	nn	np	np	nn	np	np	np	np	np	nn	nn	nn	np	np	--	np	--	np	np	np	nn	np	np	np	nn	np	nn	--	nn	np	np	np	np	np	nn	nn	np	np	nn	--	np	np	np	np	--
1	hmC01.27382288	<nnxnp>	--	np	--	nn	np	nn	nn	np	nn	np	--	nn	np	nn	np	np	--	np	--	np	np	np	nn	np	np	np	np	nn	nn	np	nn	nn	np	--	np	np	np	nn	np	nn	np	--	nn	np	np	np	--
1	hmC01.28971050	<lmxll>	ll	ll	--	lm	ll	ll	lm	lm	ll	ll	lm	lm	lm	lm	ll	lm	--	lm	ll	ll	ll	lm	lm	ll	ll	lm	ll	ll	lm	ll	lm	lm	ll	--	lm	lm	ll	lm	lm	ll	--	--	lm	ll	ll	ll	--
1	hmC01.3091828	<lmxll>	ll	lm	lm	ll	lm	ll	lm	lm	ll	ll	lm	lm	lm	lm	lm	ll	--	lm	--	lm	ll	lm	lm	lm	ll	lm	ll	ll	ll	lm	ll	ll	lm	--	--	lm	ll	lm	ll	lm	lm	--	ll	ll	lm	ll	--
1	huC01.10466829	<hkxhk>	kk	hk	kk	kk	hk	hk	hh	hh	hh	hh	hk	hk	kk	kk	--	hh	--	hk	hk	--	hh	hk	kk	hk	--	hk	--	hk	hk	hk	hh	hh	hk	--	hh	hh	hk	kk	hk	hk	kk	--	hh	kk	hk	hh	--
1	huC01.10466844	<hkxhk>	hh	hk	hh	hh	hk	hk	kk	kk	kk	kk	hk	hk	hh	hh	--	kk	--	hk	hk	--	kk	hk	hh	hk	--	hk	--	hk	hk	hk	kk	kk	hk	--	kk	kk	hk	hh	hk	hk	hh	--	kk	hh	hk	kk	--
1	huC01.10516023	<hkxhk>	hh	hk	hh	hh	hk	hk	kk	kk	kk	kk	kk	hk	hh	hh	hk	kk	kk	hk	hk	hk	kk	hk	hh	--	--	hk	hh	hk	hk	hk	--	kk	hk	--	kk	kk	hk	hh	hk	hh	hh	hh	kk	hk	hk	kk	--
1	huC01.11260987	<hkxhk>	hk	--	kk	kk	hk	hk	hh	hh	hh	hh	hh	hk	kk	kk	--	hh	--	hk	--	kk	hh	hk	kk	--	hk	hk	kk	hk	hk	hk	--	hh	hk	--	hh	hh	hk	kk	hh	--	hk	hk	hh	kk	hk	hh	--
1	huC01.11417743	<nnxnp>	np	np	nn	nn	np	nn	np	np	np	np	np	np	nn	nn	np	np	--	np	--	np	np	np	nn	np	np	np	nn	np	nn	np	nn	np	np	--	np	np	nn	nn	np	np	nn	nn	np	nn	np	np	nn
1	huC01.11417773	<nnxnp>	np	np	nn	nn	np	nn	np	np	np	np	np	np	nn	nn	np	np	--	np	--	np	np	np	nn	np	np	np	nn	np	nn	np	nn	np	np	--	np	np	nn	nn	np	np	nn	--	np	nn	np	np	nn
1	huC01.11944264	<nnxnp>	np	np	nn	nn	np	nn	np	np	np	np	np	np	nn	nn	--	np	--	np	np	--	np	np	nn	np	np	np	nn	np	nn	np	nn	np	np	--	np	np	nn	nn	np	np	nn	--	np	nn	np	np	--
1	huC01.11944269	<nnxnp>	np	np	nn	nn	np	nn	np	np	np	np	np	np	nn	nn	--	np	--	np	np	--	np	np	nn	np	np	np	nn	np	nn	np	nn	np	np	--	np	np	nn	nn	np	np	nn	--	np	nn	np	np	--
1	huC01.11944287	<nnxnp>	np	np	nn	nn	np	nn	np	np	np	np	np	np	nn	nn	--	np	--	np	np	--	np	np	nn	np	np	np	nn	np	nn	np	nn	np	np	--	np	np	nn	nn	np	np	nn	--	np	nn	np	np	--
1	huC01.11944297	<nnxnp>	np	np	nn	nn	np	nn	np	np	np	np	np	np	nn	nn	--	np	--	np	np	--	np	np	nn	np	np	np	nn	np	nn	np	nn	np	np	--	np	np	nn	nn	np	np	nn	--	np	nn	np	np	--
1	huC01.11944327	<nnxnp>	np	np	nn	nn	np	nn	np	np	np	np	np	np	nn	nn	--	np	--	np	np	--	np	np	nn	np	np	np	nn	np	nn	np	nn	np	np	--	np	np	nn	nn	np	np	nn	--	np	nn	np	np	--
1	huC01.11945093	<nnxnp>	np	np	nn	nn	np	nn	np	np	np	--	np	np	nn	nn	--	--	--	np	np	np	--	np	nn	np	np	np	nn	np	nn	np	nn	np	np	--	--	np	nn	nn	np	--	nn	np	np	nn	np	np	nn
1	huC01.11945125	<nnxnp>	np	np	nn	nn	np	nn	np	np	np	--	np	np	nn	nn	--	--	--	np	np	np	--	np	nn	np	np	np	nn	np	nn	np	nn	np	np	--	--	np	nn	nn	np	--	nn	np	np	nn	np	np	nn
1	huC01.11945126	<nnxnp>	np	np	nn	nn	np	nn	np	np	np	--	np	np	nn	nn	--	--	--	np	np	np	--	np	nn	np	np	np	nn	np	nn	np	nn	np	np	--	--	np	nn	nn	np	--	nn	np	np	nn	np	np	nn
1	huC01.11945129	<nnxnp>	np	np	nn	nn	np	nn	np	np	np	--	np	np	nn	nn	--	--	--	np	np	np	--	np	nn	np	np	np	nn	np	nn	np	nn	np	np	--	--	np	nn	nn	np	--	nn	np	np	nn	np	np	nn
1	huC01.11945155	<nnxnp>	np	np	nn	nn	np	nn	np	np	np	--	np	np	nn	nn	--	--	--	np	np	np	--	np	nn	np	np	np	nn	np	nn	np	nn	np	np	--	--	np	nn	nn	np	--	nn	np	np	nn	np	np	nn
1	huC01.12951837	<nnxnp>	np	np	nn	nn	--	nn	np	np	np	--	np	nn	nn	nn	--	np	--	np	nn	np	--	np	nn	np	np	np	--	np	nn	np	nn	np	np	np	np	np	nn	nn	--	np	nn	--	np	nn	--	np	--
1	huC01.16537718	<nnxnp>	np	np	nn	nn	np	nn	np	np	np	np	nn	nn	np	nn	np	np	--	np	np	np	np	np	nn	np	np	np	--	np	nn	--	nn	nn	np	--	--	np	nn	nn	np	nn	nn	np	np	nn	--	np	--
1	huC01.18233570	<lmxll>	lm	lm	lm	lm	lm	ll	ll	ll	ll	ll	ll	ll	--	ll	--	ll	ll	lm	--	ll	lm	ll	lm	lm	lm	lm	lm	lm	ll	lm	ll	ll	lm	--	ll	ll	lm	lm	ll	lm	ll	--	ll	lm	lm	ll	--
1	huC01.18378291	<nnxnp>	np	np	nn	--	np	nn	np	np	np	np	nn	nn	np	nn	--	np	--	--	nn	nn	np	np	--	np	np	np	np	np	nn	np	nn	nn	np	--	--	--	nn	nn	np	nn	nn	nn	--	np	np	np	nn
1	huC01.21359890	<nnxnp>	--	--	nn	np	np	nn	np	np	nn	--	nn	nn	np	nn	--	np	--	np	--	np	--	np	nn	nn	np	np	--	np	nn	np	nn	nn	np	--	np	np	nn	nn	np	nn	nn	nn	np	np	--	np	--
1	huC01.21359897	<nnxnp>	--	--	nn	np	np	nn	np	np	nn	--	nn	nn	np	nn	--	np	--	np	--	np	--	np	nn	nn	np	np	--	np	nn	np	nn	nn	np	--	np	np	nn	nn	np	nn	nn	nn	np	np	--	np	--
1	huC01.21359951	<nnxnp>	--	--	nn	np	np	nn	np	np	nn	--	nn	nn	np	nn	--	np	--	np	--	np	--	np	nn	nn	np	np	--	np	nn	np	nn	nn	np	--	np	np	nn	nn	np	nn	nn	nn	np	np	--	np	--
1	huC01.21432456	<lmxll>	ll	ll	lm	lm	ll	lm	lm	lm	lm	--	lm	lm	lm	lm	ll	lm	--	lm	--	ll	ll	lm	ll	ll	ll	lm	ll	ll	lm	ll	--	lm	ll	ll	lm	lm	ll	ll	--	ll	lm	--	lm	ll	ll	lm	--
1	huC01.22278079	<nnxnp>	nn	np	nn	nn	np	nn	np	np	np	np	np	np	nn	nn	np	nn	--	np	--	--	--	nn	nn	nn	np	np	nn	np	nn	--	nn	np	np	nn	--	np	nn	np	np	np	np	nn	np	nn	nn	nn	np
1	huC01.22335899	<nnxnp>	nn	nn	--	nn	np	np	nn	nn	np	nn	np	np	nn	np	nn	nn	nn	nn	--	nn	nn	--	np	nn	nn	nn	nn	np	np	nn	--	np	nn	nn	nn	nn	nn	np	nn	np	nn	--	nn	nn	nn	nn	--
1	huC01.22510640	<hkxhk>	hh	hh	kk	hk	hk	kk	hk	hk	kk	hk	kk	kk	hk	kk	--	hk	--	hk	--	hh	hh	hk	hk	hh	hh	hk	hk	hk	kk	hh	kk	kk	hh	hh	--	kk	hh	hk	hk	hk	hk	hk	hk	hh	hh	hk	hk
1	huC01.24202241	<lmxll>	lm	--	ll	lm	lm	ll	ll	ll	lm	ll	ll	ll	ll	ll	lm	ll	--	ll	lm	lm	--	ll	lm	lm	lm	ll	lm	lm	ll	lm	ll	ll	--	--	ll	ll	lm	lm	ll	lm	ll	--	ll	--	lm	lm	lm
1	huC01.24204871	<lmxll>	lm	lm	ll	lm	lm	ll	ll	ll	lm	ll	ll	ll	ll	ll	lm	ll	--	ll	--	lm	lm	ll	lm	lm	lm	ll	lm	lm	ll	lm	ll	ll	lm	--	ll	ll	lm	lm	ll	lm	ll	--	ll	lm	lm	lm	--
1	huC01.24246506	<lmxll>	--	--	ll	lm	lm	ll	ll	ll	lm	ll	ll	ll	ll	ll	--	ll	--	ll	--	lm	--	ll	lm	lm	lm	ll	--	lm	ll	lm	--	ll	lm	--	ll	ll	lm	lm	ll	lm	ll	lm	ll	lm	lm	lm	--
1	huC01.24933435	<lmxll>	lm	lm	ll	lm	lm	ll	ll	ll	lm	ll	ll	ll	ll	ll	lm	ll	ll	ll	--	--	--	ll	lm	lm	lm	ll	--	lm	ll	lm	ll	ll	--	--	ll	ll	lm	lm	ll	lm	ll	lm	ll	lm	lm	lm	lm
1	huC01.24989709	<lmxll>	lm	lm	ll	lm	lm	lm	ll	ll	--	ll	ll	ll	ll	ll	--	ll	ll	ll	--	--	lm	ll	ll	lm	lm	ll	lm	--	ll	lm	ll	ll	lm	--	ll	ll	lm	lm	ll	lm	ll	--	ll	--	lm	lm	--
1	huC01.25111361	<lmxll>	lm	lm	ll	ll	lm	lm	ll	ll	lm	ll	ll	ll	ll	ll	--	ll	ll	ll	ll	lm	--	ll	lm	lm	lm	ll	lm	lm	ll	lm	ll	ll	lm	--	ll	ll	lm	lm	ll	--	ll	lm	ll	lm	lm	lm	lm
1	huC01.25111369	<lmxll>	lm	lm	ll	ll	lm	lm	ll	ll	lm	ll	ll	ll	ll	ll	--	ll	ll	ll	ll	lm	--	ll	lm	lm	lm	ll	lm	lm	ll	lm	ll	ll	lm	--	ll	ll	lm	lm	ll	--	ll	lm	ll	lm	lm	lm	lm
1	huC01.25111375	<lmxll>	lm	lm	ll	ll	lm	lm	ll	ll	lm	ll	ll	ll	ll	ll	--	ll	ll	ll	ll	lm	--	ll	lm	lm	lm	ll	lm	lm	ll	lm	ll	ll	lm	--	ll	ll	lm	lm	ll	--	ll	lm	ll	lm	lm	lm	lm
1	huC01.25111386	<lmxll>	lm	lm	ll	ll	lm	lm	ll	ll	lm	ll	ll	ll	ll	ll	--	ll	ll	ll	ll	lm	--	ll	lm	lm	lm	ll	lm	lm	ll	lm	ll	ll	lm	--	ll	ll	lm	lm	ll	--	ll	lm	ll	lm	lm	lm	lm
1	huC01.25157681	<lmxll>	lm	lm	ll	ll	lm	lm	ll	ll	lm	ll	ll	ll	ll	ll	lm	ll	--	ll	lm	lm	lm	ll	lm	lm	lm	ll	lm	lm	ll	lm	ll	ll	lm	--	ll	ll	lm	lm	ll	ll	ll	--	ll	lm	lm	lm	lm
1	huC01.25397876	<lmxll>	lm	lm	ll	ll	lm	lm	ll	ll	lm	--	ll	ll	ll	ll	lm	ll	ll	ll	lm	lm	lm	ll	lm	lm	lm	ll	lm	--	lm	lm	ll	ll	lm	--	ll	ll	lm	lm	ll	lm	ll	lm	ll	lm	lm	lm	--
1	huC01.27348987	<nnxnp>	np	np	--	nn	np	nn	nn	np	nn	np	nn	nn	np	nn	np	np	--	--	nn	np	np	np	--	np	np	np	--	nn	nn	np	nn	nn	np	--	--	--	np	nn	np	nn	np	nn	nn	--	np	np	--
1	huC01.27349009	<nnxnp>	np	np	--	nn	np	nn	nn	np	nn	np	nn	nn	np	nn	np	np	--	--	nn	np	np	np	--	np	np	np	--	nn	nn	np	nn	nn	np	--	--	--	np	nn	np	nn	np	np	nn	--	np	np	--
1	huC01.28092416	<lmxll>	ll	ll	lm	lm	ll	ll	lm	lm	ll	lm	lm	lm	lm	lm	ll	lm	--	lm	ll	ll	ll	lm	ll	ll	ll	lm	ll	ll	lm	ll	lm	lm	ll	--	lm	lm	ll	lm	lm	ll	lm	--	lm	ll	ll	ll	ll
1	huC01.28331792	<lmxll>	ll	ll	lm	lm	ll	ll	lm	lm	ll	lm	lm	lm	lm	lm	ll	lm	--	lm	ll	ll	ll	lm	--	ll	ll	lm	ll	ll	lm	ll	lm	lm	ll	--	lm	lm	ll	lm	lm	ll	lm	ll	lm	ll	ll	ll	--
1	huC01.28331797	<lmxll>	ll	ll	lm	lm	ll	ll	lm	lm	ll	lm	lm	lm	lm	lm	ll	lm	--	lm	ll	ll	ll	lm	--	ll	ll	lm	ll	ll	lm	ll	lm	lm	ll	--	lm	lm	ll	lm	lm	ll	lm	ll	lm	ll	ll	ll	--
1	huC01.28331834	<lmxll>	ll	ll	lm	lm	ll	ll	lm	lm	ll	lm	lm	lm	lm	lm	ll	lm	--	lm	ll	ll	ll	lm	--	ll	ll	lm	ll	ll	lm	ll	lm	lm	ll	--	lm	lm	ll	lm	lm	ll	lm	ll	lm	ll	ll	ll	--
1	huC01.29146619	<lmxll>	lm	lm	ll	ll	lm	--	ll	ll	lm	ll	ll	ll	ll	ll	--	ll	--	ll	--	--	--	ll	ll	--	lm	ll	lm	lm	ll	lm	ll	ll	lm	--	ll	ll	lm	ll	ll	lm	ll	lm	ll	ll	lm	--	--
1	huC01.3151015	<nnxnp>	nn	np	nn	nn	np	nn	np	np	np	np	--	np	nn	nn	np	np	--	np	np	np	--	nn	--	nn	np	np	nn	np	nn	np	nn	np	np	np	np	np	nn	np	np	--	np	nn	--	nn	nn	nn	np
1	huC01.3151040	<nnxnp>	nn	np	nn	nn	np	nn	np	np	np	np	--	np	nn	nn	np	np	--	np	np	np	--	nn	--	nn	np	np	nn	np	nn	np	nn	np	np	np	np	np	nn	np	np	--	np	nn	--	nn	nn	nn	np
1	huC01.3225719	<nnxnp>	nn	np	nn	nn	np	nn	np	np	np	np	np	np	nn	nn	np	np	--	np	np	np	np	nn	nn	nn	np	np	nn	np	nn	np	nn	np	np	--	np	np	nn	np	np	np	np	nn	np	nn	nn	nn	--
1	huC01.3523534	<lmxll>	ll	lm	ll	lm	lm	ll	lm	ll	ll	ll	lm	lm	lm	lm	--	ll	ll	lm	ll	--	--	lm	lm	lm	ll	lm	lm	ll	ll	lm	ll	ll	lm	lm	lm	lm	ll	lm	ll	lm	lm	lm	ll	ll	lm	ll	ll
1	huC01.3529034	<lmxll>	lm	ll	ll	lm	ll	lm	ll	lm	lm	lm	ll	ll	ll	ll	--	lm	--	ll	ll	ll	--	ll	ll	ll	lm	ll	ll	lm	lm	ll	--	lm	ll	--	ll	ll	lm	ll	lm	ll	ll	ll	lm	ll	ll	lm	ll
1	huC01.3571243	<nnxnp>	nn	np	nn	nn	np	nn	np	np	np	np	np	np	nn	nn	np	np	--	np	nn	np	--	nn	nn	nn	np	np	nn	np	nn	np	nn	np	np	--	--	np	nn	np	np	--	np	nn	--	nn	nn	nn	--
1	huC01.3886764	<nnxnp>	nn	nn	nn	nn	np	nn	np	np	np	--	np	np	nn	nn	--	np	--	np	--	np	np	nn	nn	nn	nn	np	nn	np	nn	--	nn	np	np	--	--	np	nn	np	np	--	np	nn	--	nn	nn	nn	nn
1	huC01.5183395	<nnxnp>	nn	np	nn	nn	np	nn	np	np	np	np	np	np	nn	nn	--	np	--	np	np	np	--	nn	nn	nn	np	np	nn	np	nn	np	nn	np	np	--	--	nn	nn	np	np	--	np	nn	np	nn	nn	nn	--
1	huC01.5401063	<lmxll>	lm	lm	lm	lm	lm	ll	lm	ll	ll	ll	--	lm	lm	lm	lm	ll	--	lm	lm	lm	ll	lm	--	lm	ll	lm	lm	ll	ll	lm	ll	ll	lm	lm	lm	ll	ll	lm	ll	lm	lm	lm	ll	ll	--	ll	lm
1	huC01.7156820	<lmxll>	ll	ll	ll	lm	ll	lm	ll	lm	lm	lm	ll	ll	ll	ll	ll	lm	lm	ll	ll	ll	lm	ll	ll	ll	lm	ll	ll	ll	lm	ll	lm	lm	ll	--	ll	lm	lm	ll	lm	ll	ll	ll	lm	ll	ll	lm	--
1	huC01.7296743	<lmxll>	lm	lm	lm	lm	lm	ll	lm	ll	ll	ll	--	lm	lm	--	lm	ll	--	lm	--	lm	--	lm	lm	--	ll	lm	lm	lm	ll	lm	ll	ll	lm	--	lm	--	--	lm	ll	--	lm	--	ll	lm	lm	ll	--
1	huC01.9347358	<lmxll>	ll	ll	ll	ll	ll	lm	lm	lm	lm	lm	ll	ll	ll	ll	ll	lm	--	ll	ll	ll	ll	ll	ll	ll	ll	ll	--	ll	lm	ll	lm	lm	ll	--	ll	ll	lm	ll	lm	ll	ll	ll	lm	ll	ll	lm	--
1	huC01.9347381	<lmxll>	ll	ll	ll	ll	ll	lm	lm	lm	lm	lm	ll	ll	ll	ll	ll	lm	--	ll	ll	ll	ll	ll	ll	ll	ll	ll	--	ll	lm	ll	lm	lm	ll	--	ll	ll	lm	ll	lm	ll	ll	ll	lm	ll	ll	lm	--
1	huC01.9582935	<nnxnp>	nn	np	nn	nn	np	nn	np	np	np	--	--	np	nn	nn	--	np	--	np	np	--	np	nn	nn	np	np	np	nn	np	nn	--	nn	np	np	--	np	np	nn	nn	--	np	nn	--	--	nn	np	np	--
1	huC01.9917983	<nnxnp>	nn	np	nn	nn	np	nn	np	np	np	np	np	np	nn	nn	np	np	--	np	--	np	np	nn	--	np	np	np	nn	np	nn	np	nn	np	np	--	np	np	nn	np	np	np	nn	nn	np	nn	nn	np	nn
1	huC01.9917996	<nnxnp>	nn	np	nn	nn	np	nn	np	np	np	np	np	np	nn	nn	np	np	--	np	--	np	np	nn	--	np	np	np	nn	np	nn	np	nn	np	np	--	np	np	nn	np	np	np	nn	nn	np	nn	nn	np	nn
1	huC01.9918016	<nnxnp>	nn	np	nn	nn	np	nn	np	np	np	np	np	np	nn	nn	np	np	--	np	--	np	np	nn	--	np	np	np	nn	np	nn	np	nn	np	np	--	np	np	nn	np	np	np	nn	nn	np	nn	nn	np	nn
1	huLG01_017	<nnxnp>	nn	np	nn	nn	np	nn	np	np	np	np	np	np	nn	nn	np	np	--	np	np	np	np	nn	nn	nn	np	np	nn	np	nn	np	nn	np	np	np	np	np	nn	np	np	np	np	--	np	nn	nn	nn	np
1	huLG01_018	<nnxnp>	nn	np	nn	nn	np	nn	np	np	np	np	np	np	nn	nn	np	np	--	np	np	np	np	nn	nn	nn	np	np	nn	np	nn	np	nn	np	np	np	np	np	nn	np	np	np	np	--	np	nn	nn	nn	np
1	huLG01_019	<nnxnp>	nn	np	nn	nn	np	nn	np	np	np	np	--	np	nn	nn	np	np	--	np	--	--	--	nn	nn	nn	--	np	nn	np	nn	np	--	np	np	--	np	--	nn	np	np	np	np	nn	np	nn	nn	nn	--
1	huLG01_020	<nnxnp>	nn	np	nn	nn	np	nn	np	np	np	np	--	np	np	nn	nn	np	--	np	--	np	np	nn	--	nn	--	np	nn	nn	nn	np	nn	np	np	nn	--	np	nn	np	np	np	np	--	np	nn	nn	nn	--
1	huLG01_021	<lmxll>	lm	ll	ll	lm	ll	lm	ll	ll	lm	--	ll	ll	ll	ll	--	lm	--	ll	ll	ll	--	ll	ll	ll	lm	ll	ll	--	lm	ll	--	lm	ll	--	ll	ll	lm	ll	--	ll	ll	ll	lm	lm	ll	lm	ll
1	huLG01_022	<nnxnp>	nn	--	nn	nn	np	nn	np	np	np	--	nn	np	nn	nn	--	np	--	np	np	--	np	nn	--	nn	np	np	nn	--	nn	np	--	np	np	--	np	np	nn	nn	np	np	np	--	np	nn	nn	nn	np
1	huLG01_023	<nnxnp>	nn	np	nn	nn	np	nn	np	np	--	np	np	np	nn	nn	--	np	np	np	--	np	np	nn	nn	nn	np	np	nn	np	nn	np	nn	np	np	np	--	np	nn	np	--	np	--	nn	np	nn	nn	nn	--
1	huLG01_024	<nnxnp>	nn	np	nn	nn	np	nn	np	np	--	np	np	np	nn	nn	--	np	np	np	--	np	np	nn	nn	nn	np	np	nn	np	nn	np	nn	np	np	np	--	np	nn	np	--	np	--	nn	np	nn	nn	nn	--
1	huLG01_025	<nnxnp>	nn	np	nn	nn	np	nn	np	np	np	np	--	np	nn	nn	np	np	--	np	np	--	np	nn	nn	nn	--	np	nn	np	nn	np	nn	np	np	--	np	np	nn	np	np	np	np	nn	np	nn	nn	nn	--
1	huLG01_026	<nnxnp>	nn	np	nn	nn	np	nn	np	np	np	np	np	np	nn	nn	--	np	--	np	--	np	--	nn	nn	nn	np	np	nn	--	nn	np	nn	np	np	np	np	np	nn	np	np	np	np	nn	np	nn	nn	nn	np
1	huLG01_027	<nnxnp>	nn	np	nn	nn	np	nn	np	np	np	np	np	np	nn	nn	--	np	--	np	--	np	--	nn	nn	nn	np	np	nn	--	nn	np	nn	np	np	np	np	np	nn	np	np	np	np	nn	np	nn	nn	nn	np
1	huLG01_028	<nnxnp>	nn	np	nn	nn	np	nn	--	np	--	np	--	np	nn	nn	--	np	--	np	--	np	np	nn	nn	nn	np	np	nn	np	nn	np	nn	np	np	--	--	np	nn	np	np	np	np	nn	np	nn	nn	nn	np
1	huLG01_029	<nnxnp>	nn	np	nn	nn	np	nn	--	np	--	np	--	np	nn	nn	--	np	--	np	--	np	np	nn	nn	nn	np	np	nn	np	nn	np	nn	np	np	--	--	np	nn	np	np	np	np	nn	np	nn	nn	nn	np
1	huLG01_030	<nnxnp>	nn	np	nn	nn	np	nn	np	np	np	np	np	np	nn	nn	np	np	--	np	--	np	--	nn	nn	nn	np	np	nn	np	nn	np	nn	np	np	np	np	np	nn	np	np	np	np	nn	np	nn	nn	nn	--
1	huLG01_031	<nnxnp>	nn	np	nn	nn	np	nn	np	np	np	np	np	np	nn	nn	np	np	--	np	--	np	--	nn	nn	nn	np	np	nn	np	nn	np	nn	np	np	np	np	np	nn	np	np	np	np	nn	np	nn	nn	nn	--
1	huLG01_032	<nnxnp>	np	np	nn	nn	np	nn	np	np	np	np	np	np	nn	nn	--	np	--	np	np	np	--	np	nn	np	np	np	nn	np	nn	np	nn	np	np	np	np	np	nn	nn	np	np	nn	np	np	nn	np	np	nn
1	huLG01_033	<nnxnp>	np	np	nn	nn	np	nn	np	np	np	np	np	np	nn	nn	--	np	--	np	np	np	np	np	nn	np	np	np	--	np	nn	np	nn	np	np	np	np	np	nn	nn	np	np	nn	nn	np	nn	np	np	nn
1	huLG01_034	<nnxnp>	np	np	nn	nn	np	nn	nn	nn	np	np	np	np	nn	nn	np	np	--	np	np	np	--	np	nn	np	np	np	nn	np	nn	np	nn	np	np	np	np	nn	nn	nn	np	nn	nn	np	np	nn	np	np	nn
1	huLG01_035	<lmxll>	ll	ll	ll	ll	ll	lm	lm	lm	lm	lm	lm	lm	lm	lm	ll	lm	--	lm	ll	ll	ll	--	ll	ll	ll	ll	ll	ll	lm	ll	lm	lm	ll	ll	--	lm	ll	ll	lm	ll	lm	ll	lm	ll	ll	lm	--
1	huLG01_036	<nnxnp>	nn	np	nn	nn	--	nn	np	np	np	np	np	np	nn	nn	--	np	np	--	--	--	np	nn	nn	nn	np	np	--	nn	nn	np	nn	np	np	--	--	np	nn	--	np	np	np	--	--	nn	nn	nn	--
1	huLG01_037	<lmxll>	lm	ll	ll	lm	ll	lm	ll	ll	lm	lm	ll	ll	ll	ll	ll	lm	--	ll	ll	ll	--	ll	ll	ll	--	ll	--	lm	lm	ll	lm	lm	ll	--	--	ll	lm	ll	lm	ll	ll	ll	lm	ll	ll	lm	ll
1	huLG01_038	<lmxll>	lm	ll	ll	lm	ll	lm	ll	ll	lm	lm	ll	ll	ll	ll	ll	lm	--	ll	ll	ll	--	ll	ll	ll	--	ll	--	lm	lm	ll	lm	lm	ll	--	--	ll	lm	ll	lm	ll	ll	ll	lm	ll	ll	lm	ll
1	huLG01_039	<lmxll>	lm	lm	--	ll	lm	lm	ll	ll	lm	ll	ll	ll	ll	ll	--	ll	ll	ll	--	--	lm	ll	lm	lm	lm	ll	lm	--	ll	lm	ll	ll	lm	--	ll	ll	lm	--	ll	lm	ll	--	ll	lm	lm	lm	--
1	huLG01_040	<lmxll>	lm	lm	--	ll	lm	lm	ll	ll	lm	ll	ll	ll	ll	ll	--	ll	ll	ll	--	--	lm	ll	lm	lm	lm	ll	lm	--	ll	lm	ll	ll	lm	--	ll	ll	lm	--	ll	lm	ll	--	ll	lm	lm	lm	--
1	huLG01_041	<lmxll>	lm	lm	--	ll	lm	lm	ll	ll	lm	ll	ll	ll	ll	ll	--	ll	ll	ll	--	--	lm	ll	lm	lm	lm	ll	lm	--	ll	lm	ll	ll	lm	--	ll	ll	lm	--	ll	lm	ll	--	ll	lm	lm	lm	--
1	huLG01_042	<nnxnp>	nn	np	nn	nn	np	nn	np	np	np	np	np	np	nn	nn	--	np	np	np	np	np	np	nn	nn	nn	np	np	nn	np	nn	np	nn	np	np	np	np	--	nn	np	np	np	np	nn	np	nn	nn	nn	--
1	huLG01_043	<nnxnp>	nn	np	--	nn	np	nn	np	np	np	np	np	np	nn	nn	--	np	--	np	--	np	np	nn	nn	nn	np	np	nn	np	nn	np	nn	np	np	--	np	np	nn	np	np	nn	np	nn	np	nn	nn	nn	--
1	huLG01_044	<nnxnp>	nn	np	nn	nn	np	nn	np	np	np	np	np	np	nn	nn	--	np	--	np	--	np	np	nn	nn	nn	np	np	--	np	nn	np	nn	np	np	--	np	np	nn	np	np	np	np	nn	--	nn	nn	nn	--
1	huLG01_045	<nnxnp>	nn	--	nn	nn	np	nn	np	np	np	np	np	np	nn	nn	--	np	--	np	nn	np	--	nn	nn	nn	np	np	nn	np	np	np	nn	np	np	np	np	np	nn	np	--	np	np	--	--	nn	nn	nn	np
1	huLG01_046	<nnxnp>	nn	np	nn	nn	np	nn	np	np	np	np	np	np	nn	nn	np	np	--	np	--	--	--	nn	nn	nn	np	np	nn	np	nn	np	nn	np	np	--	--	np	nn	np	--	np	np	nn	np	nn	nn	nn	--
1	huLG01_047	<nnxnp>	nn	np	nn	nn	np	nn	np	np	np	np	--	np	nn	nn	np	np	--	np	--	np	np	np	nn	nn	np	np	nn	np	nn	np	nn	np	np	--	--	np	nn	np	np	np	np	nn	np	nn	nn	nn	np
1	huLG01_048	<nnxnp>	nn	np	nn	nn	np	nn	np	np	np	np	--	np	nn	nn	--	np	--	np	--	np	np	nn	nn	nn	np	np	nn	np	nn	np	nn	np	np	--	np	np	nn	np	np	--	np	--	np	nn	nn	nn	--
1	huLG01_049	<hkxhk>	kk	hk	kk	hk	hk	hk	hk	hh	hh	hh	hk	hk	kk	kk	hk	hh	--	hk	--	--	hh	kk	--	kk	hk	hk	kk	hk	hk	hk	--	hh	hk	--	hk	hh	hk	hk	hh	hh	hk	kk	hh	kk	kk	hk	--
1	huLG01_050	<hkxhk>	kk	hk	kk	hk	hk	hk	hk	hh	hh	hh	hk	hk	kk	kk	hk	hh	--	hk	--	--	hh	kk	--	kk	hk	hk	kk	hk	hk	hk	--	hh	hk	--	hk	hh	hk	hk	hh	hh	hk	kk	hh	kk	kk	hk	--
1	huLG01_051	<hkxhk>	hh	hk	hh	hk	hk	hk	hk	kk	kk	kk	hk	hk	hh	hh	hk	kk	--	hk	--	--	kk	hh	--	hh	hk	hk	hh	hk	hk	hk	--	kk	hk	--	hk	kk	hk	hk	kk	kk	hk	hh	kk	hh	hh	hk	--
1	huLG01_052	<hkxhk>	hh	hk	hh	hk	hk	hk	hk	kk	kk	kk	--	hk	hh	hh	--	kk	kk	hk	hk	hk	kk	hh	hh	hh	kk	hk	--	hk	hk	hk	hk	kk	hk	--	--	kk	hk	hk	kk	--	hk	hh	kk	hh	hh	hk	--
1	huLG01_053	<hkxhk>	hh	hk	hh	hk	hk	hk	hk	kk	kk	--	hk	hk	hh	hh	hk	kk	--	hk	kk	--	kk	hh	hh	hh	kk	hk	hk	hk	hk	hk	--	kk	hk	--	--	kk	hk	hk	kk	hk	hk	--	kk	hh	hh	hk	--
1	huLG01_054	<nnxnp>	nn	np	nn	nn	np	nn	np	np	np	np	np	np	nn	nn	--	np	np	np	nn	np	--	nn	nn	nn	np	np	--	np	nn	np	nn	np	np	np	np	np	nn	np	np	np	np	np	np	nn	nn	nn	--
1	huLG01_055	<nnxnp>	nn	np	nn	nn	np	nn	--	np	np	--	np	np	nn	nn	nn	--	--	np	np	np	--	nn	nn	--	np	np	nn	np	nn	np	nn	np	--	np	np	np	nn	np	np	np	np	nn	--	nn	nn	nn	--
1	huLG01_056	<lmxll>	ll	lm	lm	lm	lm	ll	lm	lm	ll	ll	lm	lm	lm	lm	--	ll	--	lm	lm	lm	ll	lm	lm	lm	ll	lm	lm	ll	ll	lm	--	ll	lm	lm	--	lm	ll	lm	ll	lm	lm	--	ll	ll	lm	ll	lm
1	huLG01_057	<lmxll>	ll	ll	lm	lm	ll	lm	lm	lm	lm	lm	lm	lm	lm	lm	ll	lm	--	lm	ll	ll	ll	lm	ll	ll	ll	lm	ll	ll	lm	ll	lm	lm	ll	ll	lm	lm	ll	ll	lm	ll	lm	--	lm	ll	ll	lm	ll
1	huLG01_058	<lmxll>	ll	ll	lm	lm	ll	lm	lm	lm	lm	lm	lm	lm	lm	lm	ll	lm	--	lm	ll	ll	ll	lm	ll	ll	ll	lm	ll	ll	lm	ll	lm	lm	ll	ll	lm	lm	ll	ll	lm	ll	lm	--	lm	ll	ll	lm	ll
1	huLG01_059	<lmxll>	ll	ll	lm	lm	ll	lm	lm	lm	lm	lm	lm	lm	lm	lm	ll	lm	--	lm	ll	ll	ll	lm	ll	ll	ll	lm	ll	ll	lm	ll	lm	lm	ll	ll	lm	lm	ll	ll	lm	ll	lm	--	lm	ll	ll	lm	ll
1	huLG01_060	<lmxll>	ll	--	ll	lm	ll	lm	lm	lm	lm	lm	lm	lm	--	--	ll	lm	--	lm	ll	ll	ll	--	ll	ll	ll	ll	ll	ll	lm	ll	lm	lm	ll	--	--	lm	ll	ll	lm	ll	lm	--	lm	--	ll	--	--
1	huM001395.413.2006	<lmxll>	--	lm	lm	lm	lm	ll	lm	lm	ll	ll	--	lm	lm	lm	--	ll	ll	lm	--	--	ll	lm	lm	lm	ll	lm	lm	ll	ll	lm	ll	ll	lm	--	lm	lm	ll	lm	ll	lm	lm	--	ll	ll	lm	ll	--
1	huM002730.74.2584	<nnxnp>	nn	np	nn	nn	np	nn	np	np	np	np	np	np	nn	nn	--	np	nn	np	np	np	nn	nn	--	nn	np	np	nn	np	nn	np	nn	np	np	--	--	np	nn	np	np	np	np	nn	np	nn	nn	nn	--
1	emC01.16946460	<nnxnp>	np	np	nn	nn	np	nn	np	np	np	np	nn	nn	nn	nn	np	np	--	np	np	np	--	--	nn	np	np	np	--	np	nn	np	nn	nn	--	np	np	--	nn	nn	np	np	nn	--	np	nn	--	np	np
1	emC01.16946478	<nnxnp>	np	np	nn	nn	np	nn	np	np	np	np	nn	nn	nn	nn	np	np	--	np	np	np	--	--	nn	np	np	np	--	np	nn	np	nn	nn	--	np	np	--	nn	nn	np	np	nn	--	np	nn	--	np	np
1	emC01.16946501	<nnxnp>	np	np	nn	nn	np	nn	np	np	np	np	nn	nn	nn	nn	np	np	--	np	np	np	--	--	nn	np	np	np	--	np	nn	np	nn	nn	--	np	np	--	nn	nn	np	np	nn	--	np	nn	--	np	np
1	emC01.25848423	<lmxll>	--	--	lm	lm	lm	ll	--	lm	ll	ll	--	lm	lm	lm	lm	ll	ll	lm	lm	lm	lm	ll	lm	lm	ll	lm	lm	--	ll	lm	ll	ll	lm	lm	lm	--	ll	lm	--	lm	lm	lm	ll	--	lm	ll	ll
1	emC01.5208626	<nnxnp>	nn	np	nn	nn	np	nn	np	np	np	np	np	np	nn	nn	np	np	np	np	np	nn	np	np	nn	nn	np	np	nn	np	nn	np	nn	np	np	np	np	np	nn	np	np	np	np	nn	--	nn	--	nn	nn
1	hmC01.24766900	<nnxnp>	nn	np	nn	nn	np	nn	np	np	np	np	np	np	nn	nn	--	np	--	np	--	--	np	nn	nn	nn	np	np	nn	np	nn	np	nn	np	np	--	--	np	nn	np	np	np	np	nn	np	nn	nn	nn	np
1	hmC01.1814085	<lmxll>	lm	ll	ll	lm	ll	lm	ll	ll	lm	--	ll	ll	ll	ll	--	lm	--	ll	--	ll	--	ll	ll	ll	lm	ll	ll	lm	lm	ll	lm	lm	ll	--	ll	ll	lm	ll	lm	ll	ll	ll	lm	ll	ll	lm	--
1	hmC01.11941803	<nnxnp>	np	--	nn	nn	np	nn	np	nn	np	--	np	np	nn	nn	np	np	np	np	np	--	--	np	nn	np	np	np	nn	np	nn	np	nn	np	np	--	np	np	nn	nn	np	--	nn	np	np	nn	np	np	nn
1	hmC01.11941762	<nnxnp>	np	--	nn	nn	np	nn	np	nn	np	--	np	np	nn	nn	np	np	np	np	np	--	--	np	nn	np	np	np	nn	np	nn	np	nn	np	np	--	np	np	nn	nn	np	--	nn	np	np	nn	np	np	nn
1	hmC01.20352100	<lmxll>	ll	lm	lm	lm	lm	ll	lm	lm	ll	ll	--	lm	lm	--	lm	ll	ll	lm	--	lm	ll	lm	lm	lm	ll	lm	lm	ll	ll	lm	ll	ll	lm	--	lm	lm	ll	lm	ll	lm	lm	lm	ll	ll	lm	ll	--
1	hmLG01_601	<nnxnp>	nn	np	nn	nn	np	nn	np	np	np	np	np	np	nn	nn	--	np	--	np	--	--	np	nn	nn	nn	np	np	nn	np	nn	np	nn	np	np	--	--	np	nn	np	np	np	np	nn	np	nn	nn	nn	np
1	hmLG01_602	<nnxnp>	nn	np	nn	nn	np	nn	np	nn	np	np	np	np	nn	nn	np	np	--	np	np	np	np	nn	nn	nn	np	np	nn	np	nn	np	nn	np	np	--	np	np	nn	nn	np	np	np	--	np	nn	nn	nn	np
1	hmLG01_603	<nnxnp>	nn	np	nn	nn	np	nn	np	np	np	--	np	np	nn	nn	--	np	--	np	--	np	--	nn	nn	nn	np	np	nn	np	nn	np	nn	np	np	--	np	np	nn	np	--	--	np	nn	np	nn	nn	nn	--
1	hmLG01_604	<lmxll>	ll	ll	ll	ll	ll	lm	lm	lm	lm	lm	ll	ll	ll	ll	ll	lm	--	ll	ll	ll	lm	ll	ll	ll	ll	ll	ll	ll	lm	ll	--	lm	ll	ll	ll	lm	lm	ll	--	ll	ll	ll	lm	ll	ll	lm	--
1	hmLG01_605	<nnxnp>	nn	np	nn	nn	np	nn	np	np	np	np	np	np	nn	nn	np	np	--	np	--	np	np	nn	nn	nn	np	np	nn	np	nn	np	nn	np	np	--	np	np	nn	np	--	np	np	nn	np	nn	nn	nn	np
2	emC02.22646793	<lmxll>	lm	lm	lm	lm	lm	ll	lm	ll	lm	ll	lm	lm	--	lm	ll	lm	lm	lm	ll	lm	lm	ll	ll	--	ll	lm	ll	ll	ll	ll	ll	lm	lm	lm	lm	lm	ll	ll	ll	ll	ll	lm	ll	ll	--	lm	--
2	emC02.28247151	<hkxhk>	hk	kk	hk	hh	hk	hk	hk	hk	kk	kk	kk	kk	--	hk	hh	hk	hk	kk	hh	hk	hh	hh	--	--	hk	hk	hh	hh	hh	hh	hh	hk	kk	hk	hk	hk	hk	hk	hh	hh	hh	--	hk	hk	hh	hk	kk
2	emC02.6738047	<lmxll>	lm	lm	lm	lm	lm	lm	--	ll	lm	ll	lm	lm	lm	lm	ll	lm	lm	lm	--	lm	lm	ll	--	--	ll	lm	--	lm	ll	ll	ll	lm	--	--	lm	lm	lm	ll	ll	ll	lm	ll	--	ll	lm	ll	lm
2	euC02.13341019	<nnxnp>	nn	np	np	np	np	np	np	nn	np	np	np	np	nn	nn	nn	nn	nn	np	nn	nn	nn	nn	np	nn	nn	nn	nn	nn	nn	nn	nn	nn	nn	np	nn	nn	nn	nn	nn	nn	np	np	np	np	np	nn	np
2	euC02.13341047	<nnxnp>	nn	np	np	np	np	np	np	nn	np	np	np	np	nn	nn	nn	nn	nn	np	nn	nn	nn	nn	np	nn	nn	nn	nn	nn	nn	nn	nn	nn	nn	np	nn	nn	nn	nn	nn	nn	np	np	np	np	np	nn	np
2	euC02.19712662	<hkxhk>	hk	kk	kk	hk	hk	hk	hk	hk	kk	hk	kk	kk	hk	hk	hh	hk	hk	kk	hh	hk	hk	hh	hk	--	hk	hk	hh	hh	hh	hh	hh	hk	kk	--	hk	hk	kk	hk	hh	hh	hk	--	hk	hk	--	--	kk
2	euC02.21073966	<lmxll>	lm	lm	lm	ll	lm	ll	lm	ll	lm	ll	--	lm	lm	lm	ll	lm	lm	lm	--	lm	--	ll	ll	lm	ll	lm	ll	ll	ll	ll	ll	lm	lm	lm	lm	lm	lm	ll	ll	ll	ll	ll	ll	ll	--	ll	lm
2	euC02.22220488	<lmxll>	--	lm	lm	lm	lm	ll	--	ll	lm	ll	lm	lm	lm	lm	ll	lm	lm	lm	ll	lm	lm	ll	ll	ll	ll	lm	ll	ll	ll	ll	ll	lm	lm	lm	lm	--	ll	ll	ll	ll	ll	lm	ll	lm	lm	ll	lm
2	euC02.22220522	<lmxll>	--	lm	lm	lm	lm	ll	--	ll	lm	ll	lm	lm	lm	lm	ll	lm	lm	lm	ll	lm	lm	ll	ll	ll	ll	lm	ll	ll	ll	ll	ll	lm	lm	lm	lm	--	ll	ll	ll	ll	ll	lm	ll	lm	lm	ll	lm
2	euC02.32657336	<hkxhk>	hh	hh	kk	hh	hk	hk	hk	hk	hh	hh	hh	hh	--	hh	kk	hk	hk	hh	kk	--	kk	kk	kk	hh	hh	hk	kk	kk	kk	kk	kk	--	hh	hk	kk	kk	hk	hk	kk	kk	hk	hh	hk	hh	--	hk	hk
2	euC02.32657344	<hkxhk>	kk	kk	hh	kk	hk	hk	hk	hk	kk	kk	kk	kk	--	kk	hh	hk	hk	kk	hh	--	hh	hh	hh	kk	kk	hk	hh	hh	hh	hh	hh	--	kk	hk	hh	hh	hk	hk	hh	hh	hk	kk	hk	kk	--	hk	hk
2	euC02.32657346	<hkxhk>	hh	hh	kk	hh	hk	hk	hk	hk	hh	hh	hh	hh	--	hh	kk	hk	hk	hh	kk	--	kk	kk	kk	hh	hh	hk	kk	kk	kk	kk	kk	--	hh	hk	kk	kk	hk	hk	kk	kk	hk	hh	hk	hh	--	hk	hk
2	euC02.36162840	<hkxhk>	hk	hk	kk	hk	hh	hk	hk	hk	hh	hh	hh	hk	--	hk	--	hk	hk	hh	kk	hk	--	kk	kk	hh	hh	hk	kk	kk	kk	--	kk	hk	hh	hk	kk	kk	hk	hk	kk	kk	--	hh	hk	hh	--	--	hk
2	euLG02_001	<lmxll>	lm	lm	lm	ll	lm	ll	ll	ll	lm	ll	lm	lm	--	lm	ll	lm	lm	lm	--	lm	lm	ll	ll	lm	ll	lm	ll	ll	ll	ll	ll	lm	--	lm	lm	lm	ll	ll	ll	ll	ll	ll	ll	lm	--	lm	--
2	euLG02_002	<lmxll>	lm	lm	lm	ll	lm	ll	ll	ll	lm	ll	lm	lm	--	lm	ll	lm	lm	lm	--	lm	lm	ll	ll	lm	ll	lm	ll	ll	ll	ll	ll	lm	--	lm	lm	lm	ll	ll	ll	ll	ll	ll	ll	lm	--	lm	--
2	euLG02_003	<lmxll>	lm	lm	lm	lm	lm	ll	lm	ll	lm	ll	lm	lm	lm	lm	ll	lm	lm	lm	ll	lm	ll	ll	ll	lm	ll	lm	ll	ll	ll	ll	ll	lm	lm	lm	lm	lm	ll	ll	ll	ll	ll	ll	ll	lm	lm	lm	lm
2	euLG02_004	<lmxll>	lm	lm	lm	lm	lm	ll	lm	ll	lm	ll	lm	lm	lm	lm	ll	lm	lm	lm	ll	lm	ll	ll	ll	lm	ll	lm	ll	ll	ll	ll	ll	lm	lm	lm	lm	lm	ll	ll	ll	ll	ll	ll	ll	lm	lm	lm	lm
2	euLG02_005	<lmxll>	lm	lm	lm	ll	lm	ll	lm	ll	lm	ll	lm	lm	lm	lm	ll	lm	lm	lm	ll	lm	ll	ll	ll	lm	ll	lm	ll	ll	ll	ll	ll	lm	lm	lm	lm	lm	ll	ll	ll	ll	ll	ll	ll	ll	lm	lm	lm
2	euLG02_006	<hkxhk>	hh	hh	kk	hk	hk	hk	hk	hk	hh	hh	hh	hh	hk	hk	kk	hk	hk	hh	kk	hk	kk	kk	hk	hk	hh	hk	kk	kk	kk	kk	kk	hk	hh	hk	hk	kk	hk	hk	kk	kk	hk	kk	hk	hh	--	hk	hk
2	euLG02_007	<hkxhk>	hh	hh	kk	hk	hk	hk	hk	hk	hh	hh	hh	hh	hk	hk	kk	hk	hk	hh	kk	hk	kk	kk	hk	hk	hh	hk	kk	kk	kk	kk	kk	hk	hh	hk	hk	kk	hk	hk	kk	kk	hk	kk	hk	hh	--	hk	hk
2	euLG02_008	<hkxhk>	kk	kk	hh	hk	hk	hk	hk	hk	kk	kk	kk	kk	hk	hk	hh	hk	hk	kk	hh	hk	hh	hh	hk	hk	kk	hk	hh	hh	hh	hh	hh	hk	kk	hk	hk	hh	hk	hk	hh	hh	hk	hh	hk	kk	--	hk	hk
2	euLG02_009	<hkxhk>	kk	kk	hh	hk	hk	hk	hk	hk	kk	kk	kk	kk	hk	hk	hh	hk	hk	kk	hh	hk	hh	hh	hk	hk	kk	hk	hh	hh	hh	hh	hh	hk	kk	hk	hk	hh	hk	hk	hh	hh	hk	hh	hk	kk	--	hk	hk
2	euLG02_010	<lmxll>	--	--	lm	ll	lm	ll	--	ll	lm	ll	--	lm	lm	lm	ll	lm	lm	--	ll	lm	lm	ll	ll	lm	ll	lm	lm	ll	ll	ll	ll	lm	lm	--	lm	--	lm	ll	--	ll	ll	ll	ll	--	lm	ll	--
2	hNLG02_011	<nnxnp>	nn	np	np	np	nn	np	nn	np	np	np	np	np	nn	nn	nn	nn	nn	np	--	nn	nn	nn	np	nn	np	nn	nn	nn	nn	nn	nn	nn	np	--	nn	nn	np	np	nn	nn	np	np	np	np	nn	np	nn
2	hNLG02_012	<nnxnp>	nn	np	np	np	nn	np	nn	np	np	np	np	np	nn	nn	nn	nn	nn	np	--	nn	nn	nn	np	nn	np	nn	nn	nn	nn	nn	nn	nn	np	--	nn	nn	np	np	nn	nn	np	np	np	np	nn	np	nn
2	hNLG02_013	<nnxnp>	nn	np	np	np	nn	np	nn	np	np	np	np	np	nn	nn	nn	nn	nn	np	--	nn	nn	nn	np	nn	np	nn	nn	nn	nn	nn	nn	nn	np	--	nn	nn	np	np	nn	nn	np	np	np	np	nn	np	nn
2	hmC02.1036428	<lmxll>	lm	lm	lm	lm	lm	lm	lm	ll	lm	ll	ll	lm	lm	lm	--	lm	--	lm	--	lm	ll	lm	lm	lm	ll	lm	--	lm	ll	ll	ll	lm	ll	ll	lm	lm	lm	lm	ll	ll	lm	ll	lm	ll	ll	lm	lm
2	hmC02.15698684	<lmxll>	--	lm	lm	ll	lm	ll	lm	ll	lm	ll	lm	lm	lm	lm	ll	lm	lm	lm	ll	lm	ll	lm	ll	lm	ll	lm	lm	ll	ll	ll	ll	lm	lm	lm	lm	lm	lm	ll	ll	ll	ll	ll	ll	ll	ll	lm	--
2	hmC02.15698697	<lmxll>	--	lm	lm	ll	lm	ll	lm	ll	lm	ll	lm	lm	lm	lm	ll	lm	lm	lm	ll	lm	ll	lm	ll	lm	ll	lm	lm	ll	ll	ll	ll	lm	lm	lm	lm	lm	lm	ll	ll	ll	ll	ll	ll	ll	ll	lm	--
2	hmC02.2207083	<hkxhk>	hk	hk	hh	hk	hh	hk	hh	kk	hk	kk	hh	hh	hh	hh	--	hk	hk	hh	--	hk	kk	hh	hh	hk	kk	hh	hk	hh	kk	kk	hh	hk	kk	hk	--	hh	hk	hk	hk	kk	hk	kk	hh	hk	kk	hh	hh
2	hmC02.22104525	<lmxll>	lm	lm	lm	lm	--	ll	lm	ll	lm	ll	lm	lm	lm	lm	ll	lm	--	lm	ll	--	ll	lm	ll	lm	ll	lm	ll	ll	ll	ll	ll	lm	lm	--	lm	lm	ll	ll	ll	ll	ll	lm	ll	lm	lm	lm	--
2	hmC02.2389179	<lmxll>	ll	ll	ll	lm	ll	ll	ll	lm	ll	lm	ll	ll	--	ll	lm	ll	--	ll	--	ll	lm	ll	ll	ll	lm	ll	ll	ll	lm	lm	--	ll	lm	ll	ll	ll	ll	ll	lm	lm	ll	lm	ll	ll	lm	ll	ll
2	hmC02.24677055	<lmxll>	lm	lm	lm	lm	lm	ll	lm	ll	lm	ll	lm	lm	--	lm	ll	lm	--	lm	ll	lm	ll	lm	ll	lm	ll	lm	ll	ll	ll	ll	ll	lm	lm	--	lm	lm	ll	ll	ll	ll	ll	ll	ll	lm	lm	lm	lm
2	hmC02.24677113	<lmxll>	lm	lm	lm	lm	lm	ll	lm	ll	lm	ll	lm	lm	--	lm	ll	lm	--	lm	ll	lm	ll	lm	ll	lm	ll	lm	ll	ll	ll	ll	ll	lm	lm	--	lm	lm	ll	ll	ll	ll	ll	ll	ll	lm	lm	lm	lm
2	hmC02.25239375	<lmxll>	lm	--	lm	lm	lm	ll	lm	ll	lm	ll	lm	lm	lm	lm	--	lm	--	lm	ll	--	ll	lm	ll	--	ll	lm	ll	ll	ll	ll	ll	lm	lm	lm	lm	lm	ll	ll	ll	ll	ll	ll	ll	lm	lm	lm	--
2	hmC02.26835766	<lmxll>	lm	lm	lm	lm	lm	ll	lm	ll	lm	ll	--	lm	lm	lm	ll	lm	ll	lm	ll	--	ll	lm	ll	lm	ll	lm	ll	ll	ll	ll	ll	lm	lm	--	lm	--	ll	ll	ll	ll	ll	--	ll	lm	lm	lm	lm
2	hmC02.2812718	<hkxhk>	hk	kk	kk	hk	kk	kk	kk	hh	hk	hh	kk	kk	kk	kk	hk	hk	--	kk	--	--	hh	kk	hk	--	hh	kk	hk	kk	hh	hh	hk	hk	hh	--	hk	--	hk	hk	hk	hh	hk	hh	kk	hk	hh	kk	kk
2	hmC02.28862670	<lmxll>	lm	lm	ll	ll	lm	ll	lm	ll	lm	lm	--	lm	lm	lm	ll	lm	--	lm	ll	--	ll	--	--	--	ll	lm	ll	ll	ll	ll	ll	lm	lm	--	--	lm	ll	ll	ll	ll	ll	ll	ll	ll	lm	lm	--
2	hmC02.28862674	<lmxll>	lm	lm	ll	ll	lm	ll	lm	ll	lm	lm	--	lm	lm	lm	ll	lm	--	lm	ll	--	ll	--	--	--	ll	lm	ll	ll	ll	ll	ll	lm	lm	--	--	lm	ll	ll	ll	ll	ll	lm	ll	ll	lm	lm	--
2	hmC02.30210127	<hkxhk>	hh	hh	kk	hk	hk	hk	hk	hk	hh	hh	hh	hh	hk	hk	kk	hk	--	hh	--	kk	kk	hk	hk	hk	hk	hk	kk	kk	kk	kk	kk	hk	hh	--	hk	hk	hk	hk	kk	kk	hk	kk	hk	hh	hk	hk	--
2	hmC02.31425679	<hkxhk>	kk	kk	hh	hh	hk	hk	hk	hk	kk	kk	kk	kk	hk	kk	hh	hk	--	kk	--	hh	hh	--	hk	hk	kk	hk	hh	hh	hh	hh	hh	hk	kk	hk	--	hh	hk	hk	hh	hh	hk	hh	hk	hk	hk	hk	--
2	hmC02.32776379	<hkxhk>	kk	kk	hh	hh	hk	hk	hk	hk	kk	kk	kk	kk	hk	kk	hh	hk	--	kk	hh	hh	hh	--	hk	kk	kk	hk	hh	hh	hh	hh	hh	hk	kk	--	hh	hh	hk	hk	hh	hh	hk	--	hk	kk	hk	hk	hk
2	hmC02.3498775	<hkxhk>	hk	kk	kk	hk	kk	kk	kk	hh	hk	hh	kk	kk	kk	hk	--	hk	--	kk	hh	--	hh	kk	kk	hk	hh	kk	hk	kk	hh	hh	hk	hk	hh	kk	hk	hk	hk	hk	hk	hh	hk	hh	kk	hk	hh	kk	--
2	hmC02.35681555	<hkxhk>	hk	kk	hh	hk	hk	hk	hk	hk	kk	kk	kk	hk	hk	--	--	--	--	kk	hh	hh	hh	hk	hh	kk	kk	hk	hh	hh	hh	hh	hh	hk	kk	--	hh	hh	hk	hk	hh	hh	hk	kk	hk	hk	hh	hk	--
2	hmC02.36311936	<hkxhk>	hk	hk	kk	hk	hh	hk	hk	hk	hh	hh	hh	hh	hk	hh	hk	hk	--	hh	--	kk	kk	--	kk	hh	hh	hk	kk	kk	kk	kk	kk	hk	hh	--	--	--	kk	hk	kk	kk	hk	--	hk	hh	hk	hh	hk
2	hmC02.4063691	<lmxll>	lm	lm	lm	ll	lm	lm	--	ll	lm	ll	lm	lm	lm	lm	ll	lm	--	lm	--	lm	ll	lm	--	lm	ll	--	lm	lm	ll	ll	ll	lm	ll	--	lm	--	lm	lm	ll	ll	ll	lm	lm	--	ll	lm	--
2	hmC02.5759282	<hkxhk>	hk	kk	kk	hk	kk	kk	kk	hh	hk	hh	kk	kk	hk	hk	--	hk	--	kk	--	hk	--	hk	--	hk	hh	kk	hk	kk	hh	hh	hk	hk	hh	kk	hk	hk	hk	hk	--	hh	hk	hk	kk	--	hh	kk	--
2	hmC02.6463026	<lmxll>	lm	lm	lm	lm	lm	lm	lm	ll	lm	ll	lm	--	lm	lm	ll	lm	--	lm	--	lm	ll	--	lm	ll	ll	lm	lm	lm	ll	ll	ll	--	lm	lm	--	lm	lm	ll	ll	--	--	--	--	ll	ll	lm	--
2	huLG02_014	<hkxhk>	hk	hh	hk	hk	hk	hk	hk	hk	hh	--	hh	hh	hk	hk	kk	--	--	hh	kk	hk	kk	hk	--	hk	hk	hk	kk	kk	kk	kk	kk	hk	hh	hk	--	hk	hk	hk	kk	kk	hk	hk	hk	hh	hk	hh	hk
2	huLG02_015	<lmxll>	lm	lm	ll	lm	lm	ll	lm	ll	lm	--	lm	lm	--	lm	ll	lm	--	lm	ll	--	ll	lm	ll	lm	ll	lm	ll	ll	ll	ll	ll	lm	lm	--	--	lm	ll	ll	ll	ll	ll	lm	ll	lm	lm	lm	--
2	huC02.1088455	<hkxhk>	hk	hk	hh	hk	hh	hk	hh	kk	hk	kk	--	hh	hh	hh	--	hk	--	hh	--	hk	kk	hh	--	hk	kk	hh	hk	hh	kk	kk	hk	hk	kk	hk	--	hk	hk	hk	hk	kk	hk	--	hh	hk	kk	hh	hh
2	huC02.12286934	<nnxnp>	nn	--	np	--	np	np	np	nn	np	np	np	np	--	nn	np	nn	nn	--	--	nn	--	nn	np	--	nn	nn	nn	np	nn	nn	nn	nn	nn	--	nn	nn	nn	nn	nn	nn	nn	--	--	np	nn	np	nn
2	huC02.12795749	<nnxnp>	nn	--	np	np	np	np	np	nn	np	np	np	np	nn	nn	np	nn	--	--	--	nn	nn	nn	np	nn	nn	nn	nn	nn	nn	nn	nn	nn	nn	--	nn	nn	nn	nn	nn	nn	nn	np	np	--	nn	np	--
2	huC02.15335930	<hkxhk>	hk	hh	hh	kk	hh	hk	hk	hk	hh	hk	hh	hh	hk	hk	--	hk	--	hh	kk	hk	kk	hk	hh	kk	kk	hk	hk	kk	kk	kk	kk	hk	hh	--	hk	--	hk	--	kk	kk	hk	--	hk	kk	kk	hh	hk
2	huC02.15335966	<hkxhk>	hk	hh	hh	kk	hh	hk	hk	hk	hh	hk	hh	hh	hk	hk	--	hk	--	hh	kk	hk	kk	hk	hh	kk	kk	hk	hk	kk	kk	kk	kk	hk	hh	--	hk	--	hk	--	kk	kk	hk	--	hk	kk	kk	hh	hk
2	huC02.1603421	<hkxhk>	hk	hk	hh	hk	hh	hk	hh	kk	hk	kk	hh	hh	hh	hh	hh	hk	--	hh	--	hk	kk	hh	hh	hk	kk	hh	--	hh	kk	kk	hk	hk	kk	--	--	hk	hk	hk	hk	kk	hk	kk	hh	hk	kk	hh	hh
2	huC02.16045563	<lmxll>	lm	lm	lm	ll	lm	ll	lm	ll	lm	ll	lm	lm	lm	lm	ll	lm	--	lm	--	lm	ll	lm	--	--	ll	lm	--	ll	ll	ll	ll	lm	lm	--	lm	--	lm	ll	--	ll	ll	--	ll	ll	ll	lm	--
2	huC02.16321984	<lmxll>	lm	--	lm	ll	--	ll	lm	ll	lm	--	--	lm	lm	lm	ll	lm	--	lm	ll	lm	ll	lm	ll	lm	ll	lm	lm	ll	ll	ll	--	lm	lm	lm	lm	lm	lm	ll	ll	ll	ll	--	ll	ll	ll	lm	--
2	huC02.16322008	<lmxll>	lm	--	lm	ll	--	ll	lm	ll	lm	--	--	lm	lm	lm	ll	lm	--	lm	ll	lm	ll	lm	ll	lm	ll	lm	lm	ll	ll	ll	--	lm	lm	lm	lm	lm	lm	ll	ll	ll	ll	--	ll	ll	ll	lm	--
2	huC02.16344937	<hkxhk>	hk	hh	hh	kk	hk	hk	hk	hk	hh	hk	--	hh	hk	hk	kk	hk	--	hh	--	--	kk	hk	hh	hk	hk	hk	hk	kk	kk	kk	kk	hk	hh	hh	--	hk	hk	hk	kk	kk	hk	--	hk	hk	kk	hh	--
2	huC02.16448619	<lmxll>	lm	lm	lm	ll	lm	ll	lm	ll	lm	ll	lm	lm	lm	lm	--	lm	--	lm	ll	--	ll	lm	ll	lm	ll	lm	lm	ll	ll	ll	ll	lm	lm	--	lm	lm	lm	ll	ll	ll	ll	--	ll	ll	ll	lm	--
2	huC02.16448624	<lmxll>	lm	lm	lm	ll	lm	ll	lm	ll	lm	ll	lm	lm	lm	lm	--	lm	--	lm	ll	--	ll	lm	ll	lm	ll	lm	lm	ll	ll	ll	ll	lm	lm	--	lm	lm	lm	ll	ll	ll	ll	--	ll	ll	ll	lm	--
2	huC02.16448651	<lmxll>	lm	lm	lm	ll	lm	ll	lm	ll	lm	ll	lm	lm	lm	lm	--	lm	--	lm	ll	--	ll	lm	ll	lm	ll	lm	lm	ll	ll	ll	ll	lm	lm	--	lm	lm	lm	ll	ll	ll	ll	--	ll	ll	ll	lm	--
2	huC02.16568549	<hkxhk>	hk	hh	hh	kk	hk	hk	hk	hk	hh	--	hh	hh	hk	hk	--	hk	hk	hh	--	hk	kk	hk	hk	hk	hk	hk	hk	kk	kk	kk	--	hk	hh	hh	hk	hk	hk	hk	kk	kk	--	--	hk	hk	kk	hh	--
2	huC02.16568583	<hkxhk>	hk	kk	kk	hh	hk	hk	hk	hk	kk	--	kk	kk	hk	hk	--	hk	hk	kk	--	hk	hh	hk	hk	hk	hk	hk	hk	hh	hh	hh	--	hk	kk	kk	hk	hk	hk	hk	hh	hh	--	--	hk	hk	hh	kk	--
2	huC02.17463255	<nnxnp>	nn	np	np	np	nn	np	nn	np	np	np	np	np	nn	nn	nn	nn	--	np	--	nn	nn	nn	np	nn	np	nn	nn	nn	nn	nn	nn	nn	np	--	nn	nn	np	np	nn	nn	np	np	np	--	nn	np	nn
2	huC02.17813648	<lmxll>	lm	lm	lm	ll	lm	ll	lm	ll	lm	ll	lm	lm	lm	lm	--	lm	--	lm	--	lm	ll	lm	ll	lm	ll	lm	ll	ll	ll	ll	ll	--	lm	lm	--	--	lm	ll	ll	ll	ll	ll	ll	lm	ll	lm	--
2	huC02.17824860	<hkxhk>	hk	hh	hh	hk	hk	hk	hk	hk	hh	kk	hh	hh	hk	hk	kk	hk	--	hh	--	--	kk	hk	hk	--	hk	hk	kk	kk	kk	kk	kk	hk	hh	hh	hk	hk	hh	hk	kk	kk	hk	hh	hk	--	kk	hh	--
2	huC02.20808742	<nnxnp>	nn	np	--	np	nn	np	nn	np	np	np	np	np	nn	nn	nn	nn	nn	np	nn	nn	nn	nn	np	nn	--	nn	nn	nn	nn	nn	--	nn	np	nn	nn	nn	np	np	nn	nn	np	--	np	np	nn	--	--
2	huC02.20975453	<lmxll>	lm	lm	lm	ll	lm	ll	lm	ll	lm	ll	ll	lm	lm	lm	ll	lm	ll	lm	ll	lm	ll	lm	ll	lm	ll	lm	ll	ll	ll	ll	ll	lm	lm	lm	lm	ll	lm	ll	ll	ll	ll	ll	ll	ll	ll	lm	lm
2	huC02.20975500	<lmxll>	lm	lm	lm	ll	lm	ll	lm	ll	lm	ll	ll	lm	lm	lm	ll	lm	ll	lm	ll	lm	ll	lm	ll	lm	ll	lm	ll	ll	ll	ll	ll	lm	lm	lm	lm	ll	lm	ll	ll	ll	ll	ll	ll	ll	ll	lm	lm
2	huC02.20975506	<lmxll>	lm	lm	lm	ll	lm	ll	lm	ll	lm	ll	ll	lm	lm	lm	ll	lm	ll	lm	ll	lm	ll	lm	ll	lm	ll	lm	ll	ll	ll	ll	ll	lm	lm	lm	lm	ll	lm	ll	ll	ll	ll	ll	ll	ll	ll	lm	lm
2	huC02.20975508	<lmxll>	lm	lm	lm	ll	lm	ll	lm	ll	lm	ll	ll	lm	lm	lm	ll	lm	ll	lm	ll	lm	ll	lm	ll	lm	ll	lm	ll	ll	ll	ll	ll	lm	lm	lm	lm	ll	lm	ll	ll	ll	ll	ll	ll	ll	ll	lm	lm
2	huC02.20975512	<lmxll>	lm	lm	lm	ll	lm	ll	lm	ll	lm	ll	ll	lm	lm	lm	ll	lm	ll	lm	ll	lm	ll	lm	ll	lm	ll	lm	ll	ll	ll	ll	ll	lm	lm	lm	lm	ll	lm	ll	ll	ll	ll	ll	ll	ll	ll	lm	lm
2	huC02.21542808	<lmxll>	lm	--	--	ll	lm	ll	lm	ll	lm	ll	--	lm	lm	lm	ll	lm	--	lm	ll	lm	ll	lm	ll	--	ll	lm	ll	ll	ll	ll	ll	lm	lm	--	lm	lm	ll	ll	ll	ll	ll	ll	ll	ll	lm	lm	--
2	huC02.21545648	<hkxhk>	hk	hh	hh	hk	hk	hk	hk	hk	hh	hk	hh	hh	hk	hk	kk	hk	--	hh	kk	hk	kk	--	hk	--	hk	hk	kk	kk	kk	kk	kk	hk	hh	hh	hk	hk	hk	hk	kk	kk	hk	--	hk	hh	hk	hh	hk
2	huC02.21594606	<lmxll>	--	--	--	lm	lm	ll	lm	ll	lm	ll	lm	lm	lm	lm	ll	lm	--	lm	ll	lm	ll	lm	ll	lm	ll	lm	ll	ll	ll	ll	ll	lm	--	--	--	lm	ll	ll	ll	ll	ll	lm	ll	lm	--	lm	--
2	huC02.21753046	<lmxll>	--	lm	lm	lm	lm	ll	lm	ll	lm	ll	lm	lm	lm	lm	--	lm	--	lm	ll	lm	ll	lm	ll	lm	ll	lm	ll	ll	ll	ll	ll	lm	lm	--	--	lm	ll	ll	ll	ll	ll	--	ll	ll	lm	lm	--
2	huC02.22134966	<lmxll>	lm	--	lm	lm	lm	ll	--	ll	lm	ll	lm	lm	lm	lm	ll	lm	--	lm	ll	lm	ll	lm	ll	--	ll	lm	ll	ll	ll	ll	ll	lm	--	--	--	lm	ll	ll	ll	ll	ll	--	ll	lm	lm	lm	ll
2	huC02.22134989	<lmxll>	lm	--	lm	lm	lm	ll	--	ll	lm	ll	lm	lm	lm	lm	ll	lm	--	lm	ll	lm	ll	lm	ll	--	ll	lm	ll	ll	ll	ll	ll	lm	--	--	--	lm	ll	ll	ll	ll	ll	--	ll	lm	lm	lm	ll
2	huC02.22135002	<lmxll>	lm	--	lm	lm	lm	ll	--	ll	lm	ll	lm	lm	lm	lm	ll	lm	--	lm	ll	lm	ll	lm	ll	--	ll	lm	ll	ll	ll	ll	ll	lm	--	--	--	lm	ll	ll	ll	ll	ll	--	ll	lm	lm	lm	ll
2	huC02.22415920	<lmxll>	lm	lm	lm	lm	lm	ll	lm	ll	lm	--	--	lm	lm	lm	ll	lm	--	lm	ll	lm	--	lm	ll	lm	ll	--	ll	ll	ll	ll	--	lm	lm	--	lm	lm	ll	ll	ll	ll	ll	--	ll	lm	lm	lm	--
2	huC02.23771867	<lmxll>	lm	lm	lm	lm	lm	ll	lm	ll	lm	ll	lm	lm	lm	lm	ll	lm	--	lm	ll	lm	ll	lm	ll	lm	ll	lm	ll	ll	ll	ll	ll	lm	lm	lm	--	lm	ll	ll	ll	ll	ll	--	ll	lm	lm	lm	--
2	huC02.23846160	<lmxll>	lm	lm	--	--	lm	ll	lm	ll	lm	ll	lm	lm	lm	lm	ll	lm	lm	lm	ll	lm	ll	lm	ll	lm	ll	lm	--	ll	ll	ll	ll	lm	lm	--	lm	lm	ll	ll	ll	ll	ll	lm	ll	--	lm	lm	lm
2	huC02.23848460	<lmxll>	lm	--	lm	lm	lm	ll	lm	ll	lm	ll	--	lm	--	lm	--	lm	--	lm	ll	--	ll	lm	ll	lm	ll	lm	ll	ll	ll	ll	ll	lm	lm	--	--	--	ll	ll	ll	ll	ll	ll	ll	lm	lm	lm	--
2	huC02.23868747	<lmxll>	lm	lm	lm	lm	lm	ll	lm	ll	lm	ll	--	lm	lm	lm	ll	lm	--	lm	ll	lm	ll	lm	ll	lm	ll	lm	ll	ll	ll	ll	ll	lm	lm	--	lm	lm	ll	ll	ll	ll	ll	lm	ll	lm	lm	lm	--
2	huC02.23868764	<lmxll>	lm	lm	lm	lm	lm	ll	lm	ll	lm	ll	--	lm	lm	lm	ll	lm	--	lm	ll	lm	ll	lm	ll	lm	ll	lm	ll	ll	ll	ll	ll	lm	lm	--	lm	lm	ll	ll	ll	ll	ll	lm	ll	lm	lm	lm	--
2	huC02.23969113	<lmxll>	lm	--	lm	lm	lm	ll	lm	ll	lm	ll	--	lm	lm	--	ll	lm	--	lm	ll	lm	--	lm	ll	--	ll	lm	ll	ll	ll	ll	ll	lm	--	--	lm	lm	ll	ll	--	ll	ll	--	ll	lm	--	lm	--
2	huC02.23969137	<lmxll>	lm	--	lm	lm	lm	ll	lm	ll	lm	ll	--	lm	lm	--	ll	lm	--	lm	ll	lm	--	lm	ll	--	ll	lm	ll	ll	ll	ll	ll	lm	--	--	lm	lm	ll	ll	--	ll	ll	--	ll	lm	--	lm	--
2	huC02.23969141	<lmxll>	lm	--	lm	lm	lm	ll	lm	ll	lm	ll	--	lm	lm	--	ll	lm	--	lm	ll	lm	--	lm	ll	--	ll	lm	ll	ll	ll	ll	ll	lm	--	--	lm	lm	ll	ll	--	ll	ll	--	ll	lm	--	lm	--
2	huC02.24011398	<lmxll>	lm	lm	lm	lm	lm	ll	lm	ll	lm	ll	lm	lm	--	lm	ll	lm	--	lm	ll	lm	ll	lm	ll	lm	ll	lm	ll	ll	ll	ll	ll	lm	lm	lm	lm	lm	ll	ll	ll	ll	ll	lm	ll	ll	lm	lm	--
2	huC02.24011467	<lmxll>	lm	lm	lm	lm	lm	ll	lm	ll	lm	ll	lm	lm	--	lm	ll	lm	--	lm	ll	lm	ll	lm	ll	lm	ll	lm	ll	ll	ll	ll	ll	lm	lm	lm	lm	lm	ll	ll	ll	ll	ll	lm	ll	ll	lm	lm	--
2	huC02.24297310	<lmxll>	lm	--	--	lm	lm	ll	lm	ll	lm	ll	lm	lm	lm	--	ll	lm	--	lm	ll	--	--	lm	ll	ll	ll	lm	ll	ll	ll	ll	ll	lm	lm	lm	--	lm	ll	ll	ll	ll	ll	ll	ll	--	lm	lm	lm
2	huC02.25328708	<lmxll>	ll	lm	ll	ll	ll	ll	lm	ll	ll	ll	lm	lm	lm	lm	ll	lm	ll	lm	--	lm	ll	lm	ll	lm	ll	lm	ll	ll	ll	ll	ll	lm	lm	lm	lm	lm	ll	ll	ll	ll	ll	--	ll	lm	lm	lm	ll
2	huC02.25328709	<lmxll>	ll	lm	ll	ll	ll	ll	lm	ll	ll	ll	lm	lm	lm	lm	ll	lm	ll	lm	--	lm	ll	lm	ll	lm	ll	lm	ll	ll	ll	ll	ll	lm	lm	lm	lm	lm	ll	ll	ll	ll	ll	--	ll	lm	lm	lm	ll
2	huC02.25328718	<lmxll>	ll	lm	ll	ll	ll	ll	lm	ll	ll	ll	lm	lm	lm	lm	ll	lm	ll	lm	--	lm	ll	lm	ll	lm	ll	lm	ll	ll	ll	ll	ll	lm	lm	lm	lm	lm	ll	ll	ll	ll	ll	--	ll	lm	lm	lm	ll
2	huC02.25328750	<lmxll>	ll	lm	ll	ll	ll	ll	lm	ll	ll	ll	lm	lm	lm	lm	ll	lm	ll	lm	--	lm	ll	lm	ll	lm	ll	lm	ll	ll	ll	ll	ll	lm	lm	lm	lm	lm	ll	ll	ll	ll	ll	--	ll	lm	lm	lm	ll
2	huC02.25328758	<lmxll>	ll	lm	ll	ll	ll	ll	lm	ll	ll	ll	lm	lm	lm	lm	ll	lm	ll	lm	--	lm	ll	lm	ll	lm	ll	lm	ll	ll	ll	ll	ll	lm	lm	lm	lm	lm	ll	ll	ll	ll	ll	--	ll	lm	lm	lm	ll
2	huC02.25644863	<lmxll>	lm	ll	--	lm	lm	ll	ll	ll	lm	ll	--	lm	--	lm	--	ll	--	ll	ll	--	ll	--	ll	lm	ll	lm	ll	ll	ll	ll	ll	lm	lm	--	--	--	ll	ll	ll	ll	ll	ll	ll	lm	lm	lm	--
2	huC02.25693150	<lmxll>	lm	lm	lm	lm	lm	ll	lm	ll	lm	ll	lm	lm	lm	lm	--	lm	--	lm	ll	lm	ll	lm	ll	lm	ll	lm	ll	ll	ll	ll	ll	lm	lm	--	lm	lm	ll	ll	ll	ll	ll	ll	ll	lm	lm	lm	--
2	huC02.25693151	<lmxll>	lm	lm	lm	lm	lm	ll	lm	ll	lm	ll	lm	lm	lm	lm	--	lm	--	lm	ll	lm	ll	lm	ll	lm	ll	lm	ll	ll	ll	ll	ll	lm	lm	--	lm	lm	ll	ll	ll	ll	ll	ll	ll	lm	lm	lm	--
2	huC02.25693152	<lmxll>	lm	lm	lm	lm	lm	ll	lm	ll	lm	ll	lm	lm	lm	lm	--	lm	--	lm	ll	lm	ll	lm	ll	lm	ll	lm	ll	ll	ll	ll	ll	lm	lm	--	lm	lm	ll	ll	ll	ll	ll	ll	ll	lm	lm	lm	--
2	huC02.27100704	<hkxhk>	hk	hh	hk	hk	hk	hk	hk	hk	hh	hk	hh	hh	hk	hk	--	hk	--	hh	kk	--	--	hk	--	hk	hk	hk	kk	kk	kk	kk	--	hk	hh	hk	--	--	hk	--	kk	kk	hk	kk	hk	hh	hk	hh	hk
2	huC02.27281366	<lmxll>	lm	lm	lm	ll	lm	ll	lm	ll	lm	ll	lm	lm	lm	lm	ll	lm	--	lm	ll	ll	ll	lm	ll	lm	ll	lm	ll	ll	ll	ll	ll	lm	lm	--	lm	lm	ll	ll	ll	ll	ll	--	ll	ll	--	lm	--
2	huC02.2757632	<lmxll>	--	lm	--	ll	lm	lm	lm	ll	lm	ll	lm	lm	lm	lm	ll	lm	--	lm	--	--	ll	lm	lm	lm	ll	lm	lm	lm	ll	ll	ll	lm	ll	lm	lm	lm	lm	lm	ll	ll	lm	ll	lm	ll	ll	lm	--
2	huC02.2760599	<lmxll>	lm	lm	--	ll	lm	lm	lm	ll	--	ll	lm	--	lm	lm	ll	lm	--	lm	lm	lm	ll	lm	lm	--	ll	lm	lm	lm	ll	ll	lm	lm	ll	--	lm	lm	lm	lm	ll	ll	lm	ll	lm	ll	ll	lm	--
2	huC02.27822092	<hkxhk>	hk	kk	hk	hk	kk	hk	hk	hk	kk	--	kk	kk	--	hk	hh	hk	--	kk	--	hh	hh	hk	hk	hk	hk	hk	hh	hh	hh	hh	hh	hk	kk	--	--	hk	hk	hk	hh	hh	hk	hh	hk	kk	hk	kk	--
2	huC02.27822105	<hkxhk>	hk	hh	hk	hk	hh	hk	hk	hk	hh	--	hh	hh	--	hk	kk	hk	--	hh	--	kk	kk	hk	hk	hk	hk	hk	kk	kk	kk	kk	kk	hk	hh	--	--	hk	hk	hk	kk	kk	hk	kk	hk	hh	hk	hh	--
2	huC02.27946206	<lmxll>	lm	lm	--	ll	lm	ll	lm	ll	lm	ll	--	lm	lm	lm	ll	--	--	lm	ll	ll	ll	lm	ll	lm	ll	lm	ll	ll	ll	ll	ll	lm	lm	--	--	lm	ll	ll	ll	ll	ll	ll	ll	ll	lm	lm	--
2	huC02.27946218	<lmxll>	lm	lm	--	ll	lm	ll	lm	ll	lm	ll	--	lm	lm	lm	ll	--	--	lm	ll	ll	ll	lm	ll	lm	ll	lm	ll	ll	ll	ll	ll	lm	lm	--	--	lm	ll	ll	ll	ll	ll	lm	ll	ll	lm	lm	--
2	huC02.27946231	<lmxll>	lm	lm	--	ll	lm	ll	lm	ll	lm	ll	--	lm	lm	lm	ll	--	--	lm	ll	ll	ll	lm	ll	lm	ll	lm	ll	ll	ll	ll	ll	lm	lm	--	--	lm	ll	ll	ll	ll	ll	lm	ll	ll	lm	lm	--
2	huC02.28073851	<lmxll>	lm	lm	lm	ll	lm	ll	lm	ll	lm	ll	lm	lm	lm	lm	ll	lm	--	lm	--	ll	ll	lm	ll	lm	ll	lm	ll	ll	ll	ll	ll	lm	lm	--	lm	lm	ll	ll	ll	ll	ll	ll	ll	ll	lm	lm	--
2	huC02.29829800	<hkxhk>	kk	kk	hh	hk	--	hk	hk	hk	kk	kk	kk	kk	hk	hk	hh	hk	--	kk	hh	--	hh	hk	hk	--	hk	hk	hh	hh	hh	hh	--	hk	kk	--	hk	hk	hk	hk	hh	hh	hk	--	hk	kk	hk	kk	--
2	huC02.29917447	<hkxhk>	kk	kk	hh	hk	hk	hk	hk	hk	kk	kk	kk	kk	hk	hk	--	hk	--	kk	hh	hh	--	hk	--	hk	hk	hk	hh	hh	hh	hh	hh	hk	kk	hk	--	hk	hk	hk	hh	hh	hk	--	hk	kk	hk	kk	hk
2	huC02.30188401	<hkxhk>	hh	hh	kk	kk	hk	hk	hk	hk	hh	--	hh	hh	hk	hk	kk	hk	--	hh	kk	kk	kk	hk	hk	--	--	hk	kk	kk	kk	kk	kk	hk	hh	hk	hk	hk	hk	hk	--	kk	hk	kk	hk	hk	hk	hk	--
2	huC02.30361388	<hkxhk>	kk	kk	hh	hh	hk	hk	hk	--	kk	kk	kk	kk	--	hk	--	hk	--	kk	--	hh	hh	hk	hk	hk	hk	hk	hk	hh	hh	hh	hh	hk	kk	hk	hk	hk	kk	hk	hh	hh	hk	--	hk	kk	hk	--	--
2	huC02.30361434	<hkxhk>	kk	kk	hh	hh	hk	hk	hk	--	kk	kk	kk	kk	--	hk	--	hk	--	kk	--	hh	hh	hk	hk	hk	hk	hk	hk	hh	hh	hh	hh	hk	kk	hk	hk	hk	kk	hk	hh	hh	hk	--	hk	kk	hk	--	--
2	huC02.30621524	<hkxhk>	hh	hh	kk	kk	hk	hk	hk	hk	hh	hh	hh	hh	--	hk	kk	hk	--	hh	kk	kk	kk	hk	hk	hk	hh	hk	kk	kk	kk	kk	--	hk	hh	--	--	kk	hk	hk	kk	kk	hk	--	hk	hh	hk	hk	--
2	huC02.30781493	<hkxhk>	hh	hh	kk	hk	hk	hk	hk	hk	hh	hh	hh	hh	hk	hk	kk	hk	--	hh	kk	kk	--	hk	hk	--	hh	hk	kk	kk	kk	kk	kk	hk	hh	--	--	kk	hk	hk	kk	kk	hk	--	--	hh	hk	hk	--
2	huC02.31508022	<hkxhk>	hh	hh	kk	hk	hk	hk	hk	hk	hh	hh	hh	hh	hk	hh	kk	hk	--	hh	kk	kk	kk	hk	hk	--	hh	hk	kk	kk	kk	kk	kk	hk	hh	--	hk	kk	hk	--	kk	kk	hk	hh	hk	hh	hk	hk	--
2	huC02.31508025	<hkxhk>	kk	kk	hh	hh	hk	hk	hk	hk	kk	kk	kk	kk	hk	kk	hh	hk	--	kk	hh	hh	hh	hk	hk	--	kk	hk	hh	hh	hh	hh	hh	hk	kk	--	hk	hh	hk	--	hh	hh	hk	kk	hk	kk	hk	hk	--
2	huC02.31832019	<hkxhk>	kk	kk	hh	--	hk	hk	hk	hk	kk	kk	kk	kk	hk	kk	hh	hk	hk	kk	hh	hh	hh	--	hk	hk	kk	hk	hh	hh	hh	hh	--	hk	kk	hk	hk	hh	hk	hk	hh	hh	hk	hh	--	kk	hk	hk	--
2	huC02.32037671	<hkxhk>	hh	hh	kk	hk	hk	hk	hk	hk	hh	hh	hh	hh	--	hh	kk	hk	--	--	--	kk	kk	hk	hk	hk	hh	hk	kk	kk	kk	kk	--	hk	hh	--	hk	kk	hk	hk	kk	kk	hk	hk	hk	hh	hk	hk	--
2	huC02.32530959	<hkxhk>	hh	hh	kk	kk	hk	hk	hk	hk	hh	--	hh	hh	hk	hh	kk	hk	--	hh	kk	kk	kk	--	hk	hk	hh	hk	--	kk	kk	kk	kk	hk	hh	kk	kk	kk	hk	hk	kk	kk	hk	hh	hk	--	hk	hk	--
2	huC02.32531042	<hkxhk>	hh	hh	kk	kk	hk	hk	hk	hk	hh	--	hh	hh	hk	hh	kk	hk	--	hh	kk	kk	kk	--	hk	hk	hh	hk	--	kk	kk	kk	kk	hk	hh	kk	kk	kk	hk	hk	kk	kk	hk	hh	hk	--	hk	hk	--
2	huC02.3283530	<hkxhk>	hk	hh	hh	--	hh	hh	hh	kk	hk	--	--	hh	hh	hh	hk	hk	--	hh	kk	hk	kk	hh	--	--	kk	hh	hk	hh	kk	kk	hk	hk	kk	--	hk	hk	hk	hk	hk	kk	hk	kk	hh	--	kk	hh	--
2	huC02.3283574	<hkxhk>	hk	hh	hh	--	hh	hh	hh	kk	hk	--	--	hh	hh	hh	hk	hk	--	hh	kk	hk	kk	hh	--	--	kk	hh	hk	hh	kk	kk	hk	hk	kk	--	hk	hk	hk	hk	hk	kk	hk	kk	hh	--	kk	hh	--
2	huC02.32990995	<hkxhk>	hh	hh	kk	kk	hk	hk	hk	hk	hh	hh	hh	hh	hk	hh	kk	hk	--	hh	kk	kk	kk	--	kk	hh	hh	hk	kk	kk	kk	kk	kk	hk	hh	--	kk	kk	hk	hk	kk	kk	hk	hh	--	hh	hk	hk	--
2	huC02.3335275	<hkxhk>	hk	hh	--	kk	hh	hh	hh	kk	hk	kk	hh	hh	hh	hk	hk	kk	--	hh	--	--	kk	--	hh	hk	kk	hh	hk	hh	kk	kk	hk	--	kk	hh	--	hk	hk	hk	hk	kk	hk	kk	hh	kk	kk	hh	--
2	huC02.3415965	<hkxhk>	--	hh	--	hk	hh	hh	hh	kk	hk	kk	hh	hh	hh	hk	--	hk	--	hh	--	--	kk	hh	--	hk	kk	hh	--	hh	kk	kk	hk	hk	kk	hh	hk	hk	hk	hk	--	kk	hk	kk	hh	hk	kk	hh	--
2	huC02.34521282	<nnxnp>	nn	nn	np	nn	np	nn	np	nn	nn	nn	nn	nn	np	nn	np	np	--	nn	np	np	--	--	np	nn	nn	np	np	np	np	np	np	np	nn	np	np	np	nn	nn	np	np	nn	nn	nn	nn	np	nn	--
2	huC02.35279754	<hkxhk>	kk	kk	hh	hk	hk	hk	hk	hk	kk	kk	kk	kk	--	hk	hh	hk	--	kk	hh	hh	hh	hk	hh	--	kk	hk	hh	hh	hh	hh	hh	hk	kk	hk	--	hh	hk	hk	hh	hh	hk	hk	hk	kk	hk	hk	--
2	huC02.35279781	<hkxhk>	hh	hh	kk	hk	hk	hk	hk	hk	hh	hh	hh	hh	--	hk	kk	hk	--	hh	kk	kk	kk	hk	kk	--	hh	hk	kk	kk	kk	kk	kk	hk	hh	hk	--	kk	hk	hk	kk	kk	hk	hk	hk	hh	hk	hk	--
2	huC02.35279787	<hkxhk>	kk	kk	hh	hk	hk	hk	hk	hk	kk	kk	kk	kk	--	hk	hh	hk	--	kk	hh	hh	hh	hk	hh	--	kk	hk	hh	hh	hh	hh	hh	hk	kk	hk	--	hh	hk	hk	hh	hh	hk	hk	hk	kk	hk	hk	--
2	huC02.35281796	<hkxhk>	kk	kk	hh	hk	hk	hk	hk	hk	kk	kk	kk	kk	hk	hk	hh	hk	--	kk	hh	hh	hh	hk	hh	kk	kk	hk	hh	hh	hh	hh	hh	hk	kk	--	--	hh	hk	hk	hh	hh	hk	hk	hk	kk	hk	hk	--
2	huC02.35281815	<hkxhk>	kk	kk	hh	hk	hk	hk	hk	hk	kk	kk	kk	kk	hk	hk	hh	hk	--	kk	hh	hh	hh	hk	hh	kk	kk	hk	hh	hh	hh	hh	hh	hk	kk	--	--	hh	hk	hk	hh	hh	hk	hk	hk	kk	hk	hk	--
2	huC02.35627008	<lmxll>	lm	ll	--	lm	ll	lm	ll	lm	ll	ll	ll	lm	ll	lm	lm	ll	ll	ll	lm	--	lm	ll	lm	ll	ll	ll	lm	lm	lm	lm	--	ll	ll	--	--	lm	lm	lm	lm	lm	lm	ll	--	ll	ll	lm	--
2	huC02.4462789	<hkxhk>	--	kk	--	hk	kk	kk	kk	hh	hk	hh	kk	kk	kk	hk	--	hk	--	kk	--	hk	--	hk	kk	hk	hh	kk	hk	kk	hh	hh	hk	hk	hh	--	--	hh	hk	hk	--	hh	hk	--	kk	--	hh	kk	--
2	huC02.5016773	<hkxhk>	hk	hh	hh	hk	hh	hh	hh	kk	hk	--	hh	hh	kk	hk	--	hk	--	hh	kk	hk	--	hk	hh	kk	kk	hh	hk	hh	kk	kk	hk	hk	kk	--	hk	hk	hk	hk	hk	kk	hk	--	hh	kk	kk	hh	--
2	huC02.5016774	<hkxhk>	hk	hh	hh	hk	hh	hh	hh	kk	hk	--	hh	hh	kk	hk	--	hk	--	hh	kk	hk	--	hk	hh	kk	kk	hh	hk	hh	kk	kk	hk	hk	kk	--	hk	hk	hk	hk	hk	kk	hk	--	hh	kk	kk	hh	--
2	huC02.5016801	<hkxhk>	hk	hh	hh	hk	hh	hh	hh	kk	hk	--	hh	hh	kk	hk	--	hk	--	hh	kk	hk	--	hk	hh	kk	kk	hh	hk	hh	kk	kk	hk	hk	kk	--	hk	hk	hk	hk	hk	kk	hk	--	hh	kk	kk	hh	--
2	huC02.5016823	<hkxhk>	hk	kk	kk	hk	kk	kk	kk	hh	hk	--	kk	kk	hh	hk	--	hk	--	kk	hh	hk	--	hk	kk	hh	hh	kk	hk	kk	hh	hh	hk	hk	hh	--	hk	hk	hk	hk	hk	hh	hk	--	kk	hh	hh	kk	--
2	huC02.5016824	<hkxhk>	hk	kk	kk	hk	kk	kk	kk	hh	hk	--	kk	kk	hh	hk	--	hk	--	kk	hh	hk	--	hk	kk	hh	hh	kk	hk	kk	hh	hh	hk	hk	hh	--	hk	hk	hk	hk	hk	hh	hk	--	kk	hh	hh	kk	--
2	huC02.5166706	<hkxhk>	--	hh	hh	hk	hh	hh	hh	kk	hk	kk	hh	hh	hk	hk	--	hk	--	hh	hk	--	kk	hk	--	hk	kk	hh	--	hh	kk	kk	hk	hk	kk	--	hk	--	hk	hk	--	kk	hk	kk	hh	kk	kk	hh	--
2	huC02.5166754	<hkxhk>	--	hh	hh	hk	hh	hh	hh	kk	hk	kk	hh	hh	hk	hk	--	hk	--	hh	hk	--	kk	hk	--	hk	kk	hh	--	hh	kk	kk	hk	hk	kk	--	hk	--	hk	hk	--	kk	hk	kk	hh	kk	kk	hh	--
2	huC02.6015139	<lmxll>	lm	lm	--	ll	lm	lm	lm	ll	lm	ll	--	lm	lm	lm	ll	lm	lm	lm	lm	--	ll	lm	--	lm	ll	lm	lm	--	ll	ll	ll	lm	ll	--	lm	lm	lm	ll	ll	ll	lm	--	lm	ll	ll	lm	--
2	huC02.6015163	<lmxll>	lm	lm	--	ll	lm	lm	lm	ll	lm	ll	--	lm	lm	lm	ll	lm	lm	lm	lm	--	ll	lm	--	lm	ll	lm	lm	--	ll	ll	ll	lm	ll	--	lm	lm	lm	ll	ll	ll	lm	--	lm	ll	ll	lm	--
2	huC02.6030829	<lmxll>	lm	lm	ll	ll	lm	lm	lm	ll	lm	ll	lm	lm	lm	lm	ll	lm	--	lm	lm	lm	ll	--	lm	lm	ll	lm	--	lm	ll	--	ll	lm	ll	--	lm	ll	lm	ll	ll	ll	lm	ll	lm	ll	ll	lm	--
2	huC02.6211986	<hkxhk>	hk	kk	kk	hh	kk	kk	kk	hh	hk	hh	kk	kk	--	hk	hk	hk	--	kk	hh	hh	hh	hk	kk	hk	hh	kk	hk	kk	hh	--	--	hk	hh	kk	--	hk	hk	hh	hk	hh	hk	--	kk	hh	hh	kk	--
2	huC02.6575769	<hkxhk>	hk	hh	hh	kk	hh	hh	hh	kk	hk	--	--	hh	hh	--	--	hk	--	hh	hk	--	kk	hk	hh	hk	kk	hh	hk	hh	kk	kk	hk	hk	hk	--	--	hk	hk	kk	hk	kk	hk	--	hh	kk	kk	hh	hh
2	huC02.6575783	<hkxhk>	hk	hh	hh	kk	hh	hh	hh	kk	hk	--	--	hh	hh	--	--	hk	--	hh	hk	--	kk	hk	hh	hk	kk	hh	hk	hh	kk	kk	hk	hk	hk	--	--	hk	hk	kk	hk	kk	hk	--	hh	kk	kk	hh	hh
2	huC02.6575810	<hkxhk>	hk	hh	hh	kk	hh	hh	hh	kk	hk	--	--	hh	hh	--	--	hk	--	hh	hk	--	kk	hk	hh	hk	kk	hh	hk	hh	kk	kk	hk	hk	hk	--	--	hk	hk	kk	hk	kk	hk	--	hh	kk	kk	hh	hh
2	huC02.7246215	<hkxhk>	hk	kk	kk	hh	kk	kk	kk	hh	hk	hh	kk	kk	hk	hk	hk	hk	hk	kk	--	hk	hh	hk	kk	--	hh	hk	hk	kk	hh	hh	hk	hk	hk	kk	hk	hk	hk	hh	hk	hh	hk	--	kk	hk	hh	kk	kk
2	huC02.7246229	<hkxhk>	hk	kk	kk	hk	kk	kk	kk	hh	hk	hh	kk	kk	hk	hk	hk	hk	hk	kk	--	hk	hh	hk	kk	--	hh	hk	hk	kk	hh	hh	hk	hk	hk	kk	hk	hk	hk	hh	hk	hh	hk	--	kk	hk	hh	kk	kk
2	huC02.7246249	<hkxhk>	hk	hh	hh	hk	hh	hh	hh	kk	hk	kk	hh	hh	hk	hk	hk	hk	hk	hh	--	hk	kk	hk	hh	--	kk	hk	hk	hh	kk	kk	hk	hk	hk	hh	hk	hk	hk	kk	hk	kk	hk	--	hh	hk	kk	hh	hh
2	huC02.7246253	<hkxhk>	hk	kk	kk	hk	kk	kk	kk	hh	hk	hh	kk	kk	hk	hk	hk	hk	hk	kk	--	hk	hh	hk	kk	--	hh	hk	hk	kk	hh	hh	hk	hk	hk	kk	hk	hk	hk	hh	hk	hh	hk	--	kk	hk	hh	kk	kk
2	huC02.7254616	<hkxhk>	--	kk	kk	hk	kk	kk	kk	hh	hk	hk	kk	kk	hh	hk	hk	hk	--	kk	--	hk	hh	hk	kk	hk	hh	hk	hk	kk	hh	hh	hk	hk	hk	kk	hk	hk	hk	hh	hk	hh	hk	--	kk	hk	hh	kk	--
2	huC02.8569368	<hkxhk>	--	--	kk	hh	kk	kk	kk	hh	hk	hh	kk	kk	hk	hk	hk	--	--	kk	--	kk	hh	hk	kk	hk	hh	hk	hk	hk	hh	hh	--	hk	hk	kk	--	hk	hk	hh	--	hh	hk	hh	kk	hh	hh	kk	--
2	huC02.8569402	<hkxhk>	--	--	hh	kk	hh	hh	hh	kk	hk	kk	hh	hh	hk	hk	hk	--	--	hh	--	hh	kk	hk	hh	hk	kk	hk	hk	hk	kk	kk	--	hk	hk	hh	--	hk	hk	kk	--	kk	hk	kk	hh	kk	kk	hh	--
2	huLG02_016	<lmxll>	lm	lm	--	ll	lm	ll	lm	ll	lm	ll	lm	lm	lm	lm	ll	lm	--	lm	ll	lm	ll	lm	--	lm	ll	lm	ll	ll	ll	ll	ll	lm	lm	--	--	lm	ll	ll	ll	ll	ll	ll	ll	lm	lm	lm	lm
2	huLG02_017	<lmxll>	lm	lm	--	ll	lm	ll	lm	ll	lm	ll	lm	lm	lm	lm	ll	lm	--	lm	ll	lm	ll	lm	--	lm	ll	lm	ll	ll	ll	ll	ll	lm	lm	--	--	lm	ll	ll	ll	ll	ll	ll	ll	lm	lm	lm	lm
2	huLG02_018	<lmxll>	lm	lm	--	ll	lm	ll	lm	ll	lm	ll	lm	lm	lm	lm	ll	lm	--	lm	ll	lm	ll	lm	--	lm	ll	lm	ll	ll	ll	ll	ll	lm	lm	--	--	lm	ll	ll	ll	ll	ll	ll	ll	lm	lm	lm	lm
2	huLG02_019	<lmxll>	lm	lm	--	ll	lm	ll	lm	ll	lm	ll	lm	lm	lm	lm	ll	lm	--	lm	ll	lm	ll	lm	--	lm	ll	lm	ll	ll	ll	ll	ll	lm	lm	--	--	lm	ll	ll	ll	ll	ll	ll	ll	lm	lm	lm	lm
2	huLG02_020	<lmxll>	lm	lm	--	ll	lm	ll	lm	ll	lm	ll	lm	lm	lm	lm	ll	lm	--	lm	ll	lm	ll	lm	--	lm	ll	lm	ll	ll	ll	ll	ll	lm	lm	--	--	lm	ll	ll	ll	ll	ll	ll	ll	lm	lm	lm	lm
2	huLG02_021	<hkxhk>	hk	kk	--	hk	kk	kk	kk	hh	hk	hk	kk	kk	kk	hk	hk	hk	hh	kk	hh	--	hh	hk	kk	hh	hh	--	--	hk	hh	hh	hk	hk	hk	kk	--	hk	hk	hh	hh	hh	hh	kk	--	hh	hh	kk	--
2	huLG02_022	<lmxll>	lm	lm	lm	ll	lm	ll	lm	ll	lm	ll	lm	lm	lm	lm	ll	lm	--	lm	ll	lm	ll	lm	ll	lm	ll	lm	ll	ll	ll	ll	ll	lm	lm	--	lm	lm	ll	ll	ll	ll	ll	lm	ll	lm	lm	lm	--
2	huLG02_023	<lmxll>	lm	--	lm	lm	lm	ll	lm	ll	lm	ll	lm	lm	--	lm	ll	lm	--	lm	ll	lm	ll	lm	ll	lm	ll	lm	ll	ll	ll	ll	ll	lm	lm	lm	lm	lm	ll	ll	ll	ll	ll	--	ll	lm	lm	lm	lm
2	huLG02_024	<lmxll>	lm	--	lm	lm	lm	ll	lm	ll	lm	ll	lm	lm	--	lm	ll	lm	--	lm	ll	lm	ll	lm	ll	lm	ll	lm	ll	ll	ll	ll	ll	lm	lm	lm	lm	lm	ll	ll	ll	ll	ll	--	ll	lm	lm	lm	lm
2	huLG02_025	<lmxll>	lm	--	lm	lm	lm	ll	lm	ll	lm	ll	lm	lm	--	lm	ll	lm	--	lm	ll	lm	ll	lm	ll	lm	ll	lm	ll	ll	ll	ll	ll	lm	lm	lm	lm	lm	ll	ll	ll	ll	ll	--	ll	lm	lm	lm	lm
2	huLG02_026	<lmxll>	lm	--	lm	lm	lm	ll	lm	ll	lm	ll	lm	lm	--	lm	ll	lm	--	lm	ll	lm	ll	lm	ll	lm	ll	lm	ll	ll	ll	ll	ll	lm	lm	lm	lm	lm	ll	ll	ll	ll	ll	--	ll	lm	lm	lm	lm
2	huLG02_027	<lmxll>	lm	lm	lm	lm	lm	ll	lm	ll	lm	ll	lm	lm	lm	--	ll	lm	--	lm	--	lm	ll	lm	ll	lm	ll	lm	ll	ll	ll	ll	ll	lm	lm	lm	--	lm	ll	ll	ll	ll	ll	lm	ll	lm	lm	lm	lm
2	huLG02_028	<lmxll>	lm	lm	lm	lm	lm	ll	lm	ll	lm	ll	lm	lm	lm	lm	ll	lm	ll	lm	ll	lm	ll	lm	ll	lm	ll	lm	ll	ll	ll	ll	ll	lm	--	lm	--	lm	ll	ll	ll	ll	ll	--	ll	lm	lm	lm	--
2	huLG02_029	<lmxll>	lm	lm	lm	lm	lm	ll	lm	ll	lm	ll	lm	lm	lm	lm	ll	lm	ll	lm	ll	lm	ll	lm	ll	lm	ll	lm	ll	ll	ll	ll	ll	lm	--	lm	--	lm	ll	ll	ll	ll	ll	--	ll	lm	lm	lm	--
2	huLG02_030	<lmxll>	--	lm	lm	ll	lm	ll	--	ll	lm	ll	lm	lm	lm	lm	ll	lm	lm	lm	ll	--	ll	lm	ll	lm	ll	lm	ll	ll	ll	ll	ll	lm	lm	lm	lm	lm	ll	ll	ll	ll	ll	--	ll	lm	lm	lm	lm
2	huLG02_031	<hkxhk>	hk	hh	hk	hk	hk	--	hk	hk	hh	--	hh	hh	--	hk	kk	hk	--	hh	kk	hk	kk	hk	hk	hk	hk	hk	kk	kk	kk	kk	kk	hk	hh	--	hk	hk	hk	hk	kk	kk	hk	--	hk	hh	hk	hh	--
2	huM001032.252.328	<nnxnp>	nn	--	--	--	--	--	--	--	--	--	np	np	nn	nn	nn	nn	nn	np	nn	nn	nn	nn	np	nn	nn	nn	nn	nn	nn	nn	--	nn	np	np	nn	nn	nn	np	nn	nn	np	nn	--	nn	nn	np	--
2	huM010186.283.1327	<hkxhk>	--	hh	hh	kk	hh	hk	--	hk	hh	hk	hh	hh	hk	hk	kk	hk	--	hh	kk	hk	--	--	--	hk	--	hk	hk	kk	kk	kk	kk	hk	hh	--	hk	--	hk	hk	kk	kk	hk	hk	hk	kk	kk	hh	--
2	huM018217.288.21412	<hkxhk>	hk	hh	hk	hk	hk	kk	hk	hk	hh	--	hh	hh	hk	hk	--	hk	--	hh	kk	hk	kk	hh	hk	hk	--	hk	kk	kk	kk	kk	kk	hk	hh	--	--	hk	hk	hk	kk	kk	hk	--	hk	hh	hk	hh	--
2	huM019494.195.3010	<lmxll>	--	--	ll	lm	lm	ll	lm	ll	lm	ll	--	lm	lm	lm	ll	lm	lm	lm	--	lm	ll	lm	ll	lm	ll	lm	ll	ll	ll	ll	ll	lm	lm	--	lm	--	ll	ll	ll	ll	ll	--	ll	lm	lm	lm	lm
2	huM020700.395.68711	<nnxnp>	nn	--	np	np	nn	np	nn	np	np	--	np	np	nn	nn	nn	nn	--	np	--	nn	nn	nn	np	nn	--	nn	nn	nn	nn	nn	nn	nn	np	--	nn	nn	np	np	nn	nn	np	np	np	np	nn	np	nn
2	hmC02.6638137	<hkxhk>	hk	kk	kk	hk	kk	kk	kk	hh	hk	hh	kk	kk	hk	hk	--	hk	--	kk	hk	hk	hh	hk	kk	hk	hh	kk	hk	kk	hh	hh	--	hk	hk	kk	hk	hk	hk	hh	hk	hh	hk	--	kk	hh	hh	kk	kk
2	hmC02.6638178	<hkxhk>	hk	kk	kk	hk	kk	kk	kk	hh	hk	hh	kk	kk	hk	hk	--	hk	--	kk	hk	hk	hh	hk	kk	hk	hh	kk	hk	kk	hh	hh	--	hk	hk	kk	hk	hk	hk	hh	hk	hh	hk	--	kk	hh	hh	kk	kk
2	hmC02.6638213	<hkxhk>	hk	kk	kk	hk	kk	kk	kk	hh	hk	hh	kk	kk	hk	hk	--	hk	--	kk	hk	hk	hh	hk	kk	hk	hh	kk	hk	kk	hh	hh	--	hk	hk	kk	hk	hk	hk	hh	hk	hh	hk	--	kk	hh	hh	kk	kk
2	hmC02.14480389	<lmxll>	lm	lm	lm	ll	lm	ll	lm	ll	lm	ll	lm	lm	lm	lm	ll	lm	--	lm	--	lm	ll	lm	ll	lm	ll	lm	ll	ll	ll	ll	ll	lm	lm	--	lm	ll	ll	ll	ll	ll	ll	ll	ll	ll	lm	lm	--
2	hmC02.14480396	<lmxll>	lm	lm	lm	ll	lm	ll	lm	ll	lm	ll	lm	lm	lm	lm	ll	lm	--	lm	--	lm	ll	lm	ll	lm	ll	lm	ll	ll	ll	ll	ll	lm	lm	--	lm	ll	ll	ll	ll	ll	ll	ll	ll	ll	lm	lm	--
2	hmC02.36496514	<hkxhk>	hk	hk	kk	hk	hh	hk	hk	hk	hh	hh	hh	hk	hk	hk	--	hk	--	hh	kk	kk	kk	hk	--	hh	hh	hk	kk	hk	kk	kk	kk	hk	hh	--	--	kk	kk	--	kk	kk	hk	hh	hk	hh	hk	hk	--
2	hmC02.36496509	<hkxhk>	hk	hk	kk	hk	hh	hk	hk	hk	hh	hh	hh	hk	hk	hk	--	hk	--	hh	kk	kk	kk	hk	--	hh	hh	hk	kk	hk	kk	kk	kk	hk	hh	--	--	kk	kk	--	kk	kk	hk	hh	hk	hh	hk	hk	--
2	hmC02.36496495	<hkxhk>	hk	hk	hh	hk	kk	hk	hk	hk	kk	kk	kk	hk	hk	hk	--	hk	--	kk	hh	hh	hh	hk	--	kk	kk	hk	hh	hk	hh	hh	hh	hk	kk	--	--	hh	hh	--	hh	hh	hk	--	hk	hk	hk	hk	--
2	hmLG02_601	<lmxll>	--	lm	lm	lm	lm	ll	lm	ll	lm	ll	lm	lm	lm	lm	ll	lm	--	lm	ll	lm	ll	lm	ll	lm	ll	lm	ll	ll	ll	ll	ll	lm	lm	lm	lm	lm	ll	ll	ll	ll	ll	lm	ll	lm	lm	lm	--
3	emC03.31115071	<hkxhk>	hk	hk	hk	hk	hk	hk	--	hk	hk	hk	hh	hk	kk	hh	--	hk	hk	kk	hk	hk	hk	kk	kk	--	hk	hk	hh	hk	hh	--	kk	hh	--	kk	hk	kk	hk	hk	hh	hk	hh	--	--	hk	--	kk	--
3	emC03.31115089	<hkxhk>	hk	hk	hk	hk	hk	hk	--	hk	hk	hk	hh	hk	kk	hh	--	hk	hk	kk	hk	hk	hk	kk	kk	--	hk	hk	hh	hk	hh	--	kk	hh	--	kk	hk	kk	hk	hk	hh	hk	hh	--	--	hk	--	kk	--
3	euLG03_001	<lmxll>	ll	ll	ll	lm	ll	lm	lm	ll	ll	lm	ll	ll	lm	--	lm	lm	lm	lm	lm	ll	lm	lm	lm	lm	lm	ll	ll	ll	ll	lm	lm	ll	lm	lm	ll	ll	ll	lm	ll	ll	ll	--	ll	ll	--	--	lm
3	euLG03_002	<lmxll>	ll	ll	ll	lm	ll	lm	lm	ll	ll	lm	ll	ll	lm	--	lm	lm	lm	lm	lm	ll	lm	lm	lm	lm	lm	ll	ll	ll	ll	lm	lm	ll	lm	lm	ll	ll	ll	lm	ll	ll	ll	--	ll	ll	--	--	lm
3	euLG03_003	<lmxll>	ll	ll	ll	lm	ll	lm	lm	ll	ll	lm	ll	ll	lm	--	lm	lm	lm	lm	lm	ll	lm	lm	lm	lm	lm	ll	ll	ll	ll	lm	lm	ll	lm	lm	ll	ll	ll	lm	ll	ll	ll	--	ll	ll	--	--	lm
3	euC03.10557406	<hkxhk>	hk	kk	kk	hk	hk	hk	hh	hk	kk	kk	kk	hk	hh	hk	hk	hk	hk	--	hh	hk	hk	hh	hk	hk	hh	hk	kk	hk	kk	--	hh	kk	hk	hk	hk	hk	hk	hk	kk	hh	kk	--	hh	hk	--	--	hk
3	euC03.10557420	<hkxhk>	hk	hh	hh	hk	hk	hk	kk	hk	hh	hh	hh	hk	kk	hk	hk	hk	hk	--	kk	hk	hk	kk	hk	hk	kk	hk	hh	hk	hh	--	kk	hh	hk	hk	hk	hk	hk	hk	hh	kk	hh	--	kk	hk	--	--	hk
3	euC03.10557438	<hkxhk>	hk	hh	hh	hk	hk	hk	kk	hk	hh	hh	hh	hk	kk	hk	hk	hk	hk	--	kk	hk	hk	kk	hk	hk	kk	hk	hh	hk	hh	--	kk	hh	hk	hk	hk	hk	hk	hk	hh	kk	hh	--	kk	hk	--	--	hk
3	euC03.10557477	<hkxhk>	hk	kk	kk	hk	hk	hk	hh	hk	kk	kk	kk	hk	hh	hk	hk	hk	hk	--	hh	hk	hk	hh	hk	hk	hh	hk	kk	hk	kk	--	hh	kk	hk	hk	hk	hk	hk	hk	kk	hh	kk	--	hh	hk	--	--	hk
3	euC03.11244921	<nnxnp>	np	nn	nn	nn	np	nn	np	nn	nn	nn	nn	np	np	np	nn	nn	nn	nn	np	np	nn	np	nn	nn	np	np	nn	nn	nn	nn	np	nn	np	nn	np	nn	nn	nn	nn	np	nn	np	np	nn	np	np	np
3	euC03.11244931	<nnxnp>	np	nn	nn	nn	np	nn	np	nn	nn	nn	nn	np	np	np	nn	nn	nn	nn	np	np	nn	np	nn	nn	np	np	nn	nn	nn	nn	np	nn	np	nn	np	nn	nn	nn	nn	np	nn	np	np	nn	np	np	np
3	euC03.11244945	<nnxnp>	np	nn	nn	nn	np	nn	np	nn	nn	nn	nn	np	np	np	nn	nn	nn	nn	np	np	nn	np	nn	nn	np	np	nn	nn	nn	nn	np	nn	np	nn	np	nn	nn	nn	nn	np	nn	np	np	nn	np	np	np
3	euC03.2040821	<nnxnp>	nn	nn	nn	nn	np	nn	np	nn	nn	nn	np	nn	np	np	nn	nn	nn	nn	--	np	nn	np	nn	--	np	np	nn	nn	nn	--	np	np	np	nn	np	--	nn	nn	np	np	nn	nn	np	--	--	nn	np
3	euC03.20832001	<nnxnp>	nn	np	np	nn	nn	np	nn	nn	np	np	--	nn	nn	nn	np	np	np	np	--	nn	np	nn	nn	nn	np	nn	np	--	np	np	nn	np	nn	np	nn	np	nn	np	np	nn	np	nn	nn	np	nn	nn	np
3	euC03.20832036	<nnxnp>	nn	np	np	nn	nn	np	nn	nn	np	np	--	nn	nn	nn	np	np	np	np	--	nn	np	nn	nn	nn	np	nn	np	--	np	np	nn	np	nn	np	nn	np	nn	np	np	nn	np	nn	nn	np	nn	nn	np
3	euC03.22070005	<nnxnp>	np	--	nn	nn	np	nn	--	np	nn	nn	--	np	np	np	nn	nn	nn	nn	np	np	nn	np	np	np	nn	np	nn	nn	nn	nn	np	nn	np	nn	np	--	np	nn	--	np	nn	np	np	np	--	np	--
3	euC03.22070036	<nnxnp>	np	--	nn	nn	np	nn	--	np	nn	nn	--	np	np	np	nn	nn	nn	nn	np	np	nn	np	np	np	nn	np	nn	nn	nn	nn	np	nn	np	nn	np	--	np	nn	--	np	nn	np	np	np	--	np	--
3	euC03.22765652	<nnxnp>	np	nn	nn	nn	np	nn	np	np	nn	nn	nn	np	np	np	nn	nn	nn	nn	np	np	nn	np	np	nn	nn	np	nn	nn	nn	nn	np	--	np	nn	np	--	np	nn	nn	np	nn	--	np	np	--	np	nn
3	euC03.22765656	<nnxnp>	nn	np	np	nn	nn	np	nn	nn	np	np	np	nn	nn	nn	np	np	np	np	nn	nn	np	nn	nn	nn	np	nn	np	np	np	np	nn	--	nn	np	nn	--	nn	np	np	nn	np	nn	nn	nn	--	nn	np
3	euC03.22765694	<nnxnp>	nn	np	np	nn	nn	np	nn	nn	np	np	np	nn	nn	nn	np	np	np	np	nn	nn	np	nn	nn	nn	np	nn	np	np	np	np	nn	--	nn	np	nn	--	nn	np	np	nn	np	nn	nn	nn	--	nn	np
3	euC03.23492011	<nnxnp>	np	nn	nn	nn	np	nn	np	np	nn	nn	nn	np	np	np	nn	nn	nn	nn	np	np	nn	np	np	np	nn	np	nn	nn	nn	nn	np	nn	np	nn	np	nn	np	nn	nn	np	nn	np	np	np	np	np	nn
3	euC03.23492043	<nnxnp>	np	nn	nn	nn	np	nn	np	np	nn	nn	nn	np	np	np	nn	nn	nn	nn	np	np	nn	np	np	np	nn	np	nn	nn	nn	nn	np	nn	np	nn	np	nn	np	nn	nn	np	nn	np	np	np	np	np	nn
3	euC03.23974188	<nnxnp>	nn	np	np	nn	nn	np	nn	nn	np	np	np	nn	nn	nn	np	np	np	np	nn	nn	np	nn	nn	nn	np	nn	np	np	nn	np	nn	--	nn	np	nn	np	nn	np	np	nn	np	nn	nn	np	nn	nn	np
3	euC03.26627446	<lmxll>	lm	lm	lm	lm	lm	ll	ll	ll	lm	ll	lm	lm	ll	lm	ll	ll	ll	ll	ll	lm	ll	ll	ll	ll	ll	lm	lm	lm	lm	ll	ll	lm	--	ll	lm	ll	lm	ll	lm	lm	lm	lm	ll	ll	lm	ll	lm
3	euC03.26627491	<lmxll>	lm	lm	lm	lm	lm	ll	ll	ll	lm	ll	lm	lm	ll	lm	ll	ll	ll	ll	ll	lm	ll	ll	ll	ll	ll	lm	lm	lm	lm	ll	ll	lm	--	ll	lm	ll	lm	ll	lm	lm	lm	lm	ll	ll	lm	ll	lm
3	euC03.29219032	<hkxhk>	hk	hk	kk	hk	hk	hk	hh	hk	hk	hk	kk	hk	hh	kk	hk	hk	hk	hh	hk	hk	hk	hh	hh	hh	hk	hk	kk	hk	kk	--	hh	kk	--	hh	hk	hh	hk	hk	kk	hk	kk	hh	hk	hk	hk	hh	hk
3	euC03.29292013	<hkxhk>	hk	hk	kk	hk	hk	hk	hh	hk	hk	--	kk	hk	hh	kk	hk	hk	hk	hh	--	hk	--	hh	hh	hh	--	hk	kk	hk	kk	hk	hh	kk	--	hh	hk	hh	hk	hk	kk	hk	kk	--	hk	hk	--	hh	--
3	euC03.3042455	<nnxnp>	nn	nn	nn	nn	np	nn	np	nn	nn	nn	--	nn	np	np	nn	nn	nn	--	nn	np	nn	np	nn	--	np	np	nn	nn	nn	nn	np	--	np	nn	np	nn	nn	nn	np	np	nn	nn	np	np	np	nn	--
3	euC03.3079074	<lmxll>	ll	lm	ll	lm	lm	ll	--	lm	ll	ll	ll	ll	ll	ll	ll	ll	ll	lm	--	ll	lm	lm	ll	ll	lm	ll	ll	lm	ll	lm	ll	--	ll	--	ll	lm	lm	lm	ll	lm	lm	ll	ll	ll	ll	ll	ll
3	euC03.30904100	<hkxhk>	--	--	hk	hk	hk	hk	--	hk	hk	hk	--	hk	hh	kk	kk	hk	hk	hh	hk	hk	hk	hh	hh	hh	hk	hk	kk	--	kk	hk	hh	kk	hk	hh	hk	hh	hk	hk	--	hk	kk	--	hk	--	--	hh	--
3	euC03.30904135	<hkxhk>	--	--	hk	hk	hk	hk	--	hk	hk	hk	--	hk	kk	hh	hh	hk	hk	kk	hk	hk	hk	kk	kk	kk	hk	hk	hh	--	hh	hk	kk	hh	hk	kk	hk	kk	hk	hk	--	hk	hh	--	hk	--	--	kk	--
3	euC03.31742627	<hkxhk>	hk	hk	hk	hk	hk	hh	hh	hk	hk	hk	kk	hk	hh	kk	hk	hk	hk	hh	hk	--	hk	hh	hh	hh	hk	kk	kk	hk	hk	--	hh	kk	--	hh	hk	hh	hk	hk	kk	hk	kk	--	hk	hk	hk	hh	hk
3	euC03.31796643	<hkxhk>	hk	hk	hk	hk	hk	hh	hh	hk	hk	hk	kk	hk	hh	kk	hk	hk	hk	hh	hk	hk	hk	hh	hh	--	hk	kk	kk	hk	hk	hk	hh	--	hk	hh	hk	hh	hk	hk	kk	hk	kk	--	hk	kk	--	hh	hk
3	euC03.32109414	<hkxhk>	hk	hk	hh	--	hk	hk	kk	hk	hk	hk	hh	hk	--	hk	hk	hk	hk	--	--	hk	--	kk	kk	--	hk	hk	hh	hk	hh	--	kk	hh	--	kk	hk	kk	hk	hk	hh	hk	hh	hh	hk	hk	--	kk	hk
3	euC03.32129537	<lmxll>	ll	ll	ll	lm	ll	lm	lm	ll	ll	lm	ll	ll	lm	ll	lm	lm	lm	lm	lm	ll	lm	lm	lm	lm	lm	ll	ll	ll	ll	lm	lm	ll	lm	lm	ll	lm	ll	lm	ll	ll	ll	lm	ll	ll	lm	lm	lm
3	euC03.32129543	<lmxll>	ll	ll	ll	lm	ll	lm	lm	ll	ll	lm	ll	ll	lm	ll	lm	lm	lm	lm	lm	ll	lm	lm	lm	lm	lm	ll	ll	ll	ll	lm	lm	ll	lm	lm	ll	lm	ll	lm	ll	ll	ll	lm	ll	ll	lm	lm	lm
3	euC03.32793999	<nnxnp>	np	np	np	nn	np	np	np	np	np	np	nn	np	np	nn	nn	nn	nn	--	nn	np	nn	np	np	nn	nn	nn	nn	np	np	--	np	nn	nn	--	np	np	np	nn	nn	np	nn	nn	np	nn	--	--	nn
3	euC03.33350015	<nnxnp>	np	np	np	np	np	np	np	np	np	np	nn	np	np	nn	nn	nn	nn	np	--	np	--	np	np	--	nn	nn	nn	np	np	nn	np	nn	nn	np	np	--	np	np	nn	np	nn	nn	np	nn	nn	np	nn
3	euC03.4607279	<nnxnp>	nn	np	np	nn	nn	np	nn	nn	np	np	--	nn	nn	nn	np	np	np	np	nn	nn	np	nn	nn	nn	np	nn	np	np	np	np	nn	--	nn	np	nn	np	nn	np	np	nn	np	nn	nn	np	--	nn	np
3	euC03.655498	<nnxnp>	np	--	nn	--	np	nn	np	np	nn	nn	nn	np	np	np	nn	nn	nn	--	np	np	nn	np	np	np	nn	np	nn	nn	nn	nn	np	nn	np	--	np	nn	np	nn	nn	np	--	np	np	nn	np	nn	--
3	euC03.655520	<nnxnp>	np	--	nn	--	np	nn	np	np	nn	nn	nn	np	np	np	nn	nn	nn	--	np	np	nn	np	np	np	nn	np	nn	nn	nn	nn	np	nn	np	--	np	nn	np	nn	nn	np	--	np	np	nn	np	nn	--
3	euC03.655552	<nnxnp>	np	--	nn	--	np	nn	np	np	nn	nn	nn	np	np	np	nn	nn	nn	--	np	np	nn	np	np	np	nn	np	nn	nn	nn	nn	np	nn	np	--	np	nn	np	nn	nn	np	--	np	np	nn	np	nn	--
3	euC03.655560	<nnxnp>	np	--	nn	--	np	nn	np	np	nn	nn	nn	np	np	np	nn	nn	nn	--	np	np	nn	np	np	np	nn	np	nn	nn	nn	nn	np	nn	np	--	np	nn	np	nn	nn	np	--	np	np	nn	np	nn	--
3	euC03.7695258	<lmxll>	ll	lm	ll	lm	lm	lm	lm	lm	ll	ll	ll	ll	lm	ll	ll	ll	ll	--	--	ll	lm	lm	lm	--	lm	ll	ll	lm	ll	--	ll	ll	ll	--	ll	lm	lm	lm	ll	lm	--	ll	--	lm	ll	ll	ll
3	euC03.7695272	<lmxll>	ll	lm	ll	lm	lm	lm	lm	lm	ll	ll	ll	ll	lm	ll	ll	ll	ll	--	--	ll	lm	lm	lm	--	lm	ll	ll	lm	ll	--	ll	ll	ll	--	ll	lm	lm	lm	ll	lm	--	ll	--	lm	ll	ll	ll
3	euC03.7695289	<lmxll>	ll	lm	ll	lm	lm	lm	lm	lm	ll	ll	ll	ll	lm	ll	ll	ll	ll	--	--	ll	lm	lm	lm	--	lm	ll	ll	lm	ll	--	ll	ll	ll	--	ll	lm	lm	lm	ll	lm	--	ll	--	lm	ll	ll	ll
3	euC03.7695307	<lmxll>	ll	lm	ll	lm	lm	lm	lm	lm	ll	ll	ll	ll	lm	ll	ll	ll	ll	--	--	ll	lm	lm	lm	--	lm	ll	ll	lm	ll	--	ll	ll	ll	--	ll	lm	lm	lm	ll	lm	--	ll	--	lm	ll	ll	ll
3	euC03.7875794	<lmxll>	ll	lm	ll	lm	ll	lm	lm	lm	ll	ll	ll	ll	--	ll	ll	ll	ll	--	ll	ll	lm	lm	lm	lm	lm	ll	ll	lm	ll	--	ll	ll	ll	lm	ll	lm	lm	lm	ll	lm	ll	ll	lm	ll	--	ll	ll
3	euC03.8521357	<lmxll>	ll	lm	ll	lm	ll	lm	lm	lm	ll	ll	ll	ll	--	ll	ll	ll	ll	lm	lm	ll	lm	lm	--	lm	lm	ll	ll	lm	ll	lm	ll	ll	ll	lm	ll	lm	lm	lm	ll	lm	ll	lm	lm	ll	ll	ll	ll
3	euC03.8521384	<lmxll>	ll	lm	ll	lm	ll	lm	lm	lm	ll	ll	ll	ll	--	ll	ll	ll	ll	lm	lm	ll	lm	lm	--	lm	lm	ll	ll	lm	ll	lm	ll	ll	ll	lm	ll	lm	lm	lm	ll	lm	ll	lm	lm	ll	ll	ll	ll
3	euC03.8710597	<lmxll>	ll	lm	ll	lm	ll	lm	lm	lm	ll	ll	ll	ll	lm	ll	lm	ll	ll	--	--	ll	--	lm	lm	lm	lm	ll	ll	lm	ll	lm	ll	ll	ll	lm	ll	--	lm	lm	ll	lm	ll	lm	lm	ll	ll	ll	ll
3	euLG03_004	<lmxll>	ll	lm	ll	ll	lm	ll	lm	lm	lm	ll	ll	ll	ll	ll	ll	ll	ll	lm	--	ll	lm	lm	ll	lm	lm	ll	ll	lm	lm	lm	ll	lm	ll	lm	ll	lm	lm	ll	ll	lm	lm	ll	ll	ll	--	ll	ll
3	euLG03_005	<nnxnp>	np	np	np	np	np	np	np	np	np	np	nn	np	np	nn	nn	nn	nn	np	nn	np	nn	np	np	nn	nn	nn	nn	np	np	nn	np	nn	nn	np	np	np	np	nn	nn	np	nn	--	np	np	--	np	nn
3	euLG03_006	<nnxnp>	np	np	np	np	np	np	np	np	np	np	nn	np	np	nn	nn	nn	nn	np	nn	np	nn	np	np	nn	nn	nn	nn	np	np	nn	np	nn	nn	np	np	np	np	nn	nn	np	nn	--	np	np	--	np	nn
3	euLG03_007	<nnxnp>	nn	nn	nn	nn	np	nn	np	nn	nn	nn	np	nn	np	np	nn	nn	nn	nn	nn	np	nn	np	nn	nn	np	np	nn	nn	nn	nn	np	np	np	nn	np	nn	nn	nn	np	np	nn	nn	np	np	nn	nn	--
3	euLG03_008	<nnxnp>	nn	nn	nn	nn	np	nn	np	nn	nn	nn	np	nn	np	np	nn	nn	nn	nn	nn	np	nn	np	nn	nn	np	np	nn	nn	nn	nn	np	np	np	nn	np	nn	nn	nn	np	np	nn	nn	np	np	nn	nn	--
3	euLG03_009	<nnxnp>	nn	nn	nn	nn	np	nn	np	nn	nn	nn	np	nn	np	np	nn	nn	nn	nn	nn	np	nn	np	nn	nn	np	np	nn	nn	nn	nn	np	np	np	nn	np	nn	nn	nn	np	np	nn	nn	np	np	nn	nn	--
3	euLG03_010	<nnxnp>	nn	nn	nn	nn	np	nn	np	nn	nn	nn	np	nn	np	np	nn	nn	nn	nn	nn	np	nn	np	nn	nn	np	np	nn	nn	nn	nn	np	np	np	nn	np	nn	nn	nn	np	np	nn	nn	np	np	nn	nn	--
3	euLG03_011	<nnxnp>	nn	nn	nn	nn	np	nn	np	nn	nn	nn	np	nn	np	np	nn	nn	nn	nn	nn	np	nn	np	nn	nn	np	np	nn	nn	nn	nn	np	np	np	nn	np	nn	nn	nn	np	np	nn	nn	np	np	nn	nn	--
3	euLG03_012	<lmxll>	ll	lm	ll	lm	lm	lm	lm	lm	ll	ll	ll	ll	--	ll	ll	ll	ll	--	--	ll	lm	lm	--	--	lm	ll	ll	lm	ll	--	ll	--	ll	lm	ll	lm	ll	lm	ll	lm	ll	ll	--	lm	--	ll	ll
3	euLG03_013	<lmxll>	ll	lm	ll	lm	lm	ll	lm	lm	lm	ll	ll	ll	ll	ll	ll	ll	ll	lm	lm	ll	lm	lm	ll	lm	lm	ll	ll	lm	lm	lm	ll	lm	ll	lm	ll	lm	lm	ll	ll	lm	lm	--	ll	ll	ll	ll	ll
3	euLG03_014	<lmxll>	ll	lm	ll	lm	lm	ll	lm	lm	lm	ll	ll	ll	ll	ll	ll	ll	ll	lm	lm	ll	lm	lm	ll	lm	lm	ll	ll	lm	lm	lm	ll	lm	ll	lm	ll	lm	lm	ll	ll	lm	lm	--	ll	ll	ll	ll	ll
3	euLG03_015	<lmxll>	ll	lm	ll	lm	lm	ll	lm	lm	lm	ll	ll	ll	ll	ll	ll	ll	ll	lm	lm	ll	lm	lm	ll	lm	lm	ll	ll	lm	lm	lm	ll	lm	ll	lm	ll	lm	lm	ll	ll	lm	lm	--	ll	ll	ll	ll	ll
3	euLG03_016	<lmxll>	ll	lm	ll	lm	lm	ll	lm	lm	lm	ll	ll	ll	ll	ll	ll	ll	ll	lm	lm	ll	lm	lm	ll	lm	lm	ll	ll	lm	lm	lm	ll	lm	ll	lm	ll	lm	lm	ll	ll	lm	lm	--	ll	ll	ll	ll	ll
3	euLG03_017	<lmxll>	ll	lm	ll	lm	lm	ll	lm	lm	lm	ll	ll	ll	ll	ll	ll	ll	ll	lm	lm	ll	lm	lm	ll	lm	lm	ll	ll	lm	lm	lm	ll	lm	ll	lm	ll	lm	lm	ll	ll	lm	lm	--	ll	ll	ll	ll	ll
3	euLG03_018	<nnxnp>	nn	nn	nn	nn	np	nn	np	nn	nn	nn	np	nn	np	np	nn	nn	nn	nn	nn	np	nn	np	nn	nn	np	np	nn	nn	nn	nn	np	np	np	nn	np	np	nn	nn	np	np	nn	nn	np	np	nn	nn	np
3	euLG03_019	<hkxhk>	kk	kk	kk	hk	hk	hk	hh	hk	kk	kk	kk	kk	hh	hk	hk	kk	kk	hk	hh	hk	hk	hh	hk	hk	hh	hk	kk	hk	kk	--	hk	kk	hk	hk	hk	hk	hk	hk	kk	hh	kk	hk	hh	hk	--	hk	hk
3	euLG03_020	<hkxhk>	hh	hh	hh	hk	hk	hk	kk	hk	hh	hh	hh	hh	kk	hk	hk	hh	hh	hk	kk	hk	hk	kk	hk	hk	kk	hk	hh	hk	hh	--	hk	hh	hk	hk	hk	hk	hk	hk	hh	kk	hh	hk	kk	hk	--	hk	hk
3	euLG03_021	<nnxnp>	np	nn	nn	nn	np	nn	np	np	nn	nn	nn	np	np	np	nn	nn	nn	nn	np	np	nn	np	np	np	nn	np	nn	nn	nn	nn	np	nn	np	nn	np	nn	np	nn	nn	np	--	nn	np	nn	np	np	nn
3	euLG03_022	<nnxnp>	np	nn	nn	nn	np	nn	np	np	nn	nn	nn	np	np	np	nn	nn	nn	nn	np	np	nn	np	np	np	nn	np	nn	nn	nn	nn	np	nn	np	nn	np	nn	np	nn	nn	np	--	nn	np	nn	np	np	nn
3	euLG03_023	<nnxnp>	np	nn	nn	nn	np	nn	np	np	nn	nn	nn	np	np	np	nn	nn	nn	nn	np	--	nn	np	np	np	nn	np	nn	nn	nn	nn	np	nn	np	nn	np	nn	np	nn	nn	np	nn	nn	np	nn	--	np	nn
3	huC03.10143239	<hkxhk>	kk	kk	kk	hk	hk	hk	hh	hk	kk	kk	kk	kk	hh	hk	--	kk	kk	hk	hh	hk	--	hk	--	hk	hh	hk	--	hk	kk	hk	hk	kk	hk	hk	hk	--	hk	hk	kk	hh	kk	--	hh	hk	hk	hk	--
3	huC03.10542831	<hkxhk>	hk	kk	kk	hk	hk	hk	hh	hk	kk	kk	kk	hk	hh	hk	--	hk	--	hk	--	kk	hh	hk	--	hk	hh	hk	kk	--	kk	hk	hh	kk	hh	--	--	hk	hk	hh	kk	hh	kk	--	hh	hk	hk	hk	--
3	huC03.10745787	<hkxhk>	hk	kk	kk	hk	hk	hk	hh	hk	kk	kk	kk	hk	hh	hk	hk	hk	--	hk	hh	hk	hh	hk	hk	--	hh	hk	kk	hk	kk	hk	hh	kk	hk	--	hk	kk	hk	hk	kk	hh	kk	hk	hh	--	hk	hk	hk
3	huC03.10745793	<hkxhk>	hk	hh	hh	hk	hk	hk	kk	hk	hh	hh	hh	hk	kk	hk	hk	hk	--	hk	kk	hk	kk	hk	hk	--	kk	hk	hh	hk	hh	hk	kk	hh	hk	--	hk	hh	hk	hk	hh	kk	hh	hk	kk	--	hk	hk	hk
3	huC03.10930965	<hkxhk>	hk	kk	kk	hk	hk	hk	hh	hk	kk	kk	kk	hk	hh	hk	--	hk	--	hk	hh	hk	hh	hk	hk	hk	hh	hk	kk	hk	kk	hk	hh	kk	hk	hk	hk	hk	hk	hk	kk	hh	kk	--	hh	hk	hk	hk	--
3	huC03.11046989	<nnxnp>	--	nn	nn	nn	np	nn	np	nn	nn	nn	nn	np	np	np	--	nn	--	nn	np	nn	np	np	--	nn	np	np	nn	nn	nn	nn	np	nn	np	nn	--	nn	nn	nn	nn	np	nn	--	np	np	np	np	--
3	huC03.11047006	<nnxnp>	--	nn	nn	nn	np	nn	np	nn	nn	nn	nn	np	np	np	--	nn	--	nn	np	nn	np	np	--	nn	np	np	nn	nn	nn	nn	np	nn	np	nn	--	nn	nn	nn	nn	np	nn	--	np	np	np	np	--
3	huC03.11186304	<nnxnp>	np	nn	nn	nn	np	nn	np	nn	nn	nn	nn	np	np	np	nn	nn	--	nn	np	nn	np	np	nn	nn	np	np	nn	nn	nn	nn	--	nn	np	nn	np	nn	nn	nn	nn	np	nn	np	np	nn	np	np	np
3	huC03.11186324	<nnxnp>	np	nn	nn	nn	np	nn	np	nn	nn	nn	nn	np	np	np	nn	nn	--	nn	np	nn	np	np	nn	nn	np	np	nn	nn	nn	nn	--	nn	np	nn	np	nn	nn	nn	nn	np	nn	np	np	nn	np	np	np
3	huC03.11186344	<nnxnp>	np	nn	nn	nn	np	nn	np	nn	nn	nn	nn	np	np	np	nn	nn	--	nn	np	nn	np	np	nn	nn	np	np	nn	nn	nn	nn	--	nn	np	nn	np	nn	nn	nn	nn	np	nn	np	np	nn	np	np	np
3	huC03.11290665	<nnxnp>	--	nn	nn	nn	np	nn	np	nn	nn	--	nn	np	np	np	--	nn	nn	nn	np	nn	--	np	nn	--	--	np	nn	nn	nn	nn	--	nn	--	--	np	nn	nn	nn	nn	np	nn	--	--	np	np	np	np
3	huC03.11490814	<nnxnp>	np	--	nn	nn	np	nn	np	np	nn	nn	nn	np	np	--	nn	nn	--	nn	np	nn	np	np	nn	nn	np	np	nn	nn	nn	nn	--	nn	--	nn	np	nn	nn	nn	nn	np	nn	--	--	nn	np	np	--
3	huC03.11490821	<nnxnp>	np	--	nn	nn	np	nn	np	np	nn	nn	nn	np	np	--	nn	nn	--	nn	np	nn	np	np	nn	nn	np	np	nn	nn	nn	nn	--	nn	--	nn	np	nn	nn	nn	nn	np	nn	--	--	nn	np	np	--
3	huC03.12209166	<nnxnp>	np	nn	nn	nn	np	nn	np	np	nn	nn	nn	np	--	--	--	nn	nn	--	np	nn	--	np	--	nn	np	np	nn	nn	nn	nn	--	nn	--	nn	np	nn	np	nn	nn	np	nn	np	--	nn	np	np	--
3	huC03.12416008	<nnxnp>	np	nn	nn	nn	np	nn	np	np	nn	nn	nn	np	np	np	--	nn	nn	--	np	nn	np	np	nn	--	np	np	--	nn	nn	nn	np	nn	np	--	np	nn	np	nn	--	np	nn	np	np	nn	np	np	--
3	huC03.12416010	<nnxnp>	np	nn	nn	nn	np	nn	np	np	nn	nn	nn	np	np	np	--	nn	nn	--	np	nn	np	np	nn	--	np	np	--	nn	nn	nn	np	nn	np	--	np	nn	np	nn	--	np	nn	np	np	nn	np	np	--
3	huC03.12416046	<nnxnp>	np	nn	nn	nn	np	nn	np	np	nn	nn	nn	np	np	np	--	nn	nn	--	np	nn	np	np	nn	--	np	np	--	nn	nn	nn	np	nn	np	--	np	nn	np	nn	--	np	nn	np	np	nn	np	np	--
3	huC03.12416064	<nnxnp>	np	nn	nn	nn	np	nn	np	np	nn	nn	nn	np	np	np	--	nn	nn	--	np	nn	np	np	nn	--	np	np	--	nn	nn	nn	np	nn	np	--	np	nn	np	nn	--	np	nn	np	np	nn	np	np	--
3	huC03.12498980	<nnxnp>	np	nn	nn	nn	np	nn	np	np	nn	nn	nn	np	np	np	nn	nn	--	nn	np	nn	np	np	nn	nn	np	np	nn	nn	nn	nn	np	nn	np	nn	np	nn	np	nn	nn	np	nn	np	np	nn	np	np	--
3	huC03.12498997	<nnxnp>	np	nn	nn	nn	np	nn	np	np	nn	nn	nn	np	np	np	nn	nn	--	nn	np	nn	np	np	nn	nn	np	np	nn	nn	nn	nn	np	nn	np	nn	np	nn	np	nn	nn	np	nn	np	np	nn	np	np	--
3	huC03.12499014	<nnxnp>	np	nn	nn	nn	np	nn	np	np	nn	nn	nn	np	np	np	nn	nn	--	nn	np	nn	np	np	nn	nn	np	np	nn	nn	nn	nn	np	nn	np	nn	np	nn	np	nn	nn	np	nn	np	np	nn	np	np	--
3	huC03.12499022	<nnxnp>	np	nn	nn	nn	np	nn	np	np	nn	nn	nn	np	np	np	nn	nn	--	nn	np	nn	np	np	nn	nn	np	np	nn	nn	nn	nn	np	nn	np	nn	np	nn	np	nn	nn	np	nn	np	np	nn	np	np	--
3	huC03.12499038	<nnxnp>	np	nn	nn	nn	np	nn	np	np	nn	nn	nn	np	np	np	nn	nn	--	nn	np	nn	np	np	nn	nn	np	np	nn	nn	nn	nn	np	nn	np	nn	np	nn	np	nn	nn	np	nn	np	np	nn	np	np	--
3	huC03.12600287	<nnxnp>	np	nn	nn	nn	np	nn	np	np	nn	nn	nn	np	np	np	--	nn	--	nn	--	nn	--	np	nn	nn	np	np	nn	nn	nn	nn	np	nn	np	nn	np	nn	np	nn	nn	np	nn	np	np	nn	np	np	np
3	huC03.12600289	<nnxnp>	np	nn	nn	nn	np	nn	np	np	nn	nn	nn	np	np	np	--	nn	--	nn	--	nn	--	np	nn	nn	np	np	nn	nn	nn	nn	np	nn	np	nn	np	nn	np	nn	nn	np	nn	np	np	nn	np	np	np
3	huC03.12820041	<nnxnp>	np	nn	nn	nn	np	nn	np	np	nn	nn	nn	np	np	np	nn	nn	nn	nn	--	nn	np	np	nn	nn	np	np	nn	nn	nn	nn	--	nn	np	nn	np	nn	np	nn	nn	np	nn	--	np	nn	np	np	--
3	huC03.12820095	<nnxnp>	np	nn	nn	nn	np	nn	np	np	nn	nn	nn	np	np	np	nn	nn	nn	nn	--	nn	np	np	nn	nn	np	np	nn	nn	nn	nn	--	nn	np	nn	np	nn	np	nn	nn	np	nn	--	np	nn	np	np	--
3	huC03.13453483	<nnxnp>	np	nn	nn	nn	np	nn	np	np	nn	nn	nn	np	np	np	--	nn	nn	nn	np	nn	--	np	np	nn	nn	np	nn	nn	nn	nn	np	nn	np	nn	np	nn	np	nn	nn	np	nn	np	np	--	np	np	--
3	huC03.20293470	<nnxnp>	nn	np	np	nn	nn	np	nn	nn	np	np	--	nn	nn	nn	--	nn	--	np	nn	np	nn	nn	nn	nn	np	nn	np	np	np	--	nn	np	nn	--	nn	np	nn	np	np	nn	np	nn	nn	np	nn	np	nn
3	huC03.2056120	<nnxnp>	nn	nn	nn	nn	--	nn	--	nn	nn	nn	--	nn	np	--	nn	nn	--	nn	nn	--	np	np	nn	--	np	np	nn	nn	nn	nn	np	np	np	nn	np	np	nn	nn	np	np	nn	nn	np	nn	nn	np	np
3	huC03.22323605	<nnxnp>	np	nn	nn	nn	np	nn	np	np	nn	nn	nn	np	np	np	--	nn	nn	nn	np	nn	np	np	np	nn	nn	np	nn	nn	nn	nn	--	nn	np	nn	np	nn	--	nn	--	np	nn	--	np	np	np	nn	--
3	huC03.22331832	<nnxnp>	np	nn	nn	nn	np	nn	np	--	nn	nn	nn	np	np	np	nn	nn	--	nn	nn	nn	np	np	np	np	nn	np	nn	nn	nn	nn	np	nn	np	nn	--	nn	np	nn	nn	np	nn	np	np	np	np	nn	--
3	huC03.22331849	<nnxnp>	np	nn	nn	nn	np	nn	np	--	nn	nn	nn	np	np	np	nn	nn	--	nn	nn	nn	np	np	np	np	nn	np	nn	nn	nn	nn	np	nn	np	nn	--	nn	np	nn	nn	np	nn	np	np	np	np	nn	--
3	huC03.22536734	<nnxnp>	np	nn	nn	nn	np	nn	np	np	nn	nn	nn	np	np	np	nn	nn	nn	nn	np	nn	--	np	--	np	nn	np	nn	nn	nn	nn	np	nn	np	--	np	nn	np	nn	nn	nn	nn	--	np	np	np	nn	--
3	huC03.23399666	<nnxnp>	np	nn	nn	nn	np	nn	np	np	nn	nn	nn	np	--	np	nn	nn	--	nn	--	nn	np	np	np	np	nn	np	nn	nn	nn	nn	np	nn	nn	nn	--	nn	np	nn	nn	nn	nn	--	np	nn	np	nn	np
3	huC03.23399670	<nnxnp>	np	nn	nn	nn	np	nn	np	np	nn	nn	nn	np	--	np	nn	nn	--	nn	--	nn	np	np	np	np	nn	np	nn	nn	nn	nn	np	nn	nn	nn	--	nn	np	nn	nn	nn	nn	--	np	nn	np	nn	np
3	huC03.2428905	<nnxnp>	nn	nn	nn	nn	np	nn	np	nn	nn	nn	np	nn	np	np	nn	nn	nn	nn	--	nn	np	np	nn	nn	--	np	nn	nn	nn	nn	np	np	--	--	np	--	nn	nn	--	np	nn	nn	np	--	nn	np	np
3	huC03.2428925	<nnxnp>	nn	nn	nn	nn	np	nn	np	nn	nn	nn	np	nn	np	np	nn	nn	nn	nn	--	nn	np	np	nn	nn	--	np	nn	nn	nn	nn	np	np	--	--	np	--	nn	nn	--	np	nn	nn	np	--	nn	np	np
3	huC03.2463634	<nnxnp>	nn	nn	nn	nn	np	nn	np	nn	nn	nn	np	nn	np	np	nn	nn	nn	nn	nn	nn	np	np	nn	nn	np	np	nn	nn	nn	nn	np	np	np	nn	np	np	nn	nn	np	np	nn	--	np	np	nn	np	--
3	huC03.2463649	<nnxnp>	nn	nn	nn	nn	np	nn	np	nn	nn	nn	np	nn	np	np	nn	nn	nn	nn	nn	nn	np	np	nn	nn	np	np	nn	nn	nn	nn	np	np	np	nn	np	np	nn	nn	np	np	nn	--	np	np	nn	np	--
3	huC03.24710390	<nnxnp>	--	nn	nn	nn	np	nn	np	np	nn	nn	nn	np	np	np	nn	nn	--	nn	np	nn	np	--	np	np	nn	np	nn	np	nn	nn	np	nn	np	np	np	np	np	nn	nn	np	nn	nn	np	nn	np	nn	--
3	huC03.24804922	<nnxnp>	np	nn	nn	nn	np	nn	np	np	nn	nn	nn	np	nn	np	nn	nn	--	nn	np	nn	np	np	--	np	nn	np	nn	np	nn	nn	np	nn	nn	np	np	np	np	nn	nn	np	nn	nn	np	nn	np	nn	np
3	huC03.24804934	<nnxnp>	np	nn	nn	nn	np	nn	np	np	nn	nn	nn	np	nn	np	nn	nn	--	nn	np	nn	np	np	--	np	nn	np	nn	np	nn	nn	np	nn	nn	np	np	np	np	nn	nn	np	nn	nn	np	nn	np	nn	np
3	huC03.24847379	<nnxnp>	np	--	--	nn	np	nn	np	--	nn	nn	nn	np	np	np	nn	nn	nn	nn	--	nn	--	np	np	np	nn	np	nn	np	nn	nn	--	nn	nn	--	np	np	np	nn	nn	np	nn	nn	np	nn	np	nn	--
3	huC03.25766663	<lmxll>	lm	lm	lm	lm	lm	ll	ll	ll	lm	ll	lm	lm	ll	lm	--	ll	--	ll	--	ll	ll	lm	ll	ll	ll	lm	--	lm	lm	ll	ll	lm	lm	--	lm	ll	lm	ll	lm	ll	lm	--	ll	ll	ll	lm	--
3	huC03.27097217	<hkxhk>	hk	hk	kk	hk	hk	hk	hh	--	kk	hk	kk	hk	hh	hk	--	hk	--	hk	hh	hk	hh	hk	hh	hh	hk	hk	kk	hk	kk	--	hh	kk	hk	hh	hk	hh	hk	hk	kk	hk	kk	kk	hh	kk	hh	hk	--
3	huC03.27654015	<nnxnp>	nn	nn	np	nn	nn	np	nn	nn	np	np	np	nn	nn	nn	np	np	--	np	--	np	nn	nn	nn	nn	--	nn	--	nn	np	np	nn	np	np	nn	nn	nn	nn	np	--	nn	np	nn	nn	--	nn	np	--
3	huC03.28503998	<hkxhk>	hk	hk	kk	hk	hk	--	hh	hk	hk	--	kk	hk	hh	hk	--	hk	--	hk	--	--	hh	hk	hh	hh	--	hk	kk	hk	kk	hk	hh	kk	hk	hh	--	hh	hk	hk	kk	hk	kk	--	hk	kk	hh	hk	--
3	huC03.28504022	<hkxhk>	hk	hk	hh	hk	hk	--	kk	hk	hk	--	hh	hk	kk	hk	--	hk	--	hk	--	--	kk	hk	kk	kk	--	hk	hh	hk	hh	hk	kk	hh	hk	kk	--	kk	hk	hk	hh	hk	hh	--	hk	hh	kk	hk	--
3	huC03.29468771	<nnxnp>	nn	nn	np	nn	nn	np	nn	nn	nn	np	--	nn	nn	np	np	np	nn	nn	--	np	nn	nn	nn	nn	np	nn	np	nn	np	np	nn	np	np	nn	nn	--	nn	np	np	nn	np	nn	nn	np	nn	np	--
3	huC03.29468815	<nnxnp>	nn	nn	np	nn	nn	np	nn	nn	nn	np	--	nn	nn	np	np	np	nn	nn	--	np	nn	nn	nn	nn	np	nn	np	nn	np	np	nn	np	np	nn	nn	--	nn	np	np	nn	np	nn	nn	np	nn	np	--
3	huC03.31327145	<hkxhk>	hk	hk	--	hk	hk	hk	kk	hk	hk	hk	hh	hk	kk	hh	hk	hk	--	kk	hk	hk	kk	hk	kk	kk	hk	hk	hh	hk	hh	hk	kk	hh	hk	kk	hk	kk	hk	hk	hh	hk	hh	kk	hk	hk	kk	hk	--
3	huC03.31327153	<hkxhk>	hk	hk	--	hk	hk	hk	kk	hk	hk	hk	hh	hk	kk	hh	hk	hk	--	kk	hk	hk	kk	hk	kk	kk	hk	hk	hh	hk	hh	hk	kk	hh	hk	kk	hk	kk	hk	hk	hh	hk	hh	kk	hk	hk	kk	hk	--
3	huC03.31350811	<hkxhk>	hk	hk	hk	hk	hk	hk	kk	hk	hk	hk	hh	hk	kk	hh	hk	hk	hh	kk	hk	hk	kk	--	kk	kk	hk	hk	hh	hk	hh	hk	kk	hh	hk	kk	hk	kk	hk	hk	hh	hk	hh	kk	hk	hk	kk	hk	--
3	huC03.31350834	<hkxhk>	hk	hk	hk	hk	hk	hk	kk	hk	hk	hk	hh	hk	kk	hh	hk	hk	hh	kk	hk	hk	kk	--	kk	kk	hk	hk	hh	hk	hh	hk	kk	hh	hk	kk	hk	kk	hk	hk	hh	hk	hh	kk	hk	hk	kk	hk	--
3	huC03.31350836	<hkxhk>	hk	hk	hk	hk	hk	hk	hh	hk	hk	hk	kk	hk	hh	kk	hk	hk	kk	hh	hk	hk	hh	--	hh	hh	hk	hk	kk	hk	kk	hk	hh	kk	hk	hh	hk	hh	hk	hk	kk	hk	kk	hh	hk	hk	hh	hk	--
3	huC03.31950389	<lmxll>	ll	ll	ll	lm	ll	lm	lm	ll	ll	lm	ll	ll	--	ll	ll	lm	--	lm	--	lm	lm	ll	lm	lm	lm	ll	ll	ll	ll	lm	lm	ll	lm	--	ll	--	ll	lm	ll	ll	ll	lm	ll	ll	lm	lm	--
3	huC03.31950402	<lmxll>	ll	ll	ll	lm	ll	lm	lm	ll	ll	lm	ll	ll	--	ll	ll	lm	--	lm	--	lm	lm	ll	lm	lm	lm	ll	ll	ll	ll	lm	lm	ll	lm	--	ll	--	ll	lm	ll	ll	ll	lm	ll	ll	lm	lm	--
3	huC03.32331376	<hkxhk>	kk	--	hk	hk	hk	kk	kk	hk	hk	kk	hh	hk	hk	hh	hk	hk	hk	kk	--	hh	kk	hk	kk	hk	kk	hh	hh	hk	hk	hk	kk	hh	hk	--	hk	kk	hk	hk	hh	hk	hh	kk	hk	hk	kk	hk	--
3	huC03.3246741	<lmxll>	ll	lm	ll	lm	lm	ll	lm	lm	ll	ll	ll	ll	ll	ll	--	ll	--	lm	--	--	lm	ll	ll	lm	lm	ll	ll	lm	ll	lm	--	lm	ll	--	ll	lm	lm	lm	ll	lm	lm	--	ll	ll	ll	ll	--
3	huC03.32750465	<nnxnp>	np	np	np	nn	np	np	np	np	np	np	nn	np	nn	nn	nn	nn	--	np	nn	nn	np	np	np	nn	nn	nn	nn	np	np	nn	--	nn	nn	--	--	--	np	nn	nn	np	nn	--	np	nn	np	nn	--
3	huC03.33501739	<nnxnp>	np	np	np	np	np	np	np	np	np	np	nn	np	np	nn	nn	nn	--	np	nn	nn	np	np	np	nn	nn	nn	nn	np	np	nn	np	nn	nn	--	--	np	np	--	nn	np	nn	nn	np	nn	np	nn	--
3	huC03.5054968	<lmxll>	ll	lm	ll	lm	lm	ll	lm	lm	ll	ll	ll	ll	ll	ll	ll	ll	--	lm	--	lm	--	ll	ll	lm	--	ll	ll	lm	ll	--	ll	ll	ll	--	--	lm	lm	lm	ll	lm	lm	ll	ll	ll	ll	ll	--
3	huC03.5140468	<hkxhk>	hh	hk	hh	hk	kk	hh	kk	hk	hh	hh	hh	hh	hk	hk	hh	hh	--	hk	kk	hk	kk	hk	hh	hk	kk	hk	hh	--	hh	hk	hk	--	hk	hk	--	hk	hk	hk	hk	kk	hk	hh	hk	hk	hk	hk	--
3	huC03.5307853	<nnxnp>	nn	nn	nn	nn	np	nn	np	nn	nn	nn	nn	nn	np	np	nn	nn	--	nn	nn	nn	--	np	nn	np	np	np	nn	nn	nn	nn	np	np	np	nn	--	nn	nn	nn	np	np	nn	nn	np	np	np	np	--
3	huC03.5487705	<lmxll>	ll	lm	ll	lm	lm	ll	lm	lm	ll	ll	ll	ll	ll	ll	ll	ll	--	--	--	lm	--	ll	ll	lm	lm	ll	ll	lm	ll	lm	--	ll	ll	--	ll	lm	lm	lm	ll	lm	lm	--	ll	lm	ll	ll	ll
3	huC03.5633106	<nnxnp>	nn	nn	nn	nn	np	nn	np	nn	nn	nn	nn	nn	np	np	nn	nn	nn	nn	np	--	--	np	nn	nn	np	np	nn	nn	nn	nn	--	np	np	--	np	nn	nn	nn	np	np	nn	--	np	nn	np	np	--
3	huC03.5633131	<nnxnp>	nn	nn	nn	nn	np	nn	np	nn	nn	nn	nn	nn	np	np	nn	nn	nn	nn	np	--	--	np	nn	nn	np	np	nn	nn	nn	nn	--	np	np	--	np	nn	nn	nn	np	np	nn	--	np	nn	np	np	--
3	huC03.5633186	<nnxnp>	nn	nn	nn	nn	np	nn	np	nn	nn	nn	nn	nn	np	np	nn	nn	nn	nn	np	--	--	np	nn	nn	np	np	nn	nn	nn	nn	--	np	np	--	np	nn	nn	nn	np	np	nn	--	np	nn	np	np	--
3	huC03.6157275	<hkxhk>	kk	hk	kk	hk	hh	kk	hh	hk	kk	kk	kk	kk	hk	--	--	kk	--	--	--	hk	hh	hk	kk	hk	hh	hk	kk	hk	kk	hk	kk	hk	hk	hk	--	hk	--	hk	kk	hh	kk	--	kk	hk	hk	hk	hk
3	huC03.6474350	<hkxhk>	hh	hk	hh	hk	kk	hk	kk	hk	hh	hh	hh	hh	hk	hk	hh	hh	hh	hk	kk	--	kk	hk	hh	--	kk	hk	hh	hk	hh	kk	--	hk	hk	--	--	hk	--	hk	hh	kk	hh	kk	hk	hk	hk	hk	hk
3	huC03.6474416	<hkxhk>	hh	hk	hh	hk	kk	hk	kk	hk	hh	hh	hh	hh	hk	hk	hh	hh	hh	hk	kk	--	kk	hk	hh	--	kk	hk	hh	hk	hh	kk	--	hk	hk	--	--	hk	--	hk	hh	kk	hh	hh	hk	hk	hk	hk	hk
3	huC03.6675741	<hkxhk>	hh	hk	hh	hk	kk	hk	kk	hk	hh	hh	hh	hh	hk	hk	--	hh	hh	hk	kk	--	kk	hk	hh	hk	kk	hk	hh	hk	hh	kk	hk	hk	hk	--	--	--	hk	hk	hh	kk	hh	--	hk	hk	hk	hk	hk
3	huC03.729156	<nnxnp>	np	np	np	nn	nn	np	nn	np	np	np	nn	np	nn	nn	np	np	--	np	np	np	--	nn	--	nn	nn	nn	np	np	np	np	nn	nn	nn	--	nn	nn	np	np	nn	np	np	nn	nn	np	np	nn	nn
3	huC03.7495407	<lmxll>	ll	--	ll	lm	lm	lm	lm	lm	ll	--	ll	ll	--	ll	ll	ll	ll	lm	--	lm	lm	ll	lm	lm	lm	ll	ll	lm	ll	lm	ll	ll	ll	--	--	lm	lm	lm	ll	--	ll	ll	lm	lm	ll	ll	--
3	huC03.7718147	<lmxll>	ll	lm	ll	lm	lm	lm	lm	lm	ll	ll	ll	ll	lm	ll	ll	ll	--	lm	--	lm	lm	ll	--	lm	lm	ll	ll	lm	ll	lm	ll	ll	ll	lm	ll	lm	--	--	ll	lm	ll	ll	lm	--	ll	ll	--
3	huC03.7720746	<lmxll>	ll	lm	ll	lm	lm	lm	--	lm	ll	--	ll	ll	lm	ll	ll	ll	--	lm	lm	--	lm	ll	lm	lm	lm	ll	ll	--	ll	lm	ll	ll	ll	lm	--	lm	lm	lm	ll	--	ll	--	lm	--	ll	ll	ll
3	huC03.7747593	<lmxll>	ll	lm	ll	lm	lm	lm	lm	lm	ll	ll	ll	ll	ll	ll	--	ll	--	lm	lm	lm	lm	ll	--	lm	lm	ll	ll	lm	ll	lm	ll	ll	ll	lm	ll	lm	lm	lm	ll	lm	ll	ll	lm	lm	ll	ll	ll
3	huC03.8524577	<lmxll>	ll	lm	ll	lm	ll	lm	lm	lm	ll	ll	ll	ll	lm	ll	ll	ll	--	lm	--	--	lm	ll	lm	lm	lm	ll	ll	lm	ll	lm	--	ll	ll	lm	ll	lm	lm	--	ll	lm	ll	lm	lm	ll	ll	ll	ll
3	huC03.8635568	<lmxll>	ll	lm	ll	lm	ll	lm	lm	lm	ll	ll	ll	ll	lm	ll	lm	ll	--	lm	--	--	lm	ll	lm	lm	--	ll	ll	lm	ll	lm	ll	ll	ll	lm	ll	lm	lm	lm	ll	lm	ll	--	lm	ll	ll	ll	ll
3	huC03.8699619	<lmxll>	ll	lm	ll	lm	ll	lm	--	lm	ll	ll	ll	ll	lm	ll	lm	ll	--	lm	lm	--	--	ll	lm	lm	lm	ll	ll	--	ll	lm	ll	ll	ll	--	--	--	lm	--	ll	--	ll	lm	lm	ll	ll	ll	--
3	huC03.8842573	<lmxll>	ll	ll	ll	lm	ll	lm	lm	ll	ll	ll	ll	ll	lm	ll	--	ll	--	lm	lm	lm	lm	ll	lm	--	lm	ll	ll	lm	ll	lm	--	ll	ll	lm	ll	--	lm	lm	ll	lm	ll	ll	lm	ll	ll	ll	ll
3	huC03.8855614	<hkxhk>	hh	hh	hh	hk	hk	hk	kk	hk	hh	hh	--	hh	kk	hk	--	hh	--	hk	kk	hk	kk	hk	hk	hk	kk	hk	hh	hk	hh	hk	hk	hk	hk	--	hk	hk	hk	hk	hh	kk	hh	hh	kk	hh	hk	hk	--
3	huC03.8857704	<lmxll>	ll	ll	ll	lm	ll	lm	lm	lm	ll	ll	ll	ll	lm	ll	--	ll	ll	lm	--	lm	lm	ll	lm	lm	--	ll	ll	lm	ll	lm	ll	ll	ll	lm	ll	lm	lm	--	ll	lm	ll	lm	lm	ll	ll	ll	--
3	huC03.8857780	<lmxll>	ll	ll	ll	lm	ll	lm	lm	lm	ll	ll	ll	ll	lm	ll	--	ll	ll	lm	--	lm	lm	ll	lm	lm	--	ll	ll	lm	ll	lm	ll	ll	ll	lm	ll	lm	lm	--	ll	lm	ll	lm	lm	ll	ll	ll	--
3	huC03.8938192	<hkxhk>	kk	kk	kk	hk	hk	hk	hh	hk	kk	kk	kk	kk	--	hk	hk	kk	--	hk	hh	hk	hh	hk	hk	hk	hh	hk	kk	hk	kk	hk	hk	hk	hk	hk	hk	hk	hk	hk	kk	hh	kk	hk	hh	kk	hk	hk	--
3	huC03.8938207	<hkxhk>	hh	hh	hh	hk	hk	hk	kk	hk	hh	hh	hh	hh	--	hk	hk	hh	--	hk	kk	hk	kk	hk	hk	hk	kk	hk	hh	hk	hh	hk	hk	hk	hk	hk	hk	hk	hk	hk	hh	kk	hh	hk	kk	hh	hk	hk	--
3	huC03.9157862	<hkxhk>	kk	kk	kk	hk	hk	hk	hh	hk	kk	--	kk	kk	hh	hk	--	kk	--	hk	--	--	hh	hk	--	hk	hh	hk	kk	hk	kk	hk	hk	kk	hk	--	hk	--	hk	--	kk	hh	kk	hk	hh	kk	hk	hk	--
3	huC03.9340380	<hkxhk>	kk	kk	kk	hk	hk	hk	hh	hk	kk	kk	kk	kk	hh	hk	hk	kk	--	hk	hh	hk	hh	hk	hk	hk	hh	hk	kk	hk	kk	hk	--	kk	hk	--	--	hk	hk	hk	kk	hh	kk	kk	hh	kk	hk	hk	--
3	huC03.9340452	<hkxhk>	hh	hh	hh	hk	hk	hk	kk	hk	hh	hh	hh	hh	kk	hk	hk	hh	--	hk	kk	hk	kk	hk	hk	hk	kk	hk	hh	hk	hh	hk	--	hh	hk	--	--	hk	hk	hk	hh	kk	hh	hh	kk	hh	hk	hk	--
3	huC03.9340453	<hkxhk>	kk	kk	kk	hk	hk	hk	hh	hk	kk	kk	kk	kk	hh	hk	hk	kk	--	hk	hh	hk	hh	hk	hk	hk	hh	hk	kk	hk	kk	hk	--	kk	hk	--	--	hk	hk	hk	kk	hh	kk	kk	hh	kk	hk	hk	--
3	huC03.9377091	<lmxll>	ll	ll	ll	lm	--	lm	lm	lm	ll	ll	ll	ll	lm	ll	--	ll	ll	lm	lm	lm	lm	ll	lm	lm	--	ll	ll	--	ll	lm	--	ll	ll	--	ll	lm	lm	lm	ll	lm	ll	ll	lm	--	ll	ll	--
3	huC03.9377109	<lmxll>	ll	ll	ll	lm	--	lm	lm	lm	ll	ll	ll	ll	lm	ll	--	ll	ll	lm	lm	lm	lm	ll	lm	lm	--	ll	ll	--	ll	lm	--	ll	ll	--	ll	lm	lm	lm	ll	lm	ll	ll	lm	--	ll	ll	--
3	huC03.9544575	<lmxll>	--	ll	ll	lm	ll	lm	lm	lm	ll	ll	ll	ll	--	ll	lm	ll	ll	lm	--	lm	lm	lm	lm	lm	lm	ll	ll	lm	ll	lm	ll	ll	ll	--	ll	lm	lm	lm	ll	lm	ll	ll	lm	ll	ll	ll	--
3	huC03.9544588	<lmxll>	--	ll	ll	lm	ll	lm	lm	lm	ll	ll	ll	ll	--	ll	lm	ll	ll	lm	--	lm	lm	lm	lm	lm	lm	ll	ll	lm	ll	lm	ll	ll	ll	--	ll	lm	lm	lm	ll	lm	ll	ll	lm	ll	ll	ll	--
3	huC03.9544603	<lmxll>	--	ll	ll	lm	ll	lm	lm	lm	ll	ll	ll	ll	--	ll	lm	ll	ll	lm	--	lm	lm	lm	lm	lm	lm	ll	ll	lm	ll	lm	ll	ll	ll	--	ll	lm	lm	lm	ll	lm	ll	ll	lm	ll	ll	ll	--
3	huC03.9544607	<lmxll>	--	ll	ll	lm	ll	lm	lm	lm	ll	ll	ll	ll	--	ll	lm	ll	ll	lm	--	lm	lm	lm	lm	lm	lm	ll	ll	lm	ll	lm	ll	ll	ll	--	ll	lm	lm	lm	ll	lm	ll	ll	lm	ll	ll	ll	--
3	huC03.9549787	<lmxll>	ll	ll	ll	lm	ll	lm	lm	lm	ll	ll	ll	ll	lm	ll	--	ll	--	--	lm	ll	lm	ll	--	lm	lm	ll	ll	lm	ll	lm	ll	ll	ll	lm	ll	lm	lm	--	ll	lm	ll	lm	lm	lm	ll	ll	ll
3	huC03.9706807	<hkxhk>	hh	hh	hh	hk	hk	hk	kk	hk	hh	hh	hh	hh	kk	--	hk	hh	hh	hk	kk	--	kk	--	hk	hk	kk	hk	hh	hk	hh	hk	hk	hh	hk	--	--	hk	hk	hk	hh	kk	hh	hk	kk	hh	hk	hk	--
3	huC03.9706813	<hkxhk>	hh	hh	hh	hk	hk	hk	kk	hk	hh	hh	hh	hh	kk	--	hk	hh	hh	hk	kk	--	kk	--	hk	hk	kk	hk	hh	hk	hh	hk	hk	hh	hk	--	--	hk	hk	hk	hh	kk	hh	hk	kk	hh	hk	hk	--
3	huC03.9706816	<hkxhk>	hh	hh	hh	hk	hk	hk	kk	hk	hh	hh	hh	hh	kk	--	hk	hh	hh	hk	kk	--	kk	--	hk	hk	kk	hk	hh	hk	hh	hk	hk	hh	hk	--	--	hk	hk	hk	hh	kk	hh	hk	kk	hh	hk	hk	--
3	huC03.9706859	<hkxhk>	kk	kk	kk	hk	hk	hk	hh	hk	kk	kk	kk	kk	hh	--	hk	kk	kk	hk	hh	--	hh	--	hk	hk	hh	hk	kk	hk	kk	hk	hk	kk	hk	--	--	hk	hk	hk	kk	hh	kk	hk	hh	kk	hk	hk	--
3	huLG03_024	<nnxnp>	nn	np	np	nn	nn	np	nn	nn	np	np	--	nn	nn	nn	--	np	nn	np	nn	--	nn	nn	nn	nn	np	nn	np	nn	np	np	nn	np	np	nn	nn	nn	nn	np	--	nn	np	np	nn	--	nn	np	nn
3	huLG03_025	<nnxnp>	nn	nn	--	nn	nn	np	nn	nn	nn	np	np	nn	nn	nn	np	np	--	np	np	np	nn	nn	nn	nn	np	nn	--	nn	np	np	nn	np	np	nn	nn	nn	nn	np	np	nn	np	--	nn	np	nn	np	nn
3	huLG03_026	<hkxhk>	hk	hk	hh	hk	hk	hk	kk	hk	hh	hk	hh	hk	kk	hk	kk	hk	--	--	hk	hk	kk	hk	kk	kk	hk	hk	hh	hk	hh	--	--	hh	hk	kk	--	kk	--	hk	hh	hk	hh	kk	hk	hk	kk	hk	kk
3	huLG03_027	<hkxhk>	hk	hk	hh	hk	hk	hk	kk	hk	hh	hk	hh	hk	kk	hk	kk	hk	--	--	hk	hk	kk	hk	kk	kk	hk	hk	hh	hk	hh	--	--	hh	hk	kk	--	kk	--	hk	hh	hk	hh	kk	hk	hk	kk	hk	kk
3	huLG03_028	<lmxll>	ll	lm	ll	lm	--	ll	lm	lm	lm	ll	ll	ll	ll	ll	ll	ll	--	lm	--	--	lm	ll	ll	lm	lm	ll	--	lm	lm	lm	ll	lm	ll	--	ll	--	lm	ll	ll	lm	lm	ll	ll	ll	ll	ll	ll
3	huLG03_029	<lmxll>	lm	lm	lm	lm	ll	ll	ll	lm	lm	ll	lm	lm	ll	lm	ll	ll	--	ll	--	ll	ll	lm	ll	ll	ll	lm	lm	lm	lm	--	--	lm	ll	ll	lm	ll	lm	ll	lm	lm	lm	ll	--	ll	ll	ll	ll
3	huLG03_030	<lmxll>	ll	lm	ll	lm	lm	lm	lm	lm	ll	ll	--	ll	lm	ll	ll	ll	--	lm	--	lm	lm	ll	ll	--	lm	ll	ll	lm	ll	lm	ll	ll	ll	--	ll	lm	lm	lm	ll	lm	ll	--	lm	lm	ll	ll	ll
3	huLG03_031	<nnxnp>	nn	nn	nn	nn	np	nn	np	nn	nn	nn	--	nn	np	np	--	nn	nn	nn	nn	nn	np	np	nn	nn	np	np	nn	nn	nn	nn	--	np	np	nn	np	nn	nn	nn	np	--	nn	nn	np	nn	np	np	--
3	huLG03_032	<nnxnp>	nn	np	np	nn	--	np	nn	nn	np	np	np	nn	nn	nn	np	np	--	np	--	np	nn	nn	nn	nn	np	nn	np	np	np	np	nn	np	nn	--	nn	np	nn	np	np	nn	np	--	nn	np	nn	np	nn
3	huLG03_033	<nnxnp>	nn	nn	nn	nn	np	nn	np	nn	nn	nn	nn	nn	np	np	nn	nn	nn	nn	--	nn	np	np	nn	nn	--	--	nn	nn	nn	nn	--	nn	np	nn	np	nn	nn	nn	nn	np	nn	np	np	nn	np	np	--
3	huM000362.247.11753	<nnxnp>	nn	np	np	nn	nn	np	nn	nn	np	np	np	nn	nn	nn	np	np	--	np	nn	--	nn	nn	nn	nn	np	nn	--	np	np	np	nn	np	nn	np	nn	np	nn	np	np	nn	np	--	nn	np	nn	np	nn
3	huM002149.437.830	<nnxnp>	nn	nn	nn	nn	np	nn	np	nn	nn	nn	np	nn	--	np	nn	nn	--	nn	nn	nn	--	np	nn	--	--	np	nn	nn	nn	nn	--	np	np	--	--	np	nn	nn	--	np	nn	nn	--	np	nn	np	--
3	huM002149.437.846	<nnxnp>	nn	nn	nn	nn	np	nn	np	nn	nn	nn	np	nn	--	np	nn	nn	--	nn	nn	nn	--	np	nn	--	--	np	nn	nn	nn	nn	--	np	np	--	--	np	nn	nn	--	np	nn	nn	--	np	nn	np	--
3	huM002149.437.849	<nnxnp>	nn	nn	nn	nn	np	nn	np	nn	nn	nn	np	nn	--	np	nn	nn	--	nn	nn	nn	--	np	nn	--	--	np	nn	nn	nn	nn	--	np	np	--	--	np	nn	nn	--	np	nn	nn	--	np	nn	np	--
3	huM013965.353.8068	<lmxll>	ll	ll	ll	lm	ll	lm	lm	ll	ll	lm	ll	ll	lm	ll	ll	lm	--	lm	ll	lm	lm	ll	lm	lm	lm	ll	ll	ll	ll	lm	lm	ll	--	--	ll	lm	ll	lm	ll	ll	ll	--	ll	ll	lm	lm	--
3	huM013965.353.8100	<lmxll>	ll	ll	ll	lm	ll	lm	lm	ll	ll	lm	ll	ll	lm	ll	ll	lm	--	lm	ll	lm	lm	ll	lm	lm	lm	ll	ll	ll	ll	lm	lm	ll	--	--	ll	lm	ll	lm	ll	ll	ll	--	ll	ll	lm	lm	--
3	huM013965.353.8114	<lmxll>	ll	ll	ll	lm	ll	lm	lm	ll	ll	lm	ll	ll	lm	ll	ll	lm	--	lm	ll	lm	lm	ll	lm	lm	lm	ll	ll	ll	ll	lm	lm	ll	--	--	ll	lm	ll	lm	ll	ll	ll	--	ll	ll	lm	lm	--
3	huM013965.353.8119	<lmxll>	ll	ll	ll	lm	ll	lm	lm	ll	ll	lm	ll	ll	lm	ll	ll	lm	--	lm	ll	lm	lm	ll	lm	lm	lm	ll	ll	ll	ll	lm	lm	ll	--	--	ll	lm	ll	lm	ll	ll	ll	--	ll	ll	lm	lm	--
3	huM013965.353.8129	<lmxll>	ll	ll	ll	lm	ll	lm	lm	ll	ll	lm	ll	ll	lm	ll	ll	lm	--	lm	ll	lm	lm	ll	lm	lm	lm	ll	ll	ll	ll	lm	lm	ll	--	--	ll	lm	ll	lm	ll	ll	ll	--	ll	ll	lm	lm	--
3	huM018837.177.5245	<nnxnp>	np	nn	nn	nn	np	nn	np	np	nn	nn	nn	np	--	np	nn	nn	--	nn	np	nn	np	np	np	np	nn	np	nn	nn	nn	nn	np	nn	np	nn	np	nn	np	nn	nn	np	nn	np	np	nn	np	nn	--
3	huM018837.177.5247	<nnxnp>	np	nn	nn	nn	np	nn	np	np	nn	nn	nn	np	--	np	nn	nn	--	nn	np	nn	np	np	np	np	nn	np	nn	nn	nn	nn	np	nn	np	nn	np	nn	np	nn	nn	np	nn	np	np	nn	np	nn	--
3	huM018837.177.5251	<nnxnp>	np	nn	nn	nn	np	nn	np	np	nn	nn	nn	np	--	np	nn	nn	--	nn	np	nn	np	np	np	np	nn	np	nn	nn	nn	nn	np	nn	np	nn	np	nn	np	nn	nn	np	nn	np	np	nn	np	nn	--
3	eNLG03_034	<lmxll>	ll	lm	ll	lm	lm	ll	lm	lm	ll	ll	ll	ll	ll	ll	ll	ll	ll	lm	--	ll	lm	lm	ll	lm	lm	ll	ll	lm	ll	--	ll	ll	ll	--	ll	lm	lm	lm	ll	lm	--	--	ll	ll	ll	ll	ll
3	eNLG03_035	<lmxll>	ll	ll	ll	lm	ll	lm	lm	lm	ll	lm	ll	ll	lm	ll	lm	lm	lm	lm	lm	ll	--	lm	lm	lm	lm	ll	ll	ll	ll	--	lm	ll	ll	--	ll	lm	ll	lm	ll	ll	ll	ll	lm	ll	--	--	ll
3	emC03.21321176	<nnxnp>	nn	np	np	nn	nn	np	nn	nn	np	np	np	nn	nn	nn	np	np	np	np	nn	nn	np	nn	nn	nn	np	nn	np	np	np	nn	nn	np	nn	np	nn	np	nn	np	np	nn	np	nn	nn	np	--	nn	np
3	emC03.21826450	<nnxnp>	nn	np	np	nn	nn	np	nn	nn	np	np	np	nn	nn	nn	np	np	np	np	nn	nn	np	nn	nn	nn	np	nn	np	np	np	np	nn	np	nn	np	nn	np	nn	np	np	nn	np	nn	nn	np	--	nn	np
3	emC03.32340542	<hkxhk>	kk	hk	hk	hk	hk	kk	kk	hk	hk	kk	hh	hk	kk	hh	hk	hk	hk	kk	--	--	hk	kk	kk	hk	hk	hh	hh	hk	--	--	kk	hh	hk	kk	hk	kk	hk	hk	hh	hk	hh	kk	hk	hk	hk	kk	hk
3	emC03.32358177	<lmxll>	lm	ll	ll	lm	ll	lm	lm	ll	ll	lm	ll	ll	lm	ll	lm	lm	lm	lm	lm	ll	lm	lm	lm	lm	--	ll	ll	ll	ll	ll	lm	ll	lm	lm	ll	lm	ll	lm	ll	ll	ll	lm	ll	lm	--	--	lm
3	emC03.4167802	<hkxhk>	hh	hk	hh	hk	kk	hh	kk	hk	hh	hh	hk	hh	hk	--	hh	hh	hh	hk	--	hk	hk	kk	hh	--	kk	hk	hh	hk	hh	--	hk	hk	--	hk	hk	hk	hk	hk	hk	kk	--	hh	hk	hk	--	hh	hk
3	hNLG03_036	<nnxnp>	nn	np	np	nn	nn	np	nn	nn	np	np	--	nn	nn	nn	--	np	np	np	nn	np	nn	nn	--	nn	np	nn	--	np	np	np	nn	np	nn	np	nn	np	nn	np	np	nn	np	--	nn	np	nn	np	nn
3	hmC03.12169881	<nnxnp>	np	nn	nn	nn	np	nn	np	np	nn	nn	nn	np	--	np	--	nn	nn	nn	--	nn	nn	np	nn	nn	np	np	nn	nn	nn	nn	np	nn	np	nn	--	nn	np	nn	nn	np	nn	--	np	nn	np	np	--
3	hmC03.27513846	<lmxll>	lm	lm	--	lm	lm	ll	ll	lm	lm	ll	lm	lm	ll	lm	--	--	--	ll	ll	ll	ll	lm	ll	ll	ll	lm	lm	lm	lm	ll	ll	lm	ll	--	lm	ll	lm	ll	lm	lm	lm	--	lm	ll	ll	ll	--
3	hmC03.27513860	<lmxll>	lm	lm	--	lm	lm	ll	ll	lm	lm	ll	lm	lm	ll	lm	--	--	--	ll	ll	ll	ll	lm	ll	ll	ll	lm	lm	lm	lm	ll	ll	lm	ll	--	lm	ll	lm	ll	lm	lm	lm	--	lm	ll	ll	ll	--
3	hmC03.27554477	<nnxnp>	nn	nn	nn	nn	nn	np	nn	nn	np	np	--	nn	nn	nn	--	np	--	np	np	np	nn	nn	nn	nn	np	nn	np	nn	np	np	nn	np	np	--	nn	nn	nn	np	--	nn	np	nn	nn	np	nn	np	nn
3	hmC03.29100482	<hkxhk>	hk	hk	hh	hk	hk	hk	kk	hk	hk	hk	hh	hk	kk	hh	hk	hk	hk	hk	hk	--	--	hk	kk	kk	hk	hk	hh	hk	hh	hk	kk	hh	hk	--	--	kk	hk	hk	hh	hk	hh	hh	hk	hk	kk	hk	kk
3	hmC03.29111487	<nnxnp>	nn	nn	--	nn	nn	np	nn	nn	nn	np	np	nn	nn	np	--	np	--	np	--	np	nn	nn	nn	nn	np	nn	np	nn	np	np	nn	np	np	nn	nn	nn	nn	np	np	nn	np	nn	nn	np	nn	np	nn
3	hmC03.29111513	<nnxnp>	nn	nn	--	nn	nn	np	nn	nn	nn	np	np	nn	nn	np	--	np	--	np	--	np	nn	nn	nn	nn	np	nn	np	nn	np	np	nn	np	np	nn	nn	nn	nn	np	np	nn	np	nn	nn	np	nn	np	nn
3	hmC03.31505906	<hkxhk>	hk	hk	hk	hk	hk	hh	hh	hk	hk	hk	kk	hk	hh	kk	hk	hk	--	hh	hk	hk	hh	hk	hh	hh	hk	hk	kk	hk	hk	hk	hh	kk	hk	hh	hk	hh	hk	--	kk	--	kk	hh	hk	hk	hh	hk	--
3	hmC03.31505908	<hkxhk>	hk	hk	hk	hk	hk	kk	kk	hk	hk	hk	hh	hk	kk	hh	hk	hk	--	kk	hk	hk	kk	hk	kk	kk	hk	hk	hh	hk	hk	hk	kk	hh	hk	kk	hk	kk	hk	--	hh	--	hh	kk	hk	hk	kk	hk	--
3	hmC03.31505926	<hkxhk>	hk	hk	hk	hk	hk	kk	kk	hk	hk	hk	hh	hk	kk	hh	hk	hk	--	kk	hk	hk	kk	hk	kk	kk	hk	hk	hh	hk	hk	hk	kk	hh	hk	kk	hk	kk	hk	--	hh	--	hh	kk	hk	hk	kk	hk	--
3	hmC03.31505927	<hkxhk>	hk	hk	hk	hk	hk	kk	kk	hk	hk	hk	hh	hk	kk	hh	hk	hk	--	kk	hk	hk	kk	hk	kk	kk	hk	hk	hh	hk	hk	hk	kk	hh	hk	kk	hk	kk	hk	--	hh	--	hh	kk	hk	hk	kk	hk	--
3	hmC03.31529479	<hkxhk>	--	--	--	hk	--	kk	kk	hk	hk	hk	hh	hk	kk	hh	--	hk	--	kk	--	--	--	hk	kk	kk	hk	--	hh	hk	hk	hk	kk	hh	hk	--	hk	kk	hk	hk	--	--	hh	kk	hk	--	kk	hk	--
3	hmC03.4141279	<nnxnp>	--	nn	nn	nn	np	nn	np	nn	nn	nn	np	nn	np	np	nn	nn	nn	nn	--	nn	--	np	nn	nn	--	np	nn	nn	nn	nn	np	np	np	nn	--	nn	nn	nn	np	np	nn	nn	np	np	nn	np	--
3	hmC03.4308644	<hkxhk>	hh	--	hh	hk	kk	hh	kk	hk	hh	hh	hk	hh	hk	hk	--	hh	--	hk	--	--	kk	hk	hh	hk	kk	hk	hh	hk	hh	hk	--	hk	hk	--	hk	hk	hk	hk	hk	kk	hk	hh	hk	hk	hk	hk	hk
3	hmC03.4308666	<hkxhk>	kk	--	kk	hk	hh	kk	hh	hk	kk	kk	hk	kk	hk	hk	--	kk	--	hk	--	--	hh	hk	kk	hk	hh	hk	kk	hk	kk	hk	--	hk	hk	--	hk	hk	hk	hk	hk	hh	hk	kk	hk	hk	hk	hk	hk
3	hmC03.4640885	<nnxnp>	np	nn	nn	nn	--	nn	np	np	nn	nn	--	np	--	np	--	nn	--	nn	nn	nn	np	np	np	--	nn	np	nn	nn	nn	nn	np	nn	np	--	np	nn	np	nn	--	np	nn	np	np	nn	np	nn	np
3	hmC03.5431144	<hkxhk>	hh	hk	hh	hk	kk	hh	kk	hk	hh	hh	hh	hh	kk	hk	hh	hh	--	hk	--	--	kk	hk	--	hk	kk	hk	hh	hk	hh	hk	--	hk	--	--	hk	hk	hk	hk	hk	kk	hk	hh	hk	hk	hk	hk	hk
3	hmC03.5434652	<hkxhk>	hh	hk	hh	hk	kk	hh	kk	hk	hh	hh	hh	hh	hk	hk	--	hh	--	hk	--	hk	kk	hk	hh	hk	kk	hk	hh	hk	hh	hk	--	hk	--	--	hk	--	hk	hk	hk	kk	hk	hh	hk	hk	hk	hk	hh
3	hmC03.5434653	<hkxhk>	kk	hk	kk	hk	hh	kk	hh	hk	kk	kk	kk	kk	hk	hk	--	kk	--	hk	--	hk	hh	hk	kk	hk	hh	hk	kk	hk	kk	hk	--	hk	--	--	hk	--	hk	hk	hk	hh	hk	kk	hk	hk	hk	hk	kk
3	hmC03.5575938	<hkxhk>	kk	hk	kk	hk	hh	kk	hh	hk	kk	kk	kk	kk	hk	hk	kk	kk	kk	hk	hh	hk	--	hk	kk	hk	hh	hk	kk	hk	kk	hk	--	hk	hk	hk	hk	hk	--	hk	hk	hh	hk	kk	hk	kk	hk	hk	--
3	hmC03.7126728	<lmxll>	ll	--	ll	lm	lm	lm	lm	lm	ll	ll	ll	ll	lm	ll	ll	ll	ll	--	lm	lm	lm	ll	ll	lm	lm	ll	ll	lm	ll	lm	ll	ll	ll	--	ll	lm	lm	lm	ll	lm	ll	lm	lm	lm	ll	ll	--
3	hmC03.7126744	<lmxll>	ll	--	ll	lm	lm	lm	lm	lm	ll	ll	ll	ll	lm	ll	ll	ll	ll	--	lm	lm	lm	ll	ll	lm	lm	ll	ll	lm	ll	lm	ll	ll	ll	--	ll	lm	lm	lm	ll	lm	ll	lm	lm	lm	ll	ll	--
3	emC03.23427053	<nnxnp>	--	nn	nn	nn	np	nn	--	np	nn	nn	--	np	np	np	nn	nn	nn	--	np	np	nn	np	np	np	nn	np	nn	--	nn	nn	np	nn	np	nn	np	nn	np	nn	nn	np	nn	nn	np	--	np	--	--
3	emC03.27827287	<lmxll>	ll	ll	ll	lm	ll	lm	ll	lm	ll	lm	ll	ll	lm	ll	lm	lm	lm	lm	lm	ll	lm	lm	lm	ll	lm	ll	ll	ll	ll	--	lm	ll	ll	ll	ll	--	ll	lm	--	ll	ll	ll	lm	ll	--	ll	ll
3	emC03.27827314	<lmxll>	ll	ll	ll	lm	ll	lm	ll	lm	ll	lm	ll	ll	lm	ll	lm	lm	lm	lm	lm	ll	lm	lm	lm	ll	lm	ll	ll	ll	ll	--	lm	ll	ll	ll	ll	--	ll	lm	--	ll	ll	ll	lm	ll	--	ll	ll
3	hmC03.25590176	<hkxhk>	hk	hk	hh	hk	hk	hk	kk	kk	hh	hk	hh	hk	kk	hk	hk	hk	--	--	--	hk	kk	--	kk	kk	hk	hk	hh	hk	hh	hk	kk	hh	hh	kk	--	kk	hk	hk	hh	hk	hh	--	kk	hh	kk	hh	--
3	hmC03.22071851	<nnxnp>	np	nn	nn	nn	np	nn	np	np	nn	nn	--	np	--	np	--	nn	--	--	--	nn	np	np	--	--	nn	np	nn	nn	nn	--	np	nn	np	--	np	--	np	--	nn	np	nn	nn	np	--	np	nn	--
3	hmC03.22071874	<nnxnp>	np	nn	nn	nn	np	nn	np	np	nn	nn	--	np	--	np	--	nn	--	--	--	nn	np	np	--	--	nn	np	nn	nn	nn	--	np	nn	np	--	np	--	np	--	nn	np	nn	nn	np	--	np	nn	--
3	hmC03.22071877	<nnxnp>	np	nn	nn	nn	np	nn	np	np	nn	nn	--	np	--	np	--	nn	--	--	--	nn	np	np	--	--	nn	np	nn	nn	nn	--	np	nn	np	--	np	--	np	--	nn	np	nn	nn	np	--	np	nn	--
3	emLG03_501	<nnxnp>	np	nn	nn	nn	np	nn	np	np	nn	nn	nn	np	np	np	nn	nn	nn	nn	np	np	nn	np	np	np	nn	np	nn	np	nn	nn	np	nn	np	nn	np	np	np	nn	nn	np	nn	nn	np	nn	np	np	nn
3	emLG03_502	<nnxnp>	np	nn	nn	nn	np	nn	np	np	nn	nn	nn	np	np	np	nn	nn	nn	nn	np	np	nn	np	np	np	nn	np	nn	np	nn	nn	np	nn	np	nn	np	np	np	nn	nn	np	nn	nn	np	nn	np	np	nn
3	emLG03_503	<nnxnp>	np	nn	nn	nn	np	nn	np	np	nn	nn	nn	np	np	np	nn	nn	nn	nn	np	np	nn	np	np	np	nn	np	nn	np	nn	nn	np	nn	np	nn	np	np	np	nn	nn	np	nn	nn	np	nn	np	np	nn
3	emLG03_504	<nnxnp>	np	nn	nn	nn	np	nn	np	np	nn	nn	nn	np	np	np	nn	nn	nn	nn	np	np	nn	np	np	np	nn	np	nn	np	nn	nn	np	nn	np	nn	np	np	np	nn	nn	np	nn	nn	np	nn	np	np	nn
3	emLG03_505	<nnxnp>	np	nn	nn	nn	np	nn	np	np	nn	nn	nn	np	np	np	nn	nn	nn	nn	np	np	nn	np	np	np	nn	np	nn	np	nn	nn	np	nn	np	nn	np	np	np	nn	nn	np	nn	nn	np	nn	np	np	nn
3	emLG03_506	<lmxll>	ll	ll	ll	lm	ll	lm	ll	lm	ll	lm	ll	ll	lm	ll	lm	lm	lm	lm	lm	ll	lm	lm	lm	ll	lm	ll	ll	ll	ll	--	lm	ll	ll	ll	ll	--	ll	lm	--	ll	ll	ll	lm	ll	--	ll	ll
3	hmLG03_601	<lmxll>	ll	ll	ll	lm	ll	lm	lm	ll	ll	--	--	ll	lm	ll	lm	lm	--	--	--	lm	--	ll	lm	--	lm	ll	ll	ll	lm	lm	--	ll	lm	--	ll	lm	ll	lm	ll	ll	ll	--	ll	ll	lm	lm	--
3	hmLG03_602	<nnxnp>	np	np	np	nn	np	np	np	np	np	np	nn	np	np	nn	nn	nn	nn	np	nn	nn	np	np	np	nn	nn	nn	nn	np	np	nn	--	nn	nn	np	np	np	np	nn	nn	np	nn	nn	np	np	np	nn	--
3	hmLG03_603	<hkxhk>	kk	hk	hh	hk	hk	hk	kk	hk	hk	hk	hh	hk	kk	hh	--	hk	--	kk	kk	hk	kk	hk	hk	kk	hk	hk	hh	hk	hh	kk	kk	hh	hk	kk	--	--	hk	hh	hh	hk	hh	hh	hk	hk	kk	hk	hk
3	hmLG03_604	<hkxhk>	kk	hk	hh	hk	hk	hk	kk	hk	hk	hk	hh	hk	kk	hh	--	hk	--	kk	kk	hk	kk	hk	hk	kk	hk	hk	hh	hk	hh	kk	kk	hh	hk	kk	--	--	hk	hh	hh	hk	hh	hh	hk	hk	kk	hk	hk
4	emC04.20097081	<nnxnp>	nn	nn	np	nn	nn	nn	np	np	nn	nn	nn	np	nn	np	nn	nn	nn	np	np	nn	nn	np	nn	nn	nn	nn	np	np	nn	np	nn	np	nn	np	np	nn	nn	np	nn	np	np	nn	nn	np	np	np	np
4	euLG04_001	<lmxll>	ll	ll	ll	lm	ll	ll	lm	ll	lm	lm	--	ll	--	ll	ll	ll	ll	ll	lm	ll	--	lm	lm	lm	lm	ll	--	lm	ll	lm	ll	lm	ll	--	lm	--	ll	lm	lm	ll	ll	ll	ll	lm	--	ll	ll
4	euLG04_002	<lmxll>	lm	lm	lm	lm	lm	lm	ll	lm	ll	ll	ll	lm	ll	lm	lm	lm	lm	lm	ll	lm	lm	ll	ll	ll	ll	lm	lm	ll	lm	ll	lm	ll	lm	ll	ll	ll	lm	ll	ll	lm	lm	ll	lm	ll	--	lm	lm
4	euLG04_003	<lmxll>	lm	lm	lm	lm	lm	lm	ll	lm	ll	ll	ll	lm	ll	lm	lm	lm	lm	lm	ll	lm	lm	ll	ll	ll	ll	lm	lm	ll	lm	ll	lm	ll	lm	ll	ll	ll	lm	ll	ll	lm	lm	ll	lm	ll	--	lm	lm
4	euLG04_004	<lmxll>	lm	lm	lm	lm	lm	lm	ll	lm	ll	ll	ll	lm	ll	lm	lm	lm	lm	lm	ll	lm	lm	ll	ll	ll	ll	lm	lm	ll	lm	ll	lm	ll	lm	ll	ll	ll	lm	ll	ll	lm	lm	ll	lm	ll	--	lm	lm
4	euLG04_005	<lmxll>	lm	lm	lm	lm	lm	lm	ll	lm	ll	ll	ll	lm	ll	lm	lm	lm	lm	lm	ll	lm	lm	ll	ll	ll	ll	lm	lm	ll	lm	ll	lm	ll	lm	ll	ll	ll	lm	ll	ll	lm	lm	ll	lm	ll	--	lm	lm
4	euLG04_006	<lmxll>	lm	lm	lm	lm	lm	lm	ll	lm	ll	ll	ll	lm	ll	lm	lm	lm	lm	lm	ll	lm	lm	ll	ll	ll	ll	lm	lm	ll	lm	ll	lm	ll	lm	ll	ll	ll	lm	ll	ll	lm	lm	ll	lm	ll	--	lm	lm
4	euC04.10529391	<hkxhk>	hk	hk	hh	hh	hk	hk	hk	hk	hh	hk	hk	hh	kk	hk	hk	hk	hk	hh	kk	hk	hk	hk	hh	hk	kk	hk	--	hk	hk	kk	hk	hk	hk	kk	kk	hk	hk	kk	hh	hh	hh	hk	hk	hk	kk	hk	hh
4	euC04.1197504	<lmxll>	ll	ll	ll	ll	ll	ll	lm	ll	lm	lm	lm	ll	lm	ll	ll	ll	ll	ll	lm	ll	ll	lm	lm	lm	lm	ll	ll	lm	lm	lm	ll	lm	ll	lm	lm	ll	ll	lm	lm	ll	ll	ll	ll	ll	lm	ll	ll
4	euC04.1197528	<lmxll>	ll	ll	ll	ll	ll	ll	lm	ll	lm	lm	lm	ll	lm	ll	ll	ll	ll	ll	lm	ll	ll	lm	lm	lm	lm	ll	ll	lm	lm	lm	ll	lm	ll	lm	lm	ll	ll	lm	lm	ll	ll	ll	ll	ll	lm	ll	ll
4	euC04.1197536	<lmxll>	ll	ll	ll	ll	ll	ll	lm	ll	lm	lm	lm	ll	lm	ll	ll	ll	ll	ll	lm	ll	ll	lm	lm	lm	lm	ll	ll	lm	lm	lm	ll	lm	ll	lm	lm	ll	ll	lm	lm	ll	ll	ll	ll	ll	lm	ll	ll
4	euC04.1197540	<lmxll>	ll	ll	ll	ll	ll	ll	lm	ll	lm	lm	lm	ll	lm	ll	ll	ll	ll	ll	lm	ll	ll	lm	lm	lm	lm	ll	ll	lm	lm	lm	ll	lm	ll	lm	lm	ll	ll	lm	lm	ll	ll	ll	ll	ll	lm	ll	ll
4	euC04.14488620	<hkxhk>	hk	hk	hk	hk	hk	hk	hk	hk	hk	hk	hk	hh	kk	hk	hk	hk	hk	hh	kk	hk	hk	hk	hh	kk	kk	hk	hh	hk	hk	hk	hk	hh	--	kk	hk	kk	hk	kk	hk	hh	hh	hh	hk	kk	kk	hk	hh
4	euC04.17317948	<hkxhk>	hk	hk	hk	hk	hk	hk	hk	hk	hk	hk	hh	kk	hh	hk	hk	hk	hk	--	--	hk	hk	hk	hk	hh	hh	hk	--	hk	hk	hk	hk	kk	hk	--	kk	hh	hh	hk	hk	kk	kk	hk	hk	hh	--	kk	kk
4	euC04.17317970	<nnxnp>	np	np	nn	np	np	np	nn	np	np	nn	np	nn	np	np	np	np	np	--	--	np	np	nn	np	--	--	np	nn	nn	np	nn	np	nn	np	nn	nn	np	np	nn	np	nn	nn	np	np	np	--	nn	nn
4	euC04.17317972	<nnxnp>	np	np	nn	np	np	np	nn	np	np	nn	np	nn	np	np	np	np	np	--	--	np	np	nn	np	--	--	np	nn	nn	np	nn	np	nn	np	nn	nn	np	np	nn	np	nn	nn	np	np	np	--	nn	nn
4	euC04.17318009	<nnxnp>	np	np	nn	np	np	np	nn	np	np	nn	np	nn	np	np	np	np	np	--	--	np	np	nn	np	--	--	np	nn	nn	np	nn	np	nn	np	nn	nn	np	np	nn	np	nn	nn	np	np	np	--	nn	nn
4	euC04.17318021	<nnxnp>	np	np	nn	np	np	np	nn	np	np	nn	np	nn	np	np	np	np	np	--	--	np	np	nn	np	--	--	np	nn	nn	np	nn	np	nn	np	nn	nn	np	np	nn	np	nn	nn	np	np	np	--	nn	nn
4	euC04.19342761	<lmxll>	ll	ll	lm	lm	lm	ll	--	ll	ll	ll	--	ll	lm	ll	ll	ll	ll	lm	lm	ll	ll	lm	ll	ll	lm	ll	lm	lm	ll	lm	ll	ll	lm	lm	ll	lm	lm	lm	ll	lm	ll	ll	ll	ll	--	lm	ll
4	euC04.19962250	<lmxll>	ll	ll	lm	lm	lm	ll	lm	ll	ll	ll	lm	ll	lm	ll	ll	ll	ll	lm	lm	ll	ll	lm	ll	ll	lm	ll	lm	lm	ll	lm	ll	ll	lm	--	ll	lm	lm	lm	ll	lm	ll	lm	ll	lm	--	lm	ll
4	euC04.5271064	<nnxnp>	nn	np	nn	nn	np	np	nn	np	nn	nn	nn	nn	--	np	nn	np	np	np	np	np	np	nn	nn	--	np	np	nn	nn	np	--	np	nn	np	np	np	nn	np	np	nn	nn	nn	--	np	np	--	--	nn
4	euLG04_007	<hkxhk>	kk	hk	kk	hk	hk	hk	hk	hk	hk	hk	hk	kk	hh	hk	kk	hk	hk	hk	hh	hk	hk	hk	hk	hh	hh	hk	kk	hk	hk	hh	hk	--	hk	hh	hh	hk	hk	hh	hk	kk	kk	hk	hk	hh	hh	--	kk
4	euLG04_008	<lmxll>	ll	ll	ll	lm	ll	ll	lm	ll	lm	lm	lm	ll	lm	ll	ll	ll	ll	--	lm	ll	ll	lm	--	--	lm	ll	ll	lm	ll	lm	ll	--	ll	lm	lm	lm	ll	lm	lm	ll	ll	ll	ll	lm	--	ll	ll
4	euLG04_009	<lmxll>	ll	ll	ll	lm	ll	ll	lm	ll	lm	lm	lm	ll	lm	ll	ll	ll	ll	ll	lm	ll	ll	lm	lm	lm	lm	ll	ll	lm	ll	lm	ll	lm	ll	lm	lm	--	ll	lm	lm	ll	ll	ll	ll	lm	--	ll	ll
4	euLG04_010	<lmxll>	ll	ll	ll	lm	ll	ll	lm	ll	lm	lm	lm	ll	lm	ll	ll	ll	ll	ll	lm	ll	ll	lm	lm	lm	lm	ll	ll	lm	ll	lm	ll	lm	ll	lm	lm	--	ll	lm	lm	ll	ll	ll	ll	lm	--	ll	ll
4	euLG04_011	<lmxll>	ll	ll	ll	lm	ll	ll	lm	ll	lm	lm	lm	ll	lm	ll	ll	ll	ll	ll	lm	ll	ll	lm	lm	lm	lm	ll	ll	lm	ll	lm	ll	lm	ll	lm	lm	--	ll	lm	lm	ll	ll	ll	ll	lm	--	ll	ll
4	euLG04_012	<lmxll>	ll	ll	ll	lm	ll	ll	lm	ll	lm	lm	lm	ll	lm	ll	ll	ll	ll	ll	lm	ll	ll	lm	lm	lm	lm	ll	ll	lm	ll	lm	ll	lm	ll	lm	lm	--	ll	lm	lm	ll	ll	ll	ll	lm	--	ll	ll
4	euLG04_013	<lmxll>	ll	ll	ll	lm	ll	ll	lm	ll	lm	lm	ll	ll	lm	ll	ll	ll	ll	ll	lm	ll	ll	lm	lm	lm	lm	ll	ll	lm	ll	lm	ll	lm	ll	lm	lm	lm	ll	lm	--	ll	ll	ll	ll	lm	lm	ll	ll
4	euLG04_014	<nnxnp>	nn	np	nn	nn	np	np	nn	np	nn	nn	nn	np	np	np	nn	np	np	np	np	np	np	nn	nn	--	np	np	nn	nn	np	np	np	nn	np	--	np	nn	np	np	nn	np	--	--	--	np	--	np	nn
4	hNLG04_015	<lmxll>	ll	ll	ll	lm	ll	ll	lm	ll	lm	lm	lm	ll	lm	ll	ll	ll	--	ll	lm	ll	lm	ll	lm	lm	lm	ll	ll	lm	ll	lm	--	lm	ll	--	--	lm	ll	lm	lm	ll	ll	ll	ll	lm	ll	ll	--
4	hNLG04_016	<lmxll>	ll	ll	ll	lm	ll	ll	lm	ll	lm	lm	lm	ll	lm	ll	ll	ll	--	ll	lm	ll	lm	ll	lm	lm	lm	ll	ll	lm	ll	lm	--	lm	ll	--	--	lm	ll	lm	lm	ll	ll	ll	ll	lm	ll	ll	--
4	hNLG04_017	<lmxll>	ll	ll	ll	lm	ll	ll	lm	ll	lm	lm	lm	ll	lm	ll	ll	ll	--	ll	lm	ll	lm	ll	lm	lm	lm	ll	ll	lm	ll	lm	--	lm	ll	--	--	lm	ll	lm	lm	ll	ll	ll	ll	lm	ll	ll	--
4	hNLG04_018	<lmxll>	ll	ll	ll	lm	ll	ll	lm	ll	lm	lm	lm	ll	lm	ll	ll	ll	--	ll	lm	ll	lm	ll	lm	lm	lm	ll	ll	lm	ll	lm	--	lm	ll	--	--	lm	ll	lm	lm	ll	ll	ll	ll	lm	ll	ll	--
4	hmC04.10047795	<nnxnp>	nn	nn	np	nn	nn	nn	np	nn	np	np	np	np	nn	nn	nn	nn	--	np	--	nn	np	nn	np	np	nn	nn	--	np	nn	nn	nn	np	nn	--	nn	np	nn	nn	np	np	np	--	nn	--	nn	np	nn
4	hmC04.10924928	<lmxll>	ll	--	ll	ll	ll	ll	--	ll	ll	--	--	ll	lm	ll	ll	ll	--	ll	lm	ll	lm	ll	ll	lm	lm	ll	ll	lm	ll	lm	ll	lm	ll	--	lm	lm	ll	lm	ll	ll	ll	ll	ll	ll	ll	ll	lm
4	hmC04.11300240	<lmxll>	lm	lm	ll	lm	lm	lm	ll	lm	lm	ll	ll	--	--	lm	--	lm	--	lm	ll	lm	ll	lm	--	ll	ll	lm	--	ll	lm	ll	lm	ll	lm	--	ll	--	lm	ll	lm	lm	lm	lm	lm	ll	lm	lm	ll
4	hmC04.11852595	<lmxll>	lm	lm	ll	lm	lm	lm	ll	lm	lm	ll	ll	lm	ll	lm	--	lm	--	lm	--	lm	ll	lm	lm	ll	ll	lm	lm	ll	lm	ll	lm	ll	lm	ll	ll	--	lm	ll	--	lm	lm	lm	lm	ll	lm	lm	ll
4	hmC04.15352247	<nnxnp>	nn	--	np	nn	nn	nn	--	nn	nn	np	nn	np	nn	nn	--	nn	nn	np	--	nn	--	nn	nn	nn	nn	nn	--	--	nn	np	nn	np	nn	nn	np	nn	nn	np	nn	np	np	nn	nn	nn	nn	np	--
4	hmC04.15352266	<nnxnp>	nn	--	np	nn	nn	nn	--	nn	nn	np	nn	np	nn	nn	--	nn	nn	np	--	nn	--	nn	nn	nn	nn	nn	--	--	nn	np	nn	np	nn	nn	np	nn	nn	np	nn	np	np	nn	nn	nn	nn	np	--
4	hmC04.16519801	<nnxnp>	nn	nn	np	nn	nn	nn	np	nn	nn	np	nn	np	nn	nn	nn	nn	nn	np	nn	nn	np	np	nn	nn	nn	nn	np	np	nn	np	nn	np	nn	--	np	nn	nn	--	nn	--	--	nn	nn	nn	np	np	nn
4	hmC04.19814770	<nnxnp>	nn	nn	np	nn	nn	nn	np	np	nn	nn	nn	np	nn	np	nn	nn	--	np	--	--	np	nn	nn	--	nn	nn	--	np	nn	np	nn	np	nn	--	np	nn	nn	--	nn	np	np	nn	nn	np	--	np	--
4	hmC04.4147657	<hkxhk>	kk	hk	kk	hk	hk	hk	hk	hk	hk	hk	--	hk	hh	hk	kk	hk	--	hk	hh	hk	hk	hk	hk	hh	hh	hk	kk	--	hk	hh	hk	hk	hk	hh	hh	kk	hk	hh	hk	kk	kk	kk	hk	hh	hk	kk	--
4	hmC04.4147670	<hkxhk>	hh	hk	hh	hk	hk	hk	hk	hk	hk	hk	--	hk	kk	hk	hh	hk	--	hk	kk	hk	hk	hk	hk	kk	kk	hk	hh	--	hk	kk	hk	hk	hk	kk	kk	hh	hk	kk	hk	hh	hh	hh	hk	kk	hk	hh	--
4	hmC04.6392722	<lmxll>	ll	ll	ll	lm	ll	ll	lm	ll	lm	lm	lm	ll	--	ll	--	ll	--	ll	--	--	--	ll	ll	lm	lm	ll	ll	lm	ll	lm	ll	lm	ll	--	--	--	ll	lm	lm	ll	ll	ll	ll	lm	ll	ll	lm
4	hmC04.950965	<nnxnp>	nn	np	nn	nn	nn	np	nn	np	nn	nn	nn	np	--	np	nn	np	--	np	np	np	nn	--	nn	np	nn	nn	nn	nn	np	np	--	nn	np	nn	np	nn	np	np	nn	np	nn	--	np	np	np	nn	--
4	huLG04_019	<lmxll>	--	--	--	lm	lm	lm	ll	lm	ll	ll	--	lm	ll	lm	--	lm	--	lm	ll	lm	ll	lm	ll	ll	ll	ll	lm	ll	ll	ll	--	ll	lm	ll	ll	lm	lm	ll	ll	lm	lm	--	ll	ll	lm	lm	ll
4	huLG04_020	<nnxnp>	nn	nn	np	nn	nn	nn	np	nn	nn	np	nn	np	nn	nn	nn	nn	--	np	nn	nn	--	nn	nn	nn	nn	nn	np	np	nn	np	nn	np	nn	--	np	nn	nn	np	nn	np	np	nn	nn	nn	nn	np	--
4	huC04.10875934	<lmxll>	ll	ll	ll	ll	ll	ll	lm	ll	ll	lm	lm	ll	lm	ll	--	ll	--	ll	lm	ll	lm	ll	ll	lm	lm	ll	ll	ll	ll	--	ll	lm	ll	--	--	--	ll	lm	--	ll	ll	ll	ll	ll	ll	ll	--
4	huC04.10909302	<lmxll>	ll	--	ll	ll	ll	ll	lm	ll	ll	--	lm	ll	lm	ll	--	ll	ll	ll	--	ll	lm	ll	ll	ll	lm	ll	ll	lm	ll	lm	ll	lm	ll	--	lm	lm	ll	lm	ll	ll	ll	--	ll	ll	ll	ll	--
4	huC04.11147114	<lmxll>	ll	ll	lm	ll	ll	ll	lm	ll	ll	lm	lm	ll	lm	ll	--	ll	--	ll	--	ll	lm	ll	ll	ll	lm	ll	ll	lm	ll	lm	--	lm	ll	lm	lm	lm	ll	lm	ll	ll	ll	lm	ll	ll	ll	ll	--
4	huC04.11357260	<hkxhk>	hk	hk	hk	hk	hk	hk	hk	hk	hh	hk	hk	hh	kk	hk	hk	hk	--	hh	kk	hk	hk	hk	hh	hk	kk	hk	hh	hk	hk	kk	hk	hk	hk	kk	kk	hk	hk	kk	hh	hh	hh	hh	hk	hk	hk	hh	kk
4	huC04.11357308	<hkxhk>	hk	hk	hk	hh	hk	hk	hk	hk	hh	hk	hk	hh	kk	hk	hk	hk	--	hh	kk	hk	hk	hk	hh	hk	kk	hk	hh	hk	hk	kk	hk	hk	hk	kk	kk	hk	hk	kk	hh	hh	hh	hh	hk	hk	hk	hh	kk
4	huC04.11665411	<lmxll>	lm	--	ll	lm	lm	lm	ll	lm	lm	ll	ll	lm	ll	lm	lm	lm	--	lm	ll	lm	--	lm	--	ll	ll	lm	lm	ll	lm	ll	lm	ll	lm	--	ll	ll	lm	ll	lm	lm	lm	--	lm	--	lm	lm	--
4	huC04.11668246	<lmxll>	lm	lm	ll	lm	lm	lm	ll	lm	lm	ll	ll	lm	ll	lm	--	lm	--	lm	ll	lm	ll	lm	lm	ll	ll	lm	lm	ll	lm	ll	lm	ll	lm	ll	ll	--	lm	ll	lm	lm	lm	--	lm	ll	lm	lm	--
4	huC04.11668270	<lmxll>	lm	lm	ll	lm	lm	lm	ll	lm	lm	ll	ll	lm	ll	lm	--	lm	--	lm	ll	lm	ll	lm	lm	ll	ll	lm	lm	ll	lm	ll	lm	ll	lm	ll	ll	--	lm	ll	lm	lm	lm	--	lm	ll	lm	lm	--
4	huC04.11668320	<lmxll>	lm	lm	ll	lm	lm	lm	ll	lm	lm	ll	ll	lm	ll	lm	--	lm	--	lm	ll	lm	ll	lm	lm	ll	ll	lm	lm	ll	lm	ll	lm	ll	lm	ll	ll	--	lm	ll	lm	lm	lm	--	lm	ll	lm	lm	--
4	huC04.11904083	<lmxll>	lm	lm	ll	lm	lm	lm	ll	lm	lm	ll	ll	lm	ll	lm	lm	lm	lm	lm	--	lm	ll	lm	lm	ll	ll	lm	lm	ll	lm	ll	lm	ll	lm	ll	ll	ll	lm	ll	lm	lm	lm	lm	lm	lm	lm	lm	ll
4	huC04.12171586	<hkxhk>	hk	hk	hk	hh	hk	hk	hk	hk	hk	hk	hk	hh	kk	hk	hk	hk	hk	hh	kk	--	hk	hk	hh	--	kk	hk	hh	hk	hk	kk	hk	hk	hk	kk	kk	hk	hk	kk	hh	hh	hh	hh	hk	kk	--	hh	kk
4	huC04.12171626	<hkxhk>	hk	hk	hk	hk	hk	hk	hk	hk	hk	hk	hk	kk	hh	hk	hk	hk	hk	kk	hh	--	hk	hk	kk	--	hh	hk	kk	hk	hk	hh	hk	hk	hk	hh	hh	hk	hk	hh	kk	kk	kk	hk	hk	hh	--	kk	hh
4	huC04.12171637	<hkxhk>	hk	hk	hk	hk	hk	hk	hk	hk	hk	hk	hk	kk	hh	hk	hk	hk	hk	kk	hh	--	hk	hk	kk	--	hh	hk	kk	hk	hk	hh	hk	hk	hk	hh	hh	hk	hk	hh	kk	kk	kk	hk	hk	hh	--	kk	hh
4	huC04.12293571	<hkxhk>	hk	--	hk	hh	hk	hk	hk	hk	hk	--	hk	hh	kk	hk	--	hk	--	hh	--	--	hk	hk	hh	hk	--	hk	hh	hk	hk	kk	hk	hk	hk	kk	kk	kk	hk	kk	hh	hh	hh	hh	hk	hk	hk	hh	kk
4	huC04.12563649	<nnxnp>	nn	nn	nn	np	nn	nn	np	nn	nn	--	--	np	nn	nn	nn	nn	--	np	--	nn	np	nn	np	np	nn	nn	np	np	nn	nn	--	np	nn	nn	--	nn	nn	nn	nn	np	np	--	nn	--	nn	np	--
4	huC04.12881303	<lmxll>	lm	lm	ll	lm	lm	lm	ll	lm	lm	ll	ll	ll	ll	lm	--	lm	--	lm	ll	lm	ll	lm	lm	ll	ll	lm	lm	ll	lm	ll	lm	lm	lm	--	ll	ll	lm	ll	lm	lm	lm	--	lm	lm	lm	lm	ll
4	huC04.13246946	<nnxnp>	nn	nn	np	np	nn	nn	np	nn	nn	--	np	np	nn	nn	nn	nn	nn	np	nn	nn	np	nn	np	--	nn	nn	np	nn	nn	np	nn	np	nn	nn	--	--	nn	nn	nn	np	np	--	nn	nn	nn	np	--
4	huC04.1445690	<nnxnp>	np	nn	np	np	np	nn	np	nn	np	np	np	nn	nn	nn	np	nn	--	nn	--	nn	np	nn	np	nn	nn	np	np	np	nn	nn	nn	np	nn	nn	nn	np	nn	nn	np	nn	np	nn	nn	np	nn	np	nn
4	huC04.14872475	<nnxnp>	nn	nn	np	nn	nn	nn	np	nn	nn	--	np	np	nn	nn	nn	nn	--	np	--	nn	np	nn	--	nn	nn	nn	np	np	nn	np	--	np	nn	nn	np	nn	nn	np	nn	np	np	nn	nn	--	nn	np	nn
4	huC04.15001458	<lmxll>	lm	lm	ll	lm	lm	lm	ll	lm	--	ll	ll	lm	ll	lm	--	lm	--	lm	ll	lm	ll	lm	lm	ll	ll	lm	lm	ll	lm	ll	lm	lm	lm	ll	ll	ll	ll	ll	lm	lm	lm	--	lm	ll	lm	lm	--
4	huC04.15001474	<lmxll>	lm	lm	ll	lm	lm	lm	ll	lm	--	ll	ll	lm	ll	lm	--	lm	--	lm	ll	lm	ll	lm	lm	ll	ll	lm	lm	ll	lm	ll	lm	lm	lm	ll	ll	ll	ll	ll	lm	lm	lm	--	lm	ll	lm	lm	--
4	huC04.15001500	<lmxll>	lm	lm	ll	lm	lm	lm	ll	lm	--	ll	ll	lm	ll	lm	--	lm	--	lm	ll	lm	ll	lm	lm	ll	ll	lm	lm	ll	lm	ll	lm	lm	lm	ll	ll	ll	ll	ll	lm	lm	lm	--	lm	ll	lm	lm	--
4	huC04.15034196	<nnxnp>	nn	nn	np	nn	nn	nn	np	nn	nn	np	nn	np	nn	nn	nn	nn	--	np	nn	nn	np	nn	nn	nn	nn	nn	np	--	nn	--	nn	np	nn	--	--	nn	nn	np	nn	np	np	np	nn	nn	nn	np	nn
4	huC04.15034198	<nnxnp>	nn	nn	np	nn	nn	nn	np	nn	nn	np	nn	np	nn	nn	nn	nn	--	np	nn	nn	np	nn	nn	nn	nn	nn	np	--	nn	--	nn	np	nn	--	--	nn	nn	np	nn	np	np	np	nn	nn	nn	np	nn
4	huC04.15034208	<nnxnp>	nn	nn	np	nn	nn	nn	np	nn	nn	np	nn	np	nn	nn	nn	nn	--	np	nn	nn	np	nn	nn	nn	nn	nn	np	--	nn	--	nn	np	nn	--	--	nn	nn	np	nn	np	np	np	nn	nn	nn	np	nn
4	huC04.15505627	<lmxll>	ll	--	--	lm	ll	ll	lm	ll	ll	lm	lm	ll	lm	ll	ll	ll	ll	lm	lm	ll	lm	ll	ll	lm	lm	ll	ll	lm	ll	--	ll	ll	ll	lm	ll	lm	lm	lm	ll	ll	ll	--	ll	ll	ll	ll	--
4	huC04.15505630	<lmxll>	ll	--	--	lm	ll	ll	lm	ll	ll	lm	lm	ll	lm	ll	ll	ll	ll	lm	lm	ll	lm	ll	ll	lm	lm	ll	ll	lm	ll	--	ll	ll	ll	lm	ll	lm	lm	lm	ll	ll	ll	--	ll	ll	ll	ll	--
4	huC04.17734773	<nnxnp>	np	np	nn	np	np	np	nn	np	np	--	--	nn	--	np	np	np	--	nn	nn	np	nn	np	--	--	np	np	nn	nn	np	nn	np	nn	np	--	nn	np	np	nn	--	nn	nn	np	np	np	nn	nn	--
4	huC04.17937349	<hkxhk>	hk	hk	hk	hk	kk	hk	hk	hk	hk	hk	kk	hh	kk	hk	kk	hk	--	hk	hk	--	hk	hk	--	--	kk	hk	hk	hk	hk	hk	hk	hh	kk	hh	hh	kk	kk	hk	hk	hh	hh	hk	hk	kk	hh	hh	--
4	huC04.18855220	<nnxnp>	np	np	nn	nn	np	np	nn	np	np	np	np	nn	np	np	np	np	--	nn	nn	np	nn	--	np	np	nn	np	nn	nn	np	nn	np	nn	np	nn	nn	np	np	nn	np	nn	nn	np	np	nn	nn	nn	--
4	huC04.19140734	<nnxnp>	nn	nn	np	nn	nn	nn	np	nn	nn	--	nn	np	nn	np	nn	nn	--	np	--	nn	--	nn	nn	nn	nn	nn	np	np	nn	np	nn	np	nn	--	np	nn	nn	np	nn	np	np	nn	nn	np	np	np	--
4	huC04.19349417	<nnxnp>	nn	nn	np	nn	nn	nn	np	nn	nn	nn	nn	np	nn	np	--	nn	--	np	--	nn	np	nn	nn	nn	nn	nn	--	np	nn	--	nn	np	nn	--	nn	nn	nn	--	--	np	np	nn	nn	np	np	np	--
4	huC04.19889112	<lmxll>	ll	ll	lm	lm	lm	ll	lm	ll	ll	ll	lm	ll	lm	ll	ll	ll	--	lm	--	ll	lm	ll	ll	ll	lm	ll	lm	lm	ll	lm	ll	ll	lm	lm	ll	lm	lm	lm	ll	lm	ll	lm	ll	ll	lm	ll	ll
4	huC04.20009137	<nnxnp>	nn	nn	np	nn	nn	nn	nn	np	nn	nn	nn	np	nn	np	nn	nn	--	np	--	--	np	nn	nn	nn	nn	nn	np	np	nn	np	nn	np	nn	np	--	nn	nn	np	nn	np	np	nn	nn	np	np	--	--
4	huC04.20550587	<nnxnp>	np	np	nn	nn	np	np	nn	nn	np	np	np	nn	np	nn	np	np	--	nn	nn	np	nn	np	np	np	np	np	nn	nn	np	nn	np	nn	np	nn	nn	np	np	nn	np	nn	nn	nn	np	nn	nn	nn	nn
4	huC04.21727616	<nnxnp>	nn	--	np	nn	nn	nn	np	np	nn	nn	nn	np	nn	np	nn	nn	--	np	np	nn	np	np	nn	nn	nn	nn	np	np	nn	np	nn	np	nn	--	--	nn	nn	np	nn	--	np	nn	nn	--	np	np	--
4	huC04.21759866	<nnxnp>	nn	nn	np	nn	nn	nn	np	np	nn	nn	nn	np	nn	np	nn	nn	nn	np	np	--	--	np	nn	nn	nn	nn	np	np	nn	--	nn	np	nn	--	--	nn	nn	--	nn	np	np	--	nn	np	np	np	np
4	huC04.21790092	<nnxnp>	nn	nn	np	nn	nn	nn	np	np	nn	nn	nn	np	nn	np	--	nn	--	np	--	nn	np	np	--	nn	nn	nn	np	np	nn	np	nn	np	nn	np	np	nn	nn	np	nn	np	np	--	nn	--	np	np	--
4	huC04.21962434	<nnxnp>	nn	nn	np	nn	nn	nn	np	np	nn	nn	nn	np	nn	np	nn	nn	nn	np	np	nn	np	np	nn	nn	nn	nn	np	--	nn	np	nn	np	nn	--	--	nn	nn	np	nn	np	np	nn	nn	np	np	np	--
4	huC04.3959970	<hkxhk>	kk	hk	kk	hk	hk	hk	hk	hk	hk	hk	hk	hk	hh	hk	kk	hk	--	hk	--	hk	hk	hk	hk	hh	hh	hk	kk	hk	hk	hh	--	hk	hk	--	hh	kk	hk	--	hk	kk	kk	--	--	hh	hk	kk	hh
4	huC04.3959973	<hkxhk>	hh	hk	hh	hk	hk	hk	hk	hk	hk	hk	hk	hk	kk	hk	hh	hk	--	hk	--	hk	hk	hk	hk	kk	kk	hk	hh	hk	hk	kk	--	hk	hk	--	kk	hh	hk	--	hk	hh	hh	--	--	kk	hk	hh	kk
4	huC04.4873672	<hkxhk>	hh	--	hh	hk	hk	hk	hk	--	hk	--	hk	hh	kk	hk	hh	hk	--	hk	kk	hk	hk	--	--	kk	kk	hk	hh	hk	hk	kk	hk	hk	hk	--	kk	hh	hk	kk	hk	hh	hh	hh	hk	kk	hk	hh	kk
4	huC04.5128078	<hkxhk>	kk	hk	kk	hk	hk	hk	hk	hk	hk	hk	hk	kk	hh	hk	kk	hk	--	hk	hh	hk	--	hk	hk	hh	hh	hk	kk	hk	hk	hh	hk	hk	hk	hh	hh	hk	hk	hh	hk	kk	kk	hk	hk	hh	hk	kk	hh
4	huC04.5282188	<lmxll>	ll	ll	ll	lm	ll	ll	lm	ll	lm	--	lm	ll	--	ll	--	ll	--	ll	--	ll	--	--	lm	lm	lm	ll	ll	lm	ll	--	ll	lm	ll	--	lm	lm	ll	--	--	ll	ll	ll	ll	--	ll	ll	--
4	huC04.5371600	<lmxll>	ll	ll	ll	lm	ll	ll	lm	ll	lm	lm	lm	ll	lm	ll	ll	ll	--	ll	--	ll	--	ll	lm	lm	lm	ll	ll	lm	ll	lm	ll	lm	ll	--	--	lm	ll	lm	lm	ll	ll	ll	ll	lm	ll	ll	--
4	huC04.5453379	<lmxll>	ll	ll	ll	lm	ll	ll	lm	ll	lm	lm	lm	ll	lm	ll	ll	ll	ll	ll	--	ll	--	ll	ll	lm	lm	ll	ll	lm	ll	lm	lm	lm	ll	lm	--	lm	ll	lm	lm	ll	ll	ll	ll	lm	ll	ll	--
4	huC04.5453388	<lmxll>	ll	ll	ll	lm	ll	ll	lm	ll	lm	lm	lm	ll	lm	ll	ll	ll	ll	ll	--	ll	--	ll	ll	lm	lm	ll	ll	lm	ll	lm	lm	lm	ll	lm	--	lm	ll	lm	lm	ll	ll	ll	ll	lm	ll	ll	--
4	huC04.5453390	<lmxll>	ll	ll	ll	lm	ll	ll	lm	ll	lm	lm	lm	ll	lm	ll	ll	ll	ll	ll	--	ll	--	ll	ll	lm	lm	ll	ll	lm	ll	lm	lm	lm	ll	lm	--	lm	ll	lm	lm	ll	ll	ll	ll	lm	ll	ll	--
4	huC04.5453422	<lmxll>	ll	ll	ll	lm	ll	ll	lm	ll	lm	lm	lm	ll	lm	ll	ll	ll	ll	ll	--	ll	--	ll	ll	lm	lm	ll	ll	lm	ll	lm	lm	lm	ll	lm	--	lm	ll	lm	lm	ll	ll	ll	ll	lm	ll	ll	--
4	huC04.5754801	<lmxll>	ll	--	--	lm	ll	ll	--	ll	--	--	lm	ll	--	ll	ll	ll	--	ll	lm	ll	lm	ll	lm	lm	lm	ll	ll	lm	ll	lm	--	lm	ll	lm	--	lm	ll	lm	lm	ll	ll	--	ll	lm	ll	ll	--
4	huC04.5769085	<lmxll>	lm	lm	lm	lm	lm	lm	ll	lm	ll	ll	ll	lm	ll	lm	--	lm	--	lm	--	--	ll	lm	ll	ll	ll	lm	lm	ll	lm	ll	--	ll	lm	--	ll	ll	lm	ll	ll	lm	lm	lm	lm	ll	lm	lm	--
4	huC04.5875977	<lmxll>	ll	ll	ll	lm	ll	ll	lm	ll	lm	lm	lm	ll	lm	ll	ll	ll	ll	ll	--	ll	lm	ll	lm	lm	lm	ll	ll	lm	ll	lm	ll	lm	ll	lm	lm	lm	ll	lm	lm	ll	ll	ll	ll	lm	ll	ll	lm
4	huC04.6560102	<hkxhk>	hh	hh	hh	hk	hk	hk	hk	hk	hk	hk	hk	hh	kk	hk	--	hk	--	hh	kk	hk	kk	hk	hh	hk	kk	hk	hh	hk	hk	kk	hk	hk	hk	kk	kk	hk	hk	kk	hk	hh	hh	hh	hk	kk	hk	hh	kk
4	huC04.8086906	<lmxll>	ll	ll	ll	ll	ll	ll	lm	ll	ll	lm	lm	ll	lm	ll	--	ll	--	ll	lm	ll	lm	ll	ll	lm	lm	ll	ll	lm	ll	lm	ll	lm	ll	--	lm	lm	ll	lm	--	ll	ll	--	ll	ll	ll	ll	lm
4	huC04.8339246	<lmxll>	ll	ll	ll	ll	ll	ll	lm	ll	ll	--	--	ll	--	ll	ll	ll	ll	ll	lm	ll	--	ll	ll	lm	--	ll	ll	lm	ll	lm	ll	lm	ll	--	lm	lm	ll	lm	ll	ll	ll	ll	ll	ll	ll	ll	lm
4	huC04.851893	<hkxhk>	hh	hk	hh	hk	hh	--	hk	--	--	--	--	hk	kk	hk	hh	hk	--	hk	kk	hk	hk	kk	--	kk	hk	hh	hk	hk	kk	kk	--	hk	hk	kk	kk	hh	hk	kk	--	hk	hh	--	hk	kk	hk	hh	--
4	huC04.8979494	<hkxhk>	hk	hk	kk	hk	hk	hk	hk	hk	kk	hk	hk	kk	hh	hk	hh	hk	--	kk	hh	--	hk	hk	kk	hh	hh	hk	kk	hk	hk	hh	hk	hk	hk	hh	--	hk	hk	hh	kk	kk	kk	hk	hk	hk	hk	kk	hh
4	huC04.9237356	<lmxll>	ll	ll	ll	lm	ll	ll	--	ll	ll	lm	--	ll	--	ll	--	ll	--	ll	--	ll	lm	ll	ll	--	lm	ll	ll	lm	ll	lm	ll	lm	ll	--	lm	lm	ll	lm	ll	ll	ll	lm	ll	ll	ll	ll	lm
4	huLG04_021	<hkxhk>	hh	hk	hh	hk	hk	hk	hk	hk	hk	hk	hk	hh	kk	hk	hh	hk	--	hk	kk	hk	hk	hk	hk	kk	kk	hk	hh	hk	hk	kk	hk	hk	hk	kk	kk	hh	hk	kk	hk	hh	hh	--	hk	kk	hk	hh	--
4	huLG04_022	<hkxhk>	kk	hk	kk	hk	hk	hk	hk	hk	hk	hk	hk	kk	hh	hk	--	hk	--	hk	--	--	hk	hk	hk	hh	hh	hk	kk	kk	hk	hh	--	hk	hk	hh	hh	kk	hk	hh	--	kk	kk	kk	hk	hh	hk	kk	--
4	huLG04_023	<hkxhk>	hh	hk	hh	hk	hk	hk	hk	hk	hk	hk	hk	hh	kk	hk	--	hk	--	hk	--	--	hk	hk	hk	kk	kk	hk	hh	hh	hk	kk	--	hk	hk	kk	kk	hh	hk	kk	--	hh	hh	hh	hk	kk	hk	hh	--
4	huLG04_024	<hkxhk>	kk	--	kk	hk	hk	hk	hk	hk	hk	--	hk	kk	hh	hk	kk	hk	--	hk	hh	hk	hk	--	--	hh	hh	hk	kk	--	hk	hh	--	hk	hk	--	--	hh	hk	hh	hk	kk	kk	--	hk	hh	hk	kk	hh
4	huLG04_025	<hkxhk>	kk	hk	kk	hk	hk	hk	--	hk	hk	hk	--	kk	hh	hk	kk	hk	--	hk	hh	--	hk	hk	hk	hh	hk	hk	kk	hk	hk	hh	--	hk	--	hh	hh	hk	hk	hh	--	kk	kk	--	hk	hh	hk	kk	--
4	huLG04_026	<lmxll>	ll	ll	ll	lm	ll	ll	lm	ll	lm	--	lm	ll	--	ll	--	ll	--	ll	lm	ll	lm	--	--	lm	lm	ll	ll	lm	ll	lm	ll	lm	ll	lm	lm	lm	ll	lm	lm	ll	ll	ll	ll	lm	ll	ll	--
4	huLG04_027	<lmxll>	ll	ll	ll	lm	ll	ll	lm	ll	lm	--	lm	ll	--	ll	--	ll	--	ll	lm	ll	lm	--	--	lm	lm	ll	ll	lm	ll	lm	ll	lm	ll	lm	lm	lm	ll	lm	lm	ll	ll	ll	ll	lm	ll	ll	--
4	huLG04_028	<lmxll>	ll	ll	ll	lm	ll	ll	lm	ll	lm	lm	ll	ll	lm	ll	ll	ll	ll	ll	--	ll	--	ll	--	lm	--	ll	ll	--	ll	lm	ll	lm	ll	--	--	lm	ll	lm	--	ll	ll	ll	ll	ll	ll	ll	--
4	huLG04_029	<lmxll>	ll	ll	ll	lm	ll	ll	lm	ll	lm	lm	lm	ll	--	ll	ll	ll	--	ll	lm	ll	lm	ll	lm	lm	--	ll	ll	lm	ll	lm	ll	lm	ll	--	--	lm	ll	--	lm	ll	ll	ll	ll	lm	ll	ll	lm
4	huLG04_030	<lmxll>	ll	ll	ll	lm	ll	ll	lm	ll	lm	lm	lm	ll	--	ll	ll	ll	--	ll	lm	ll	lm	ll	lm	lm	--	ll	ll	lm	ll	lm	ll	lm	ll	--	--	lm	ll	--	lm	ll	ll	ll	ll	lm	ll	ll	lm
4	huLG04_031	<lmxll>	ll	ll	ll	lm	ll	ll	lm	ll	lm	lm	lm	ll	--	ll	ll	ll	--	ll	lm	ll	lm	ll	lm	lm	--	ll	ll	lm	ll	lm	ll	lm	ll	--	--	lm	ll	--	lm	ll	ll	ll	ll	lm	ll	ll	lm
4	huLG04_032	<lmxll>	ll	ll	ll	lm	ll	ll	lm	ll	lm	lm	lm	ll	--	ll	ll	ll	--	ll	lm	ll	lm	ll	lm	lm	--	ll	ll	lm	ll	lm	ll	lm	ll	--	--	lm	ll	--	lm	ll	ll	ll	ll	lm	ll	ll	lm
4	huLG04_033	<lmxll>	ll	ll	ll	lm	ll	ll	lm	ll	lm	lm	lm	ll	--	ll	ll	ll	--	ll	lm	ll	lm	ll	lm	lm	--	ll	ll	lm	ll	lm	ll	lm	ll	--	--	lm	ll	--	lm	ll	ll	ll	ll	lm	ll	ll	lm
4	huLG04_034	<lmxll>	ll	ll	ll	lm	ll	ll	lm	ll	lm	--	lm	ll	lm	ll	ll	ll	--	ll	lm	ll	lm	ll	lm	lm	lm	ll	ll	lm	ll	lm	ll	lm	ll	lm	lm	lm	ll	lm	lm	ll	ll	ll	ll	lm	ll	ll	--
4	huLG04_035	<lmxll>	ll	ll	ll	lm	ll	ll	lm	ll	lm	--	lm	ll	lm	ll	ll	ll	--	ll	lm	ll	lm	ll	lm	lm	lm	ll	ll	lm	ll	lm	ll	lm	ll	lm	lm	lm	ll	lm	lm	ll	ll	ll	ll	lm	ll	ll	--
4	huLG04_036	<lmxll>	ll	ll	ll	lm	ll	ll	lm	ll	lm	--	lm	ll	lm	ll	ll	ll	--	ll	lm	ll	lm	ll	lm	lm	lm	ll	ll	lm	ll	lm	ll	lm	ll	lm	lm	lm	ll	lm	lm	ll	ll	ll	ll	lm	ll	ll	--
4	huLG04_037	<lmxll>	ll	ll	ll	lm	ll	ll	lm	ll	lm	--	lm	ll	lm	ll	ll	ll	--	ll	lm	ll	lm	ll	lm	lm	lm	ll	ll	lm	ll	lm	ll	lm	ll	lm	lm	lm	ll	lm	lm	ll	ll	ll	ll	lm	ll	ll	--
4	huLG04_038	<lmxll>	--	ll	ll	lm	ll	ll	lm	ll	lm	lm	--	ll	lm	ll	ll	ll	ll	ll	--	ll	--	ll	ll	lm	lm	ll	ll	lm	ll	lm	ll	lm	ll	--	lm	lm	ll	lm	lm	ll	ll	ll	ll	lm	ll	ll	--
4	huLG04_039	<lmxll>	--	ll	ll	lm	ll	ll	lm	ll	lm	lm	--	ll	lm	ll	ll	ll	ll	ll	--	ll	--	ll	ll	lm	lm	ll	ll	lm	ll	lm	ll	lm	ll	--	lm	lm	ll	lm	lm	ll	ll	ll	ll	lm	ll	ll	--
4	huLG04_040	<lmxll>	--	ll	ll	lm	ll	ll	lm	ll	lm	lm	--	ll	lm	ll	ll	ll	ll	ll	--	ll	--	ll	ll	lm	lm	ll	ll	lm	ll	lm	ll	lm	ll	--	lm	lm	ll	lm	lm	ll	ll	ll	ll	lm	ll	ll	--
4	huLG04_041	<lmxll>	--	ll	ll	lm	ll	ll	lm	ll	lm	lm	--	ll	lm	ll	ll	ll	ll	ll	--	ll	--	ll	ll	lm	lm	ll	ll	lm	ll	lm	ll	lm	ll	--	lm	lm	ll	lm	lm	ll	ll	ll	ll	lm	ll	ll	--
4	huLG04_042	<lmxll>	ll	ll	ll	lm	ll	ll	lm	ll	lm	lm	lm	ll	lm	ll	ll	ll	--	ll	--	ll	ll	ll	lm	lm	--	ll	ll	lm	ll	lm	ll	lm	ll	lm	--	lm	ll	lm	lm	ll	ll	ll	ll	lm	ll	ll	--
4	huLG04_043	<lmxll>	--	ll	--	lm	ll	ll	lm	ll	lm	lm	--	ll	lm	ll	ll	ll	ll	ll	--	ll	--	ll	lm	lm	lm	ll	ll	lm	ll	lm	ll	lm	ll	--	--	lm	ll	lm	--	ll	ll	ll	ll	--	ll	ll	--
4	huLG04_044	<lmxll>	ll	ll	ll	lm	ll	ll	lm	ll	lm	lm	lm	ll	lm	ll	ll	ll	ll	ll	lm	ll	lm	ll	lm	lm	--	ll	ll	lm	ll	lm	ll	lm	ll	lm	--	lm	ll	lm	lm	ll	ll	ll	ll	lm	ll	ll	--
4	huLG04_045	<lmxll>	ll	ll	ll	lm	ll	ll	lm	ll	lm	lm	lm	ll	lm	ll	ll	ll	ll	ll	lm	ll	lm	ll	lm	lm	--	ll	ll	lm	ll	lm	ll	lm	ll	lm	--	lm	ll	lm	lm	ll	ll	ll	ll	lm	ll	ll	--
4	huLG04_046	<lmxll>	ll	ll	ll	lm	ll	ll	lm	ll	lm	lm	lm	ll	lm	ll	ll	ll	ll	ll	lm	ll	lm	ll	lm	lm	--	ll	ll	lm	ll	lm	ll	lm	ll	lm	--	lm	ll	lm	lm	ll	ll	ll	ll	lm	ll	ll	--
4	huLG04_047	<lmxll>	ll	ll	ll	lm	ll	ll	lm	ll	lm	lm	lm	ll	lm	ll	ll	ll	ll	ll	lm	ll	lm	ll	lm	lm	--	ll	ll	lm	ll	lm	ll	lm	ll	lm	--	lm	ll	lm	lm	ll	ll	ll	ll	lm	ll	ll	--
4	huLG04_048	<hkxhk>	kk	hk	kk	hk	--	hk	hk	hk	hk	hk	hk	kk	hh	hk	--	hk	hk	hk	hh	hk	hk	hk	hk	hh	hh	hk	kk	hk	hk	hh	--	hk	hk	hh	hh	kk	hk	hh	--	kk	kk	--	hk	hh	hk	kk	--
4	huLG04_049	<hkxhk>	hh	hk	hh	hk	--	hk	hk	hk	hk	hk	hk	hh	kk	hk	--	hk	hk	hk	kk	hk	hk	hk	hk	kk	kk	hk	hh	hk	hk	kk	--	hk	hk	kk	kk	hh	hk	kk	--	hh	hh	--	hk	kk	hk	hh	--
4	huLG04_050	<hkxhk>	kk	hk	kk	hk	--	hk	hk	hk	hk	hk	hk	kk	hh	hk	--	hk	hk	hk	hh	hk	hk	hk	hk	hh	hh	hk	kk	hk	hk	hh	--	hk	hk	hh	hh	kk	hk	hh	--	kk	kk	--	hk	hh	hk	kk	--
4	huLG04_051	<lmxll>	ll	ll	ll	lm	ll	ll	lm	ll	lm	lm	lm	ll	lm	ll	ll	ll	--	ll	lm	ll	lm	ll	ll	lm	lm	ll	ll	lm	ll	lm	ll	lm	ll	--	--	lm	ll	lm	lm	ll	ll	ll	ll	lm	ll	ll	--
4	huLG04_052	<lmxll>	ll	--	--	lm	ll	--	lm	ll	lm	--	lm	ll	lm	ll	ll	ll	--	ll	lm	ll	--	ll	--	--	--	ll	ll	lm	ll	lm	--	lm	ll	--	--	--	ll	lm	lm	--	ll	ll	ll	lm	ll	ll	lm
4	huLG04_053	<lmxll>	ll	--	--	lm	ll	--	lm	ll	lm	--	lm	ll	lm	ll	ll	ll	--	ll	lm	ll	--	ll	--	--	--	ll	ll	lm	ll	lm	--	lm	ll	--	--	--	ll	lm	lm	--	ll	ll	ll	lm	ll	ll	lm
4	huLG04_054	<lmxll>	--	--	lm	lm	lm	lm	ll	lm	ll	ll	ll	lm	ll	lm	--	lm	--	lm	ll	lm	ll	lm	ll	ll	ll	lm	lm	ll	lm	ll	--	ll	lm	--	ll	lm	lm	ll	ll	lm	lm	--	lm	ll	lm	lm	ll
4	huLG04_055	<lmxll>	lm	lm	lm	lm	lm	lm	ll	lm	ll	ll	ll	lm	ll	lm	--	lm	--	lm	ll	--	ll	lm	ll	ll	ll	lm	lm	ll	lm	ll	lm	ll	lm	--	ll	--	lm	ll	ll	lm	lm	lm	lm	ll	lm	lm	--
4	huLG04_056	<lmxll>	lm	lm	lm	lm	lm	lm	ll	lm	ll	ll	ll	lm	ll	lm	--	lm	--	lm	ll	--	ll	lm	ll	ll	ll	lm	lm	ll	lm	ll	lm	ll	lm	--	ll	--	lm	ll	ll	lm	lm	lm	lm	ll	lm	lm	--
4	huLG04_057	<lmxll>	--	lm	lm	lm	lm	lm	ll	lm	lm	ll	ll	lm	--	lm	lm	ll	--	lm	--	lm	ll	lm	ll	--	ll	lm	--	ll	lm	ll	--	ll	lm	--	ll	ll	lm	ll	--	lm	lm	lm	lm	ll	lm	lm	--
4	huLG04_058	<lmxll>	ll	ll	ll	lm	ll	ll	lm	ll	ll	lm	lm	ll	lm	ll	ll	ll	--	ll	lm	ll	lm	ll	ll	lm	lm	ll	ll	lm	ll	lm	ll	lm	ll	ll	--	lm	ll	lm	ll	ll	ll	--	ll	ll	ll	ll	--
4	huLG04_059	<lmxll>	ll	ll	ll	lm	ll	ll	lm	ll	ll	lm	lm	ll	lm	ll	ll	ll	--	ll	lm	ll	lm	ll	ll	lm	lm	ll	ll	lm	ll	lm	ll	lm	ll	ll	--	lm	ll	lm	ll	ll	ll	--	ll	ll	ll	ll	--
4	huLG04_060	<lmxll>	ll	ll	ll	lm	ll	ll	lm	ll	ll	lm	lm	ll	lm	ll	ll	ll	--	ll	lm	ll	lm	ll	ll	lm	lm	ll	ll	lm	ll	lm	ll	lm	ll	ll	--	lm	ll	lm	ll	ll	ll	--	ll	ll	ll	ll	--
4	huLG04_062	<lmxll>	ll	ll	ll	lm	ll	ll	lm	ll	lm	lm	--	ll	lm	ll	ll	ll	ll	ll	--	ll	lm	ll	lm	lm	lm	lm	ll	lm	lm	lm	ll	lm	ll	--	lm	ll	ll	lm	lm	ll	ll	ll	lm	ll	ll	ll	--
4	huLG04_063	<lmxll>	ll	ll	ll	lm	ll	ll	lm	ll	lm	lm	--	ll	lm	ll	ll	ll	ll	ll	--	ll	lm	ll	lm	lm	lm	lm	ll	lm	lm	lm	ll	lm	ll	--	lm	ll	ll	lm	lm	ll	ll	ll	lm	ll	ll	ll	--
4	huLG04_064	<lmxll>	ll	ll	ll	lm	ll	ll	lm	ll	lm	lm	--	ll	lm	ll	ll	ll	ll	ll	--	ll	lm	ll	lm	lm	lm	lm	ll	lm	lm	lm	ll	lm	ll	--	lm	ll	ll	lm	lm	ll	ll	ll	lm	ll	ll	ll	--
4	huLG04_065	<hkxhk>	kk	hk	kk	hk	hk	hk	hk	hk	kk	hk	hk	kk	hh	hk	kk	hk	--	hk	--	hk	--	hk	--	hh	hh	hk	kk	hk	hk	hh	--	hk	hk	--	hh	kk	hk	hh	hk	kk	kk	kk	hk	hh	hk	kk	--
4	huLG04_066	<lmxll>	ll	ll	ll	lm	ll	ll	lm	ll	lm	--	ll	ll	lm	ll	ll	ll	ll	ll	lm	ll	lm	ll	lm	--	lm	lm	ll	lm	lm	lm	--	lm	ll	--	--	ll	ll	lm	lm	ll	ll	--	lm	lm	ll	ll	--
4	huM004538.459.3886	<lmxll>	ll	ll	ll	lm	ll	ll	lm	ll	lm	lm	lm	ll	lm	ll	ll	ll	--	ll	ll	ll	lm	ll	--	lm	lm	ll	ll	lm	ll	lm	ll	lm	ll	--	lm	lm	ll	lm	lm	ll	ll	ll	ll	lm	ll	ll	lm
4	huM004538.459.3889	<lmxll>	ll	ll	ll	lm	ll	ll	lm	ll	lm	lm	lm	ll	lm	ll	ll	ll	--	ll	ll	ll	lm	ll	--	lm	lm	ll	ll	lm	ll	lm	ll	lm	ll	--	lm	lm	ll	lm	lm	ll	ll	ll	ll	lm	ll	ll	lm
4	huM004538.459.3890	<lmxll>	ll	ll	ll	lm	ll	ll	lm	ll	lm	lm	lm	ll	lm	ll	ll	ll	--	ll	ll	ll	lm	ll	--	lm	lm	ll	ll	lm	ll	lm	ll	lm	ll	--	lm	lm	ll	lm	lm	ll	ll	ll	ll	lm	ll	ll	lm
4	huM004538.459.3896	<lmxll>	ll	ll	ll	lm	ll	ll	lm	ll	lm	lm	lm	ll	lm	ll	ll	ll	--	ll	ll	ll	lm	ll	--	lm	lm	ll	ll	lm	ll	lm	ll	lm	ll	--	lm	lm	ll	lm	lm	ll	ll	ll	ll	lm	ll	ll	lm
4	huM011299.371.11687	<lmxll>	ll	ll	ll	lm	ll	ll	lm	ll	lm	lm	lm	ll	lm	ll	ll	ll	--	ll	--	ll	lm	ll	--	lm	--	ll	ll	lm	ll	lm	ll	lm	ll	lm	lm	lm	ll	lm	lm	ll	ll	ll	ll	--	ll	ll	lm
4	huM022138.341.14106	<lmxll>	ll	ll	ll	lm	ll	ll	lm	ll	lm	--	lm	ll	lm	ll	--	ll	--	ll	--	ll	--	ll	lm	lm	lm	ll	ll	ll	ll	lm	ll	lm	ll	--	--	--	ll	--	--	ll	ll	--	ll	lm	ll	ll	lm
4	huM022138.341.14115	<lmxll>	ll	ll	ll	lm	ll	ll	lm	ll	lm	--	lm	ll	lm	ll	--	ll	--	ll	--	ll	--	ll	lm	lm	lm	ll	ll	ll	ll	lm	ll	lm	ll	--	--	--	ll	--	--	ll	ll	--	ll	lm	ll	ll	lm
4	huM029241.16.493	<lmxll>	ll	ll	ll	lm	ll	ll	lm	ll	lm	lm	lm	ll	lm	ll	ll	ll	ll	--	lm	ll	--	ll	lm	lm	lm	ll	ll	lm	ll	lm	ll	lm	ll	ll	lm	lm	ll	lm	lm	ll	ll	ll	ll	lm	ll	ll	--
4	huM029241.16.497	<lmxll>	ll	ll	ll	lm	ll	ll	lm	ll	lm	lm	lm	ll	lm	ll	ll	ll	ll	--	lm	ll	--	ll	lm	lm	lm	ll	ll	lm	ll	lm	ll	lm	ll	ll	lm	lm	ll	lm	lm	ll	ll	ll	ll	lm	ll	ll	--
4	emC04.3222609	<lmxll>	ll	ll	ll	lm	ll	ll	lm	ll	lm	lm	lm	ll	lm	ll	ll	ll	ll	ll	lm	ll	ll	lm	lm	lm	lm	ll	ll	lm	ll	--	ll	lm	ll	lm	lm	lm	ll	lm	lm	ll	ll	ll	ll	lm	--	ll	ll
4	emC04.3222561	<lmxll>	ll	ll	ll	lm	ll	ll	lm	ll	lm	lm	lm	ll	lm	ll	ll	ll	ll	ll	lm	ll	ll	lm	lm	lm	lm	ll	ll	lm	ll	--	ll	lm	ll	lm	lm	lm	ll	lm	lm	ll	ll	ll	ll	lm	--	ll	ll
4	emC04.3766701	<lmxll>	ll	ll	ll	lm	ll	ll	lm	ll	lm	lm	lm	ll	lm	ll	ll	ll	ll	ll	lm	ll	ll	lm	lm	lm	lm	ll	ll	lm	ll	lm	ll	lm	ll	lm	lm	lm	ll	lm	lm	ll	ll	ll	ll	lm	lm	ll	ll
4	emC04.3766724	<lmxll>	ll	ll	ll	lm	ll	ll	lm	ll	lm	lm	lm	ll	lm	ll	ll	ll	ll	ll	lm	ll	ll	lm	lm	lm	lm	ll	ll	lm	ll	lm	ll	lm	ll	lm	lm	lm	ll	lm	lm	ll	ll	ll	ll	lm	lm	ll	ll
4	emC04.3766751	<lmxll>	ll	ll	ll	lm	ll	ll	lm	ll	lm	lm	lm	ll	lm	ll	ll	ll	ll	ll	lm	ll	ll	lm	lm	lm	lm	ll	ll	lm	ll	lm	ll	lm	ll	lm	lm	lm	ll	lm	lm	ll	ll	ll	ll	lm	lm	ll	ll
4	emC04.20771976	<lmxll>	ll	ll	ll	lm	ll	ll	--	ll	lm	lm	lm	ll	lm	ll	ll	ll	ll	ll	lm	ll	ll	lm	ll	lm	lm	ll	ll	lm	ll	lm	ll	lm	ll	lm	lm	lm	ll	lm	lm	ll	ll	ll	ll	lm	lm	ll	ll
4	emC04.20771934	<lmxll>	ll	ll	ll	lm	ll	ll	--	ll	lm	lm	lm	ll	lm	ll	ll	ll	ll	ll	lm	ll	ll	lm	ll	lm	lm	ll	ll	lm	ll	lm	ll	lm	ll	lm	lm	lm	ll	lm	lm	ll	ll	ll	ll	lm	lm	ll	ll
4	emC04.20924063	<lmxll>	ll	ll	ll	lm	ll	ll	lm	ll	lm	lm	lm	ll	lm	ll	ll	ll	ll	ll	lm	ll	ll	--	lm	lm	lm	ll	ll	lm	ll	--	ll	lm	ll	lm	lm	--	ll	lm	lm	ll	ll	ll	ll	lm	--	ll	ll
4	emC04.9659130	<hkxhk>	hh	hk	hh	hk	hk	hk	hk	hk	hk	hk	hk	hh	kk	hk	hh	hk	hk	--	--	hk	hk	hk	--	kk	kk	hk	hh	hk	hk	kk	hk	hk	--	--	kk	hh	hk	kk	hk	hh	hh	--	hk	kk	--	hk	hh
4	emC04.6441615	<lmxll>	ll	ll	ll	lm	ll	ll	lm	ll	lm	lm	lm	ll	lm	--	ll	ll	ll	ll	lm	ll	ll	lm	ll	lm	lm	ll	ll	lm	ll	lm	ll	ll	--	lm	--	--	ll	lm	lm	ll	ll	--	--	lm	lm	ll	ll
4	emC04.6441631	<lmxll>	ll	ll	ll	lm	ll	ll	lm	ll	lm	lm	lm	ll	lm	--	ll	ll	ll	ll	lm	ll	ll	lm	ll	lm	lm	ll	ll	lm	ll	lm	ll	ll	--	lm	--	--	ll	lm	lm	ll	ll	--	--	lm	lm	ll	ll
4	emC04.6441645	<lmxll>	ll	ll	ll	lm	ll	ll	lm	ll	lm	lm	lm	ll	lm	--	ll	ll	ll	ll	lm	ll	ll	lm	ll	lm	lm	ll	ll	lm	ll	lm	ll	ll	--	lm	--	--	ll	lm	lm	ll	ll	--	--	lm	lm	ll	ll
4	emC04.6441656	<lmxll>	ll	ll	ll	lm	ll	ll	lm	ll	lm	lm	lm	ll	lm	--	ll	ll	ll	ll	lm	ll	ll	lm	ll	lm	lm	ll	ll	lm	ll	lm	ll	ll	--	lm	--	--	ll	lm	lm	ll	ll	--	--	lm	lm	ll	ll
4	emC04.6441666	<lmxll>	ll	ll	ll	lm	ll	ll	lm	ll	lm	lm	lm	ll	lm	--	ll	ll	ll	ll	lm	ll	ll	lm	ll	lm	lm	ll	ll	lm	ll	lm	ll	ll	--	lm	--	--	ll	lm	lm	ll	ll	--	--	lm	lm	ll	ll
4	hmC04.15496767	<hkxhk>	hh	hk	hh	hk	hk	hk	hk	hk	hk	hk	--	hh	kk	hk	hh	hk	--	hk	kk	hk	hk	hk	hk	kk	kk	hk	hh	hk	hk	kk	--	hk	hk	kk	kk	hh	hk	kk	hk	hh	hh	--	hk	kk	--	hh	kk
4	hmC04.19593329	<hkxhk>	hh	hk	hh	hk	hk	hk	hk	hk	hk	hk	hk	hh	kk	hk	hh	hk	--	hk	kk	kk	hk	hk	hk	kk	kk	hk	--	hk	hk	kk	--	hk	hk	kk	kk	hh	hk	kk	hk	hh	hh	--	hk	kk	hk	hh	kk
4	hmC04.15539239	<lmxll>	ll	ll	ll	lm	ll	ll	lm	ll	lm	lm	lm	ll	lm	ll	--	ll	--	ll	lm	ll	lm	ll	lm	lm	lm	ll	ll	lm	ll	lm	ll	lm	ll	lm	lm	lm	ll	lm	lm	ll	ll	--	ll	lm	ll	ll	--
4	hmC04.11039798	<hkxhk>	--	--	hh	hk	--	hk	--	hk	hh	hk	--	hh	kk	hk	--	hk	--	hh	kk	--	hk	--	hh	hk	kk	hk	hh	--	hk	kk	hh	hk	hk	kk	kk	hk	--	kk	--	hh	hh	hk	hk	kk	hk	hh	kk
4	emLG04_501	<lmxll>	ll	ll	ll	lm	ll	ll	lm	ll	lm	lm	lm	ll	lm	ll	ll	ll	ll	ll	lm	ll	ll	lm	lm	lm	lm	ll	ll	lm	ll	--	ll	lm	ll	lm	lm	lm	ll	lm	lm	ll	ll	ll	ll	lm	--	ll	ll
4	hmLG04_601	<hkxhk>	hh	hk	hh	hk	hk	hk	hk	hk	hk	hk	--	hh	kk	hk	hh	hk	--	hk	kk	hk	hk	hk	hk	kk	kk	hk	hh	hk	hk	kk	--	hk	hk	kk	kk	hh	hk	kk	hk	hh	hh	--	hk	kk	--	hh	kk
4	hmLG04_602	<hkxhk>	hh	hk	hh	hk	hk	hk	hk	hk	hk	hk	hk	hh	kk	hk	hh	hk	--	hk	kk	kk	hk	hk	hk	kk	kk	hk	--	hk	hk	kk	--	hk	hk	kk	kk	hh	hk	kk	hk	hh	hh	--	hk	kk	hk	hh	kk
5	euLG05_001	<lmxll>	--	ll	ll	ll	ll	lm	--	ll	lm	lm	lm	ll	--	lm	ll	ll	ll	ll	ll	lm	lm	ll	lm	lm	ll	lm	lm	lm	lm	--	ll	lm	lm	ll	lm	lm	lm	lm	ll	lm	ll	--	lm	ll	ll	lm	ll
5	euLG05_002	<lmxll>	lm	ll	lm	ll	ll	lm	lm	ll	lm	lm	lm	ll	lm	ll	ll	ll	ll	ll	ll	lm	lm	ll	lm	lm	ll	lm	lm	lm	lm	lm	ll	lm	lm	ll	lm	lm	lm	lm	ll	ll	ll	lm	lm	ll	ll	lm	ll
5	euC05.13850389	<nnxnp>	nn	np	nn	nn	np	nn	nn	np	np	nn	nn	np	np	np	nn	np	np	nn	np	nn	np	--	np	nn	np	nn	nn	nn	np	nn	nn	np	np	np	nn	nn	np	nn	np	nn	nn	nn	np	nn	np	np	np
5	euC05.13850437	<nnxnp>	nn	np	nn	nn	np	nn	nn	np	np	nn	nn	np	np	np	nn	np	np	nn	np	nn	np	--	np	nn	np	nn	nn	nn	np	nn	nn	np	np	np	nn	nn	np	nn	np	nn	nn	nn	np	nn	np	np	np
5	euC05.14153460	<nnxnp>	nn	np	nn	nn	np	nn	nn	np	np	nn	nn	np	--	np	nn	np	np	nn	--	nn	np	np	np	nn	np	nn	nn	nn	np	nn	nn	np	np	np	nn	nn	np	nn	np	nn	nn	np	np	nn	np	--	np
5	euC05.14156354	<nnxnp>	nn	np	nn	nn	np	nn	nn	np	np	nn	nn	np	--	np	nn	np	np	nn	np	nn	np	np	np	nn	np	nn	nn	nn	np	nn	nn	np	np	np	nn	nn	np	nn	np	nn	nn	np	np	nn	--	np	np
5	euC05.14156374	<nnxnp>	nn	np	nn	nn	np	nn	nn	np	np	nn	nn	np	--	np	nn	np	np	nn	np	nn	np	np	np	nn	np	nn	nn	nn	np	nn	nn	np	np	np	nn	nn	np	nn	np	nn	nn	np	np	nn	--	np	np
5	euC05.14156403	<nnxnp>	nn	np	nn	nn	np	nn	nn	np	np	nn	nn	np	--	np	nn	np	np	nn	np	nn	np	np	np	nn	np	nn	nn	nn	np	nn	nn	np	np	np	nn	nn	np	nn	np	nn	nn	--	np	nn	--	np	np
5	euC05.14202499	<lmxll>	lm	ll	lm	ll	ll	lm	lm	ll	lm	lm	lm	ll	--	ll	ll	ll	ll	--	ll	lm	lm	ll	lm	lm	ll	lm	ll	lm	lm	--	ll	ll	lm	ll	lm	lm	lm	lm	lm	ll	--	lm	lm	ll	--	lm	ll
5	euC05.15740450	<lmxll>	lm	ll	lm	ll	ll	lm	lm	ll	lm	lm	--	ll	lm	ll	ll	ll	ll	ll	ll	--	lm	ll	lm	lm	ll	lm	lm	lm	lm	ll	ll	--	--	ll	lm	lm	lm	lm	lm	ll	--	--	lm	ll	--	lm	ll
5	euC05.2259628	<lmxll>	lm	ll	lm	ll	lm	lm	lm	lm	lm	lm	lm	ll	lm	ll	ll	lm	lm	lm	ll	lm	ll	ll	lm	--	ll	lm	lm	lm	lm	--	lm	ll	lm	--	lm	ll	lm	ll	lm	ll	lm	--	lm	ll	--	ll	ll
5	euC05.2270246	<nnxnp>	nn	np	nn	nn	np	nn	np	np	nn	nn	np	np	nn	np	np	np	np	np	nn	np	np	np	nn	nn	np	nn	nn	nn	np	nn	np	nn	nn	nn	np	np	np	np	np	nn	nn	nn	np	nn	--	np	nn
5	euC05.25996299	<lmxll>	lm	ll	ll	ll	ll	lm	--	ll	lm	lm	lm	ll	lm	ll	ll	ll	ll	ll	ll	--	lm	ll	lm	lm	ll	lm	lm	lm	lm	lm	ll	lm	lm	ll	lm	--	lm	lm	ll	ll	ll	lm	lm	ll	ll	lm	ll
5	euC05.25996313	<lmxll>	lm	ll	ll	ll	ll	lm	--	ll	lm	lm	lm	ll	lm	ll	ll	ll	ll	ll	ll	--	lm	ll	lm	lm	ll	lm	lm	lm	lm	lm	ll	lm	lm	ll	lm	--	lm	lm	ll	ll	ll	lm	lm	ll	ll	lm	ll
5	euC05.29524418	<lmxll>	lm	lm	lm	lm	lm	ll	ll	lm	ll	ll	ll	lm	ll	ll	lm	lm	lm	lm	lm	ll	ll	lm	ll	lm	lm	ll	ll	ll	ll	ll	lm	ll	ll	lm	ll	ll	ll	ll	lm	ll	--	ll	ll	ll	lm	ll	lm
5	euC05.29524448	<lmxll>	lm	lm	lm	lm	lm	ll	ll	lm	ll	ll	ll	lm	ll	ll	lm	lm	lm	lm	lm	ll	ll	lm	ll	lm	lm	ll	ll	ll	ll	ll	lm	ll	ll	lm	ll	ll	ll	ll	lm	ll	--	ll	ll	ll	lm	ll	lm
5	euC05.5300751	<nnxnp>	nn	np	nn	nn	np	nn	nn	nn	np	np	nn	np	np	nn	nn	np	np	nn	np	nn	np	np	np	nn	np	nn	nn	nn	np	nn	nn	--	nn	np	nn	nn	np	nn	np	nn	--	nn	np	nn	--	--	nn
5	euC05.5300772	<nnxnp>	nn	np	nn	nn	np	nn	nn	nn	np	np	nn	np	np	nn	nn	np	np	nn	np	nn	np	np	np	nn	np	nn	nn	nn	np	nn	nn	--	nn	np	nn	nn	np	nn	np	nn	--	nn	np	nn	--	--	nn
5	euC05.637755	<nnxnp>	nn	np	np	nn	np	nn	nn	nn	np	np	nn	np	np	nn	nn	np	np	nn	np	nn	np	nn	np	nn	nn	np	nn	nn	np	nn	nn	np	--	np	nn	nn	np	nn	np	nn	np	nn	np	nn	nn	np	nn
5	euC05.939618	<nnxnp>	np	nn	nn	nn	nn	np	np	np	nn	nn	np	nn	nn	np	np	nn	nn	np	nn	np	nn	np	nn	np	np	nn	np	np	nn	np	np	nn	nn	nn	np	np	nn	np	nn	np	nn	nn	nn	np	nn	nn	np
5	euLG05_003	<nnxnp>	nn	np	np	np	np	nn	nn	np	nn	nn	np	np	nn	np	np	np	np	--	np	nn	--	np	nn	np	np	nn	nn	nn	np	nn	np	nn	nn	np	np	--	np	np	--	nn	np	np	nn	np	nn	np	nn
5	euLG05_004	<lmxll>	ll	lm	lm	lm	lm	ll	ll	lm	ll	ll	ll	lm	ll	ll	lm	lm	lm	lm	lm	ll	ll	lm	ll	ll	lm	ll	ll	ll	ll	ll	lm	ll	ll	lm	ll	ll	ll	ll	lm	ll	lm	ll	ll	ll	lm	ll	lm
5	euLG05_005	<hkxhk>	hk	hk	hk	kk	hk	hk	hk	hk	hk	hk	hh	hk	hk	hk	hk	hk	hk	hk	hk	hk	hh	hk	hk	hh	hk	hk	hk	hk	hh	hk	kk	hk	hk	hk	hh	hk	hh	hk	hh	kk	--	hh	hk	kk	--	hh	hk
5	euLG05_006	<hkxhk>	hk	hk	hk	kk	hk	hk	hk	hk	hk	hk	hh	hk	hk	hk	hk	hk	hk	hk	hk	hk	hh	hk	hk	hh	hk	hk	hk	hk	hh	hk	kk	hk	hk	hk	hh	hk	hh	hk	hh	kk	--	hh	hk	kk	--	hh	hk
5	euLG05_007	<hkxhk>	hk	hk	hk	hh	hk	hk	hk	hk	hk	hk	kk	hk	hk	hk	hk	hk	hk	hk	hk	hk	kk	hk	hk	kk	hk	hk	hk	hk	kk	hk	hh	hk	hk	hk	kk	hk	kk	hk	kk	hh	--	kk	hk	hh	--	kk	hk
5	euLG05_008	<hkxhk>	hk	hk	hk	hh	hk	hk	hk	hk	hk	hk	kk	hk	hk	hk	hk	hk	hk	hk	hk	hk	kk	hk	hk	kk	hk	hk	hk	hk	kk	hk	hh	hk	hk	hk	kk	hk	kk	hk	kk	hh	--	kk	hk	hh	--	kk	hk
5	euLG05_009	<lmxll>	lm	ll	lm	ll	ll	--	lm	ll	lm	lm	lm	ll	lm	ll	ll	ll	ll	ll	ll	lm	lm	ll	--	--	ll	lm	lm	lm	lm	--	ll	ll	lm	ll	lm	--	lm	lm	--	ll	--	--	lm	ll	--	lm	ll
5	euLG05_010	<lmxll>	lm	ll	lm	ll	ll	--	lm	ll	lm	lm	lm	ll	lm	ll	ll	ll	ll	ll	ll	lm	lm	ll	--	--	ll	lm	lm	lm	lm	--	ll	ll	lm	ll	lm	--	lm	lm	--	ll	--	--	lm	ll	--	lm	ll
5	euLG05_011	<nnxnp>	nn	np	nn	nn	np	nn	nn	np	nn	nn	np	np	nn	np	np	np	np	--	np	nn	np	np	nn	nn	np	nn	nn	nn	np	nn	nn	np	nn	np	np	nn	np	nn	np	nn	nn	np	nn	nn	--	np	np
5	euLG05_012	<nnxnp>	nn	np	nn	nn	np	nn	nn	np	nn	nn	np	np	nn	np	np	np	np	--	np	nn	np	np	nn	nn	np	nn	nn	nn	np	nn	nn	np	nn	np	np	nn	np	nn	np	nn	nn	np	nn	nn	--	np	np
5	euLG05_013	<lmxll>	ll	ll	ll	--	ll	lm	lm	ll	lm	lm	ll	ll	lm	lm	ll	ll	ll	ll	ll	ll	lm	ll	lm	ll	ll	lm	lm	lm	lm	lm	ll	lm	lm	ll	lm	lm	lm	lm	ll	lm	ll	lm	lm	ll	ll	lm	ll
5	euLG05_014	<lmxll>	ll	ll	ll	--	ll	lm	lm	ll	lm	lm	ll	ll	lm	lm	ll	ll	ll	ll	ll	ll	lm	ll	lm	ll	ll	lm	lm	lm	lm	lm	ll	lm	lm	ll	lm	lm	lm	lm	ll	lm	ll	lm	lm	ll	ll	lm	ll
5	euLG05_015	<nnxnp>	nn	np	nn	nn	np	nn	nn	np	np	np	nn	np	--	np	nn	np	np	nn	--	nn	np	--	np	nn	np	nn	nn	nn	np	nn	nn	--	np	--	nn	nn	np	nn	np	nn	nn	np	--	nn	nn	--	np
5	euLG05_016	<nnxnp>	nn	np	nn	nn	np	nn	nn	np	np	np	nn	np	--	np	nn	np	np	nn	--	nn	np	--	np	nn	np	nn	nn	nn	np	nn	nn	--	np	--	nn	nn	np	nn	np	nn	nn	np	--	nn	nn	--	np
5	euLG05_017	<hkxhk>	hk	hk	hk	kk	hk	hk	hk	hk	hk	hk	hh	hk	--	hk	hk	hk	hk	--	--	hk	hh	hk	hk	hh	hk	hk	hk	hk	hh	hk	kk	kk	hk	hk	hh	hk	hh	hk	hh	kk	hk	hh	hk	kk	--	hh	hk
5	euLG05_018	<hkxhk>	hk	hk	hk	kk	hk	hk	hk	hk	hk	hk	hh	hk	--	hk	hk	hk	hk	--	--	hk	hh	hk	hk	hh	hk	hk	hk	hk	hh	hk	kk	kk	hk	hk	hh	hk	hh	hk	hh	kk	hk	hh	hk	kk	--	hh	hk
5	euM009126.324.2866	<nnxnp>	nn	np	nn	nn	np	nn	nn	np	nn	nn	np	np	nn	np	np	np	np	np	np	nn	np	np	nn	np	np	nn	nn	nn	np	nn	nn	nn	nn	np	np	np	np	nn	np	nn	nn	np	nn	nn	nn	np	nn
5	euM018317.359.10755	<nnxnp>	nn	np	nn	np	np	nn	nn	np	np	nn	np	np	--	np	nn	np	np	np	np	nn	np	--	np	np	np	nn	nn	nn	np	--	nn	np	np	np	nn	nn	np	nn	np	nn	nn	--	np	np	--	np	np
5	euM021978.300.2628	<nnxnp>	nn	--	nn	nn	np	nn	--	np	nn	nn	np	np	nn	np	np	np	np	np	np	nn	np	np	nn	np	np	nn	nn	nn	np	nn	nn	nn	nn	np	np	np	np	nn	--	nn	nn	np	nn	nn	--	np	nn
5	euM021978.300.2635	<nnxnp>	nn	--	nn	nn	np	nn	--	np	nn	nn	np	np	nn	np	np	np	np	np	np	nn	np	np	nn	np	np	nn	nn	nn	np	nn	nn	nn	nn	np	np	np	np	nn	--	nn	nn	np	nn	nn	--	np	nn
5	huLG05_019	<lmxll>	lm	ll	ll	lm	ll	lm	lm	ll	lm	lm	--	ll	lm	lm	ll	ll	--	ll	ll	lm	ll	lm	lm	--	ll	lm	--	lm	lm	lm	ll	lm	lm	--	--	lm	lm	lm	ll	lm	ll	--	lm	lm	lm	ll	ll
5	huLG05_020	<lmxll>	ll	--	--	lm	lm	ll	--	lm	--	ll	ll	lm	ll	ll	lm	lm	--	lm	--	ll	lm	ll	ll	ll	--	ll	--	ll	ll	ll	lm	ll	ll	lm	ll	ll	ll	ll	lm	ll	lm	ll	ll	ll	ll	lm	lm
5	huLG05_021	<lmxll>	ll	--	--	lm	lm	ll	--	lm	--	ll	ll	lm	ll	ll	lm	lm	--	lm	--	ll	lm	ll	ll	ll	--	ll	--	ll	ll	ll	lm	ll	ll	lm	ll	ll	ll	ll	lm	ll	lm	ll	ll	ll	ll	lm	lm
5	huLG05_022	<lmxll>	ll	--	--	lm	lm	ll	--	lm	--	ll	ll	lm	ll	ll	lm	lm	--	lm	--	ll	lm	ll	ll	ll	--	ll	--	ll	ll	ll	lm	ll	ll	lm	ll	ll	ll	ll	lm	ll	lm	ll	ll	ll	ll	lm	lm
5	huLG05_023	<lmxll>	--	ll	ll	ll	ll	lm	--	ll	lm	--	--	ll	lm	lm	ll	ll	ll	ll	--	lm	ll	lm	lm	--	ll	lm	lm	lm	lm	lm	ll	lm	lm	ll	lm	lm	lm	lm	ll	lm	ll	lm	lm	ll	lm	ll	ll
5	huLG05_024	<lmxll>	lm	lm	lm	lm	ll	ll	ll	lm	ll	lm	--	lm	ll	ll	lm	lm	--	lm	lm	ll	lm	ll	ll	lm	lm	ll	ll	ll	ll	ll	lm	ll	ll	--	ll	ll	ll	ll	lm	ll	lm	ll	ll	ll	ll	lm	--
5	huLG05_025	<lmxll>	lm	lm	lm	lm	ll	ll	ll	lm	ll	lm	--	lm	ll	ll	lm	lm	--	lm	lm	ll	lm	ll	ll	lm	lm	ll	ll	ll	ll	ll	lm	ll	ll	--	ll	ll	ll	ll	lm	ll	lm	ll	ll	ll	ll	lm	--
5	huLG05_026	<lmxll>	lm	lm	lm	lm	ll	ll	ll	lm	ll	lm	--	lm	ll	ll	lm	lm	--	lm	lm	ll	lm	ll	ll	lm	lm	ll	ll	ll	ll	ll	lm	ll	ll	--	ll	ll	ll	ll	lm	ll	lm	ll	ll	ll	ll	lm	--
5	huLG05_027	<lmxll>	lm	lm	lm	lm	ll	ll	ll	lm	ll	lm	--	lm	ll	ll	lm	lm	--	lm	lm	ll	lm	ll	ll	lm	lm	ll	ll	ll	ll	ll	lm	ll	ll	--	ll	ll	ll	ll	lm	ll	lm	ll	ll	ll	ll	lm	--
5	huLG05_028	<lmxll>	ll	lm	--	lm	lm	ll	ll	lm	ll	ll	ll	lm	ll	ll	lm	lm	lm	lm	ll	ll	--	ll	ll	ll	lm	ll	--	ll	ll	ll	lm	ll	ll	--	ll	ll	ll	ll	lm	ll	lm	--	ll	ll	ll	lm	--
5	huLG05_029	<lmxll>	ll	lm	--	lm	lm	ll	ll	lm	ll	ll	ll	lm	ll	ll	lm	lm	lm	lm	ll	ll	--	ll	ll	ll	lm	ll	--	ll	ll	ll	lm	ll	ll	--	ll	ll	ll	ll	lm	ll	lm	--	ll	ll	ll	lm	--
5	huLG05_030	<lmxll>	ll	lm	--	lm	lm	ll	ll	lm	ll	ll	ll	lm	ll	ll	lm	lm	lm	lm	ll	ll	--	ll	ll	ll	lm	ll	--	ll	ll	ll	lm	ll	ll	--	ll	ll	ll	ll	lm	ll	lm	--	ll	ll	ll	lm	--
5	huLG05_031	<lmxll>	lm	lm	lm	lm	lm	ll	ll	lm	ll	ll	lm	lm	ll	ll	lm	lm	--	lm	lm	ll	--	lm	ll	lm	lm	ll	ll	ll	ll	ll	lm	ll	ll	--	ll	ll	ll	ll	ll	ll	lm	--	lm	ll	ll	lm	lm
5	huLG05_032	<lmxll>	ll	lm	lm	lm	lm	ll	ll	lm	ll	ll	ll	lm	ll	ll	--	lm	--	lm	ll	ll	lm	ll	ll	ll	lm	ll	ll	ll	ll	ll	lm	ll	ll	lm	ll	ll	ll	ll	lm	ll	lm	--	ll	ll	ll	lm	--
5	huLG05_033	<lmxll>	ll	lm	lm	lm	lm	ll	ll	lm	ll	ll	ll	lm	ll	ll	lm	lm	--	lm	lm	ll	lm	ll	ll	ll	lm	ll	ll	ll	ll	ll	--	ll	ll	--	ll	ll	ll	ll	lm	ll	lm	ll	ll	ll	ll	lm	--
5	huLG05_034	<lmxll>	ll	lm	lm	lm	lm	ll	ll	lm	ll	ll	ll	lm	ll	ll	lm	lm	--	lm	lm	ll	lm	ll	ll	ll	lm	ll	ll	ll	ll	ll	--	ll	ll	--	ll	ll	ll	ll	lm	ll	lm	ll	ll	ll	ll	lm	--
5	huLG05_035	<lmxll>	lm	ll	ll	lm	ll	lm	lm	ll	lm	lm	ll	ll	--	lm	ll	ll	--	ll	ll	lm	ll	lm	--	--	ll	lm	--	lm	lm	lm	ll	lm	lm	--	--	lm	lm	lm	ll	lm	ll	ll	lm	--	lm	ll	ll
5	huLG05_036	<lmxll>	lm	ll	ll	ll	ll	--	lm	ll	lm	lm	lm	ll	--	--	ll	ll	ll	ll	ll	lm	ll	lm	lm	lm	ll	lm	lm	lm	lm	lm	--	lm	lm	--	--	--	lm	lm	ll	--	ll	--	lm	ll	lm	ll	ll
5	huLG05_037	<lmxll>	lm	ll	ll	ll	ll	--	lm	ll	lm	lm	lm	ll	--	--	ll	ll	ll	ll	ll	lm	ll	lm	lm	lm	ll	lm	lm	lm	lm	lm	--	lm	lm	--	--	--	lm	lm	ll	--	ll	--	lm	ll	lm	ll	ll
5	huLG05_038	<lmxll>	--	ll	ll	ll	ll	lm	lm	ll	lm	--	lm	ll	ll	lm	ll	ll	--	ll	ll	lm	ll	lm	lm	lm	ll	lm	lm	lm	lm	lm	ll	lm	lm	ll	lm	lm	lm	lm	ll	lm	ll	lm	lm	ll	lm	ll	ll
5	huLG05_039	<lmxll>	ll	ll	ll	lm	ll	lm	lm	ll	lm	lm	lm	ll	ll	lm	ll	ll	ll	ll	ll	lm	ll	ll	lm	ll	ll	lm	lm	lm	lm	lm	ll	lm	lm	--	lm	lm	lm	lm	ll	lm	ll	ll	lm	ll	lm	ll	ll
5	huC05.10741719	<lmxll>	lm	--	lm	ll	ll	lm	ll	ll	lm	lm	lm	ll	--	ll	--	ll	ll	ll	ll	--	ll	--	lm	lm	ll	lm	ll	lm	lm	lm	lm	ll	lm	ll	lm	ll	lm	ll	lm	ll	lm	--	lm	ll	lm	ll	ll
5	huC05.11146073	<nnxnp>	nn	np	nn	nn	np	nn	nn	np	np	nn	nn	np	np	np	nn	np	--	nn	--	--	np	nn	np	nn	np	nn	nn	nn	np	--	nn	np	np	--	nn	nn	np	nn	np	nn	nn	nn	np	nn	np	np	--
5	huC05.11146102	<nnxnp>	nn	np	nn	nn	np	nn	nn	np	np	nn	nn	np	np	np	nn	np	--	nn	--	--	np	nn	np	nn	np	nn	nn	nn	np	--	nn	np	np	--	nn	nn	np	nn	np	nn	nn	nn	np	nn	np	np	--
5	huC05.11146605	<nnxnp>	nn	--	nn	nn	np	nn	nn	--	--	np	nn	np	np	np	nn	np	--	nn	np	np	np	nn	np	nn	np	nn	nn	nn	np	nn	--	np	np	np	nn	nn	np	nn	np	nn	nn	np	np	nn	np	np	nn
5	huC05.11146608	<nnxnp>	nn	--	nn	nn	np	nn	nn	--	--	np	nn	np	np	np	nn	np	--	nn	np	np	np	nn	np	nn	np	nn	nn	nn	np	nn	--	np	np	np	nn	nn	np	nn	np	nn	nn	np	np	nn	np	np	nn
5	huC05.11146625	<nnxnp>	nn	--	nn	nn	np	nn	nn	--	--	np	nn	np	np	np	nn	np	--	nn	np	np	np	nn	np	nn	np	nn	nn	nn	np	nn	--	np	np	np	nn	nn	np	nn	np	nn	nn	np	np	nn	np	np	nn
5	huC05.11146655	<nnxnp>	nn	--	nn	nn	np	nn	nn	--	--	np	nn	np	np	np	nn	np	--	nn	np	np	np	nn	np	nn	np	nn	nn	nn	np	nn	--	np	np	np	nn	nn	np	nn	np	nn	nn	np	np	nn	np	np	nn
5	huC05.11146675	<nnxnp>	nn	--	nn	nn	np	nn	nn	--	--	np	nn	np	np	np	nn	np	--	nn	np	np	np	nn	np	nn	np	nn	nn	nn	np	nn	--	np	np	np	nn	nn	np	nn	np	nn	nn	np	np	nn	np	np	nn
5	huC05.14177316	<nnxnp>	np	nn	np	nn	nn	np	np	nn	nn	np	np	nn	nn	nn	--	nn	--	np	--	nn	nn	np	nn	np	nn	np	np	np	nn	np	np	nn	nn	nn	--	np	nn	np	nn	np	np	nn	nn	np	nn	nn	--
5	huC05.14270414	<nnxnp>	nn	np	--	nn	np	nn	nn	np	np	nn	nn	np	np	np	nn	np	--	nn	--	--	--	nn	np	nn	np	nn	nn	nn	np	nn	nn	np	np	--	--	nn	np	nn	np	nn	nn	nn	np	nn	np	np	--
5	huC05.14270450	<nnxnp>	nn	np	--	nn	np	nn	nn	np	np	nn	nn	np	np	np	nn	np	--	nn	--	--	--	nn	np	nn	np	nn	nn	nn	np	nn	nn	np	np	--	--	nn	np	nn	np	nn	nn	nn	np	nn	np	np	--
5	huC05.14270453	<nnxnp>	nn	np	--	nn	np	nn	nn	np	np	nn	nn	np	np	np	nn	np	--	nn	--	--	--	nn	np	nn	np	nn	nn	nn	np	nn	nn	np	np	--	--	nn	np	nn	np	nn	nn	nn	np	nn	np	np	--
5	huC05.15144734	<nnxnp>	nn	np	nn	nn	np	nn	nn	nn	np	nn	np	np	--	np	nn	np	np	np	np	--	np	nn	nn	--	np	nn	nn	nn	np	nn	nn	np	np	np	--	nn	np	nn	np	nn	nn	--	np	nn	np	np	--
5	huC05.15144783	<nnxnp>	nn	np	nn	nn	np	nn	nn	nn	np	nn	np	np	--	np	nn	np	np	np	np	--	np	nn	nn	--	np	nn	nn	nn	np	nn	nn	np	np	np	--	nn	np	nn	np	nn	nn	--	np	nn	np	np	--
5	huC05.15867802	<nnxnp>	nn	np	nn	nn	np	nn	nn	np	nn	nn	np	np	nn	np	nn	np	--	np	np	np	--	nn	nn	--	np	nn	nn	nn	np	nn	nn	np	--	--	nn	nn	np	nn	np	nn	nn	--	np	nn	np	np	np
5	huC05.16135418	<lmxll>	--	ll	lm	ll	ll	lm	lm	ll	lm	lm	lm	ll	lm	ll	ll	ll	ll	ll	ll	lm	ll	--	lm	lm	ll	lm	lm	lm	lm	lm	--	ll	lm	--	lm	lm	lm	lm	lm	ll	lm	--	lm	ll	lm	ll	ll
5	huC05.16499488	<nnxnp>	nn	np	nn	nn	np	nn	nn	np	nn	nn	--	np	--	np	np	np	--	np	--	np	np	nn	nn	np	np	nn	nn	nn	np	nn	nn	np	np	--	nn	nn	np	nn	np	nn	nn	--	np	nn	np	--	--
5	huC05.17177783	<lmxll>	lm	ll	lm	ll	ll	lm	lm	ll	lm	--	lm	ll	lm	ll	ll	ll	--	ll	ll	lm	ll	lm	--	--	ll	lm	--	lm	lm	lm	ll	ll	lm	--	lm	lm	lm	lm	lm	ll	lm	lm	lm	ll	lm	ll	ll
5	huC05.20410384	<lmxll>	lm	ll	--	ll	ll	lm	--	ll	lm	--	lm	ll	lm	ll	ll	ll	ll	ll	ll	lm	ll	lm	--	lm	ll	lm	lm	lm	lm	lm	ll	lm	lm	--	lm	lm	lm	lm	ll	ll	ll	--	lm	ll	lm	ll	ll
5	huC05.20552929	<lmxll>	lm	lm	lm	lm	lm	ll	ll	lm	ll	ll	--	lm	ll	ll	--	lm	--	lm	lm	ll	lm	lm	--	ll	lm	ll	ll	ll	ll	ll	lm	ll	ll	lm	ll	ll	ll	ll	lm	ll	lm	ll	ll	ll	ll	lm	--
5	huC05.21642393	<nnxnp>	nn	np	nn	nn	np	nn	nn	np	np	--	nn	np	--	np	nn	np	--	nn	np	np	--	nn	np	nn	np	nn	nn	nn	np	nn	nn	np	np	np	--	nn	np	nn	np	nn	nn	np	np	nn	np	np	nn
5	huC05.21948964	<lmxll>	--	ll	--	ll	ll	--	lm	ll	lm	lm	lm	ll	lm	ll	ll	ll	--	ll	ll	lm	ll	lm	lm	lm	ll	lm	lm	lm	lm	lm	--	ll	lm	--	lm	lm	lm	lm	ll	--	lm	--	lm	ll	lm	ll	ll
5	huC05.23274026	<nnxnp>	nn	np	nn	np	np	nn	nn	--	nn	nn	np	np	nn	np	np	np	--	np	np	--	np	nn	nn	np	np	nn	nn	nn	np	nn	nn	nn	nn	np	--	np	np	nn	np	--	nn	np	nn	np	np	nn	nn
5	huC05.23404799	<lmxll>	lm	ll	lm	ll	ll	lm	lm	ll	lm	lm	lm	ll	lm	ll	ll	ll	--	ll	ll	--	ll	lm	lm	lm	ll	lm	--	lm	lm	lm	ll	lm	lm	ll	lm	lm	lm	lm	ll	ll	ll	--	lm	ll	lm	ll	ll
5	huC05.25407528	<nnxnp>	nn	--	nn	nn	np	nn	nn	--	nn	nn	np	np	nn	np	--	np	--	np	--	--	np	nn	nn	np	np	nn	--	nn	np	nn	nn	nn	nn	--	np	np	np	nn	np	nn	nn	np	nn	nn	np	nn	nn
5	huC05.26618965	<nnxnp>	nn	np	nn	nn	np	nn	nn	np	nn	nn	np	np	nn	--	nn	np	--	np	np	np	np	nn	nn	np	np	nn	nn	nn	np	nn	np	nn	nn	nn	np	np	np	nn	np	nn	nn	np	nn	nn	np	nn	nn
5	huC05.26618968	<nnxnp>	nn	np	nn	nn	np	nn	nn	np	nn	nn	np	np	nn	--	nn	np	--	np	np	np	np	nn	nn	np	np	nn	nn	nn	np	nn	np	nn	nn	nn	np	np	np	nn	np	nn	nn	np	nn	nn	np	nn	nn
5	huC05.26618980	<nnxnp>	nn	np	nn	nn	np	nn	nn	np	nn	nn	np	np	nn	--	nn	np	--	np	np	np	np	nn	nn	np	np	nn	nn	nn	np	nn	np	nn	nn	nn	np	np	np	nn	np	nn	nn	np	nn	nn	np	nn	nn
5	huC05.26991246	<nnxnp>	nn	np	nn	nn	--	nn	nn	--	nn	nn	np	np	nn	np	--	np	np	np	nn	np	--	nn	--	np	--	nn	nn	nn	np	nn	np	nn	nn	--	np	np	np	np	np	nn	nn	--	nn	nn	np	nn	--
5	huC05.27714866	<lmxll>	ll	lm	lm	lm	lm	ll	ll	lm	ll	ll	ll	lm	ll	ll	--	lm	--	lm	lm	ll	--	ll	ll	ll	--	ll	ll	ll	ll	ll	lm	ll	ll	lm	ll	ll	ll	ll	lm	ll	lm	ll	ll	ll	ll	lm	--
5	huC05.27714904	<lmxll>	ll	lm	lm	lm	lm	ll	ll	lm	ll	ll	ll	lm	ll	ll	--	lm	--	lm	lm	ll	--	ll	ll	ll	--	ll	ll	ll	ll	ll	lm	ll	ll	lm	ll	ll	ll	ll	lm	ll	lm	ll	ll	ll	ll	lm	--
5	huC05.28216531	<lmxll>	lm	ll	ll	ll	ll	lm	lm	ll	lm	lm	lm	ll	lm	lm	ll	ll	ll	ll	ll	--	ll	lm	lm	lm	ll	lm	lm	lm	lm	lm	--	lm	lm	ll	lm	lm	lm	lm	ll	lm	ll	--	lm	ll	lm	ll	ll
5	huC05.28371878	<lmxll>	lm	ll	ll	ll	ll	lm	lm	ll	lm	lm	lm	ll	lm	lm	ll	ll	--	ll	ll	--	ll	lm	lm	lm	ll	lm	lm	lm	lm	lm	ll	lm	lm	ll	lm	lm	lm	lm	ll	--	ll	--	lm	ll	lm	ll	ll
5	huC05.28485181	<lmxll>	lm	ll	ll	ll	ll	lm	--	ll	lm	lm	lm	ll	lm	lm	ll	ll	--	ll	--	--	ll	lm	lm	lm	ll	lm	lm	lm	lm	lm	ll	lm	lm	--	lm	lm	lm	lm	ll	lm	ll	lm	lm	ll	lm	ll	ll
5	huC05.29445605	<lmxll>	lm	lm	lm	lm	lm	ll	ll	lm	ll	ll	ll	lm	ll	ll	lm	lm	--	lm	--	ll	lm	ll	ll	lm	lm	ll	ll	ll	ll	ll	--	ll	ll	--	ll	ll	ll	ll	lm	ll	lm	ll	ll	ll	ll	lm	lm
5	huC05.29445624	<lmxll>	lm	lm	lm	lm	lm	ll	ll	lm	ll	ll	ll	lm	ll	ll	lm	lm	--	lm	--	ll	lm	ll	ll	lm	lm	ll	ll	ll	ll	ll	--	ll	ll	--	ll	ll	ll	ll	lm	ll	lm	ll	ll	ll	ll	lm	lm
5	huC05.29445634	<lmxll>	lm	lm	lm	lm	lm	ll	ll	lm	ll	ll	ll	lm	ll	ll	lm	lm	--	lm	--	ll	lm	ll	ll	lm	lm	ll	ll	ll	ll	ll	--	ll	ll	--	ll	ll	ll	ll	lm	ll	lm	ll	ll	ll	ll	lm	lm
5	huC05.29445635	<lmxll>	lm	lm	lm	lm	lm	ll	ll	lm	ll	ll	ll	lm	ll	ll	lm	lm	--	lm	--	ll	lm	ll	ll	lm	lm	ll	ll	ll	ll	ll	--	ll	ll	--	ll	ll	ll	ll	lm	ll	lm	ll	ll	ll	ll	lm	lm
5	huC05.30199932	<lmxll>	--	lm	lm	lm	lm	ll	ll	lm	ll	ll	ll	lm	ll	ll	lm	lm	lm	lm	ll	ll	lm	ll	ll	lm	lm	ll	ll	ll	ll	ll	--	ll	ll	--	ll	ll	ll	ll	lm	ll	lm	lm	ll	ll	ll	lm	--
5	huC05.30734071	<lmxll>	lm	lm	lm	lm	lm	ll	ll	lm	ll	ll	ll	lm	ll	ll	lm	lm	--	lm	--	ll	lm	lm	ll	--	lm	ll	ll	ll	ll	ll	--	ll	ll	lm	ll	ll	ll	ll	lm	ll	lm	--	ll	ll	ll	lm	--
5	huC05.30757894	<nnxnp>	np	nn	np	nn	nn	np	np	nn	np	np	nn	nn	np	nn	--	nn	--	nn	nn	--	nn	nn	--	np	nn	np	np	np	nn	np	nn	np	np	np	nn	nn	nn	nn	np	np	nn	--	nn	np	nn	np	--
5	huC05.31375210	<lmxll>	ll	ll	ll	lm	ll	lm	lm	ll	lm	lm	ll	ll	lm	lm	ll	ll	--	ll	ll	lm	ll	ll	--	ll	ll	lm	lm	lm	lm	lm	ll	lm	lm	--	lm	lm	lm	lm	lm	lm	ll	lm	ll	ll	lm	ll	--
5	huC05.31488761	<lmxll>	lm	lm	lm	ll	lm	ll	ll	lm	ll	ll	lm	lm	ll	ll	lm	lm	--	lm	--	ll	lm	lm	ll	lm	lm	ll	ll	ll	ll	ll	lm	ll	ll	--	ll	ll	ll	ll	ll	ll	lm	--	lm	ll	ll	lm	--
5	huC05.3378013	<nnxnp>	nn	np	nn	nn	np	nn	nn	np	nn	nn	np	np	nn	np	--	np	--	np	--	--	np	nn	nn	np	np	nn	nn	nn	np	nn	nn	nn	nn	--	--	np	np	nn	np	nn	nn	nn	nn	nn	np	nn	--
5	huC05.4129155	<hkxhk>	kk	hh	kk	hh	hk	kk	kk	kk	hk	hk	kk	hh	hk	hk	--	hk	--	kk	hh	hk	hh	kk	hk	kk	hk	hk	kk	kk	hk	kk	kk	hh	hk	hk	kk	hk	hk	hk	--	hk	hk	--	hk	hk	hh	hk	--
5	huC05.5160328	<hkxhk>	hh	kk	hh	kk	hk	hh	hh	hh	hk	hk	hh	kk	hk	hk	hk	hk	--	hh	kk	hk	kk	hh	hk	hh	kk	hh	hh	hh	hk	hh	hh	kk	hk	hk	hh	hk	hk	hk	hk	hk	hk	hk	hk	hk	kk	hk	--
5	huC05.5160332	<hkxhk>	hh	kk	hh	kk	hk	hh	hh	hh	hk	hk	hh	kk	hk	hk	hk	hk	--	hh	kk	hk	kk	hh	hk	hh	kk	hh	hh	hh	hk	hh	hh	kk	hk	hk	hh	hk	hk	hk	hk	hk	hk	hk	hk	hk	kk	hk	--
5	huC05.601646	<nnxnp>	np	nn	nn	nn	nn	np	np	--	nn	nn	np	nn	nn	np	--	nn	--	np	--	nn	--	np	nn	--	np	nn	np	np	nn	np	np	nn	nn	nn	np	np	nn	np	nn	np	nn	nn	nn	np	nn	np	--
5	huC05.7402118	<nnxnp>	nn	np	nn	nn	np	nn	nn	np	np	--	nn	np	np	nn	nn	np	--	nn	--	np	np	nn	--	nn	np	nn	nn	nn	np	nn	nn	np	np	--	nn	nn	np	nn	np	nn	np	--	np	nn	np	nn	--
5	huC05.7732940	<lmxll>	lm	ll	lm	ll	lm	lm	lm	--	lm	lm	lm	ll	lm	ll	ll	lm	--	ll	--	--	ll	lm	ll	lm	ll	lm	lm	lm	lm	lm	lm	ll	lm	--	--	ll	lm	ll	lm	ll	lm	--	--	ll	ll	ll	--
5	huC05.7732941	<lmxll>	lm	ll	lm	ll	lm	lm	lm	--	lm	lm	lm	ll	lm	ll	ll	lm	--	ll	--	--	ll	lm	ll	lm	ll	lm	lm	lm	lm	lm	lm	ll	lm	--	--	ll	lm	ll	lm	ll	lm	--	--	ll	ll	ll	--
5	huC05.7732947	<lmxll>	lm	ll	lm	ll	lm	lm	lm	--	lm	lm	lm	ll	lm	ll	ll	lm	--	ll	--	--	ll	lm	ll	lm	ll	lm	lm	lm	lm	lm	lm	ll	lm	--	--	ll	lm	ll	lm	ll	lm	--	--	ll	ll	ll	--
5	huC05.7732970	<lmxll>	lm	ll	lm	ll	lm	lm	lm	--	lm	lm	lm	ll	lm	ll	ll	lm	--	ll	--	--	ll	lm	ll	lm	ll	lm	lm	lm	lm	lm	lm	ll	lm	--	--	ll	lm	ll	lm	ll	lm	--	--	ll	ll	ll	--
5	huC05.7767342	<lmxll>	lm	ll	lm	ll	lm	lm	lm	lm	lm	lm	--	ll	lm	ll	ll	lm	--	ll	ll	--	ll	ll	lm	lm	ll	lm	lm	--	lm	lm	lm	ll	lm	lm	lm	ll	--	ll	lm	ll	lm	--	--	ll	ll	ll	--
5	huC05.7767377	<lmxll>	lm	ll	lm	ll	lm	lm	lm	lm	lm	lm	--	ll	lm	ll	ll	lm	--	ll	ll	--	ll	ll	lm	lm	ll	lm	lm	--	lm	lm	lm	ll	lm	lm	lm	ll	--	ll	lm	ll	lm	--	--	ll	ll	ll	--
5	huC05.7767395	<lmxll>	lm	ll	lm	ll	lm	lm	lm	lm	lm	lm	--	ll	lm	ll	ll	lm	--	ll	ll	--	ll	ll	lm	lm	ll	lm	lm	--	lm	lm	lm	ll	lm	lm	lm	ll	--	ll	lm	ll	lm	--	--	ll	ll	ll	--
5	huC05.7767420	<lmxll>	lm	ll	lm	ll	lm	lm	lm	lm	lm	lm	--	ll	lm	ll	ll	lm	--	ll	ll	--	ll	ll	lm	lm	ll	lm	lm	--	lm	lm	lm	ll	lm	lm	lm	ll	--	ll	lm	ll	lm	--	--	ll	ll	ll	--
5	huC05.9369465	<hkxhk>	kk	hh	kk	hh	hh	kk	kk	hh	hk	hk	kk	hh	hk	hk	--	hk	--	hk	--	hk	hh	kk	hk	kk	hh	kk	kk	kk	hk	kk	kk	hh	hk	hh	kk	kk	hk	hk	hk	hk	kk	--	hk	hk	hk	hh	--
5	huC05.9422356	<hkxhk>	kk	hh	kk	hh	hh	kk	kk	hk	hk	--	kk	hh	--	hk	kk	--	--	hk	hh	hk	hh	kk	hk	kk	hh	kk	kk	kk	hk	kk	kk	hh	hk	hh	kk	kk	hk	hk	--	hk	kk	--	--	--	hk	hh	--
5	huC05.9859791	<hkxhk>	kk	hh	kk	hk	hh	kk	kk	hk	hk	hk	kk	hh	--	hk	kk	hk	--	hk	--	hk	hh	kk	hk	kk	hh	kk	kk	kk	hk	kk	kk	hh	hk	--	kk	kk	hk	hk	hk	hk	kk	--	--	kk	hk	hh	--
5	huC05.9859808	<hkxhk>	kk	hh	kk	hk	hh	kk	kk	hk	hk	hk	kk	hh	--	hk	kk	hk	--	hk	--	hk	hh	kk	hk	kk	hh	kk	kk	kk	hk	kk	kk	hh	hk	--	kk	kk	hk	hk	hk	hk	kk	--	--	kk	hk	hh	--
5	huLG05_040	<lmxll>	ll	lm	lm	ll	lm	ll	ll	lm	ll	ll	lm	lm	ll	ll	--	lm	--	lm	--	ll	--	lm	ll	ll	lm	ll	ll	ll	ll	ll	lm	ll	ll	lm	ll	ll	ll	ll	ll	ll	lm	--	lm	--	ll	lm	--
5	huLG05_041	<nnxnp>	nn	np	nn	nn	np	nn	nn	np	nn	nn	np	np	nn	np	--	np	np	np	--	np	--	np	nn	nn	np	nn	nn	nn	np	nn	--	nn	nn	--	np	np	np	np	np	nn	np	--	--	nn	np	nn	--
5	huLG05_042	<nnxnp>	nn	np	nn	nn	np	nn	nn	np	nn	nn	np	np	nn	np	--	np	--	np	np	np	np	nn	nn	np	np	nn	nn	nn	np	nn	nn	--	nn	--	np	nn	np	nn	np	nn	nn	np	nn	nn	np	np	--
5	huLG05_043	<lmxll>	ll	lm	lm	lm	lm	ll	ll	lm	ll	ll	ll	lm	ll	ll	lm	lm	--	lm	lm	ll	--	ll	ll	ll	lm	ll	--	ll	ll	ll	--	ll	ll	--	ll	ll	ll	ll	lm	ll	lm	ll	ll	ll	ll	lm	--
5	huLG05_044	<lmxll>	lm	ll	lm	ll	ll	lm	lm	ll	lm	lm	lm	ll	lm	ll	ll	ll	ll	ll	ll	--	ll	lm	lm	lm	ll	lm	lm	lm	lm	lm	ll	ll	lm	ll	lm	lm	lm	lm	ll	ll	lm	lm	lm	ll	lm	ll	ll
5	huLG05_045	<lmxll>	lm	ll	lm	ll	ll	lm	lm	ll	lm	--	lm	ll	lm	ll	ll	ll	--	ll	ll	--	ll	lm	lm	lm	ll	lm	lm	lm	lm	lm	ll	ll	lm	ll	lm	lm	lm	lm	ll	ll	ll	lm	lm	ll	lm	ll	ll
5	huLG05_046	<lmxll>	lm	ll	lm	ll	ll	lm	lm	ll	lm	lm	--	ll	--	ll	ll	ll	--	ll	ll	lm	ll	lm	--	ll	ll	lm	lm	lm	lm	lm	ll	ll	lm	ll	lm	lm	lm	lm	lm	ll	lm	lm	lm	ll	lm	ll	ll
5	huLG05_047	<lmxll>	lm	ll	lm	ll	ll	lm	lm	ll	lm	lm	lm	ll	lm	ll	--	ll	--	ll	--	lm	ll	lm	lm	--	ll	lm	--	lm	lm	lm	ll	ll	lm	ll	lm	lm	lm	lm	lm	ll	lm	--	lm	ll	lm	ll	ll
5	huLG05_048	<hkxhk>	hk	--	hk	kk	hk	hk	hk	hk	hk	hk	hh	hk	hk	hk	--	hk	--	hk	hh	hh	hk	hk	hk	hh	hk	hk	hk	hk	hh	hk	--	hk	hh	--	hh	hh	hh	hk	hk	kk	kk	--	hk	kk	hh	kk	--
5	huLG05_049	<lmxll>	lm	--	lm	ll	ll	lm	lm	lm	lm	lm	lm	ll	lm	ll	--	lm	--	ll	ll	--	--	lm	lm	lm	ll	lm	lm	lm	lm	lm	lm	ll	lm	--	lm	ll	lm	ll	lm	ll	lm	--	lm	ll	ll	ll	--
5	huLG05_050	<lmxll>	lm	--	lm	ll	ll	lm	lm	lm	lm	lm	lm	ll	lm	ll	--	lm	--	ll	ll	--	--	lm	lm	lm	ll	lm	lm	lm	lm	lm	lm	ll	lm	--	lm	ll	lm	ll	lm	ll	lm	--	lm	ll	ll	ll	--
5	huLG05_051	<lmxll>	lm	--	lm	ll	ll	lm	lm	lm	lm	lm	lm	ll	lm	ll	--	lm	--	ll	ll	--	--	lm	lm	lm	ll	lm	lm	lm	lm	lm	lm	ll	lm	--	lm	ll	lm	ll	lm	ll	lm	--	lm	ll	ll	ll	--
5	huLG05_052	<lmxll>	lm	--	lm	ll	ll	lm	lm	lm	lm	lm	lm	ll	lm	ll	--	lm	--	ll	ll	--	--	lm	lm	lm	ll	lm	lm	lm	lm	lm	lm	ll	lm	--	lm	ll	lm	ll	lm	ll	lm	--	lm	ll	ll	ll	--
5	huLG05_053	<lmxll>	lm	--	lm	ll	ll	lm	lm	lm	lm	lm	lm	ll	lm	ll	--	lm	--	ll	ll	--	--	lm	lm	lm	ll	lm	lm	lm	lm	lm	lm	ll	lm	--	lm	ll	lm	ll	lm	ll	lm	--	lm	ll	ll	ll	--
5	huLG05_054	<lmxll>	--	lm	--	lm	lm	ll	ll	lm	ll	ll	ll	lm	ll	ll	--	lm	--	lm	lm	ll	lm	ll	ll	lm	lm	ll	ll	ll	ll	ll	ll	ll	ll	--	ll	ll	ll	ll	lm	ll	lm	lm	ll	ll	ll	lm	lm
5	huLG05_055	<lmxll>	ll	ll	ll	ll	ll	lm	lm	ll	lm	lm	--	ll	lm	lm	ll	ll	ll	ll	ll	lm	ll	lm	lm	--	ll	lm	lm	lm	lm	lm	ll	lm	lm	ll	--	lm	lm	--	ll	lm	ll	ll	lm	ll	lm	ll	--
5	huLG05_056	<lmxll>	ll	ll	ll	ll	ll	lm	lm	ll	lm	lm	lm	ll	--	lm	--	ll	ll	ll	--	lm	ll	--	lm	ll	ll	lm	--	lm	lm	lm	ll	--	lm	ll	lm	lm	lm	lm	ll	lm	ll	lm	--	ll	lm	ll	--
5	huLG05_057	<lmxll>	lm	--	--	lm	lm	ll	ll	lm	ll	ll	ll	lm	ll	ll	--	lm	--	lm	--	ll	--	--	ll	lm	--	ll	ll	ll	ll	--	--	ll	ll	ll	ll	ll	ll	ll	lm	ll	lm	lm	ll	ll	ll	lm	--
5	huLG05_058	<lmxll>	lm	lm	lm	lm	lm	ll	ll	lm	ll	ll	ll	lm	ll	ll	--	lm	--	lm	--	ll	lm	lm	ll	--	lm	ll	ll	ll	ll	ll	--	ll	ll	--	ll	ll	ll	ll	--	ll	lm	lm	ll	ll	ll	lm	--
5	huLG05_059	<lmxll>	lm	lm	lm	lm	lm	ll	ll	lm	ll	ll	ll	lm	ll	ll	--	lm	--	lm	--	ll	lm	lm	ll	--	lm	ll	ll	ll	ll	ll	--	ll	ll	--	ll	ll	ll	ll	--	ll	lm	lm	ll	ll	ll	lm	--
5	huLG05_060	<lmxll>	lm	lm	lm	lm	lm	ll	ll	lm	ll	ll	ll	lm	ll	ll	--	lm	--	lm	--	ll	lm	lm	ll	--	lm	ll	ll	ll	ll	ll	--	ll	ll	--	ll	ll	ll	ll	--	ll	lm	lm	ll	ll	ll	lm	--
5	huLG05_061	<lmxll>	lm	lm	lm	lm	lm	ll	ll	lm	ll	ll	ll	lm	ll	ll	--	lm	--	lm	--	ll	lm	lm	ll	--	lm	ll	ll	ll	ll	ll	--	ll	ll	--	ll	ll	ll	ll	--	ll	lm	lm	ll	ll	ll	lm	--
5	huLG05_062	<nnxnp>	nn	np	nn	nn	np	nn	nn	np	nn	nn	np	np	nn	--	--	np	--	np	--	np	np	nn	nn	--	np	nn	nn	nn	np	nn	--	nn	nn	--	np	np	np	nn	np	nn	nn	--	nn	nn	np	nn	nn
5	huLG05_063	<nnxnp>	nn	np	nn	nn	np	nn	nn	np	nn	nn	np	np	nn	--	--	np	--	np	--	np	np	nn	nn	--	np	nn	nn	nn	np	nn	--	nn	nn	--	np	np	np	nn	np	nn	nn	--	nn	nn	np	nn	nn
5	huLG05_064	<lmxll>	--	ll	ll	lm	ll	lm	lm	ll	lm	lm	lm	ll	lm	--	ll	ll	ll	ll	ll	lm	ll	ll	--	ll	ll	lm	lm	lm	lm	lm	ll	lm	lm	ll	lm	lm	lm	lm	ll	lm	ll	--	lm	ll	lm	ll	--
5	huLG05_065	<lmxll>	lm	ll	lm	ll	ll	lm	lm	ll	lm	--	--	ll	lm	ll	--	ll	--	ll	ll	lm	ll	lm	lm	--	ll	lm	lm	lm	lm	lm	ll	ll	lm	ll	lm	lm	lm	--	ll	ll	lm	lm	lm	ll	lm	ll	ll
5	huLG05_066	<lmxll>	lm	ll	--	ll	ll	lm	lm	ll	lm	lm	lm	ll	lm	ll	--	ll	ll	ll	ll	lm	ll	lm	lm	lm	ll	lm	--	lm	lm	lm	--	ll	lm	ll	lm	lm	lm	lm	ll	ll	lm	lm	lm	ll	--	ll	--
5	huLG05_067	<lmxll>	--	ll	lm	ll	ll	lm	lm	ll	lm	lm	--	ll	lm	ll	--	ll	ll	ll	ll	lm	--	lm	lm	lm	ll	lm	lm	lm	lm	lm	ll	ll	lm	--	lm	lm	lm	lm	ll	ll	lm	--	lm	ll	lm	ll	--
5	huLG05_068	<hkxhk>	hk	hk	hk	kk	hk	hk	kk	hk	hk	hk	hh	hk	--	hk	hk	hk	kk	hk	hk	hh	hk	--	hk	hh	hk	hk	hk	hk	hh	hk	kk	kk	hk	--	hh	hk	hh	hk	hk	kk	hk	--	--	kk	hh	hk	hk
5	huLG05_069	<hkxhk>	hk	hk	hk	kk	hk	hk	kk	hk	hk	hk	hh	hk	--	hk	hk	hk	kk	hk	hk	hh	hk	--	hk	hh	hk	hk	hk	hk	hh	hk	kk	kk	hk	--	hh	hk	hh	hk	hk	kk	hk	--	--	kk	hh	hk	hk
5	huLG05_070	<lmxll>	lm	lm	lm	lm	lm	ll	ll	lm	ll	ll	lm	lm	ll	ll	lm	lm	--	lm	ll	ll	lm	lm	ll	lm	lm	ll	ll	ll	ll	ll	lm	ll	ll	lm	ll	ll	ll	ll	ll	ll	lm	lm	lm	ll	ll	lm	lm
5	huLG05_071	<lmxll>	ll	lm	lm	lm	lm	ll	ll	lm	ll	ll	ll	lm	ll	ll	--	lm	--	lm	lm	ll	lm	ll	ll	ll	lm	ll	ll	ll	ll	ll	lm	ll	ll	--	ll	ll	ll	ll	--	ll	lm	ll	ll	ll	ll	lm	--
5	huLG05_072	<nnxnp>	nn	np	nn	nn	np	nn	nn	np	nn	nn	--	np	np	np	np	np	--	np	--	--	nn	nn	nn	np	np	nn	nn	nn	np	nn	nn	nn	nn	--	np	--	np	nn	np	nn	nn	nn	nn	nn	np	nn	nn
5	huLG05_073	<lmxll>	ll	lm	--	lm	lm	ll	ll	lm	ll	ll	ll	lm	ll	ll	--	lm	--	lm	--	ll	lm	--	ll	ll	lm	ll	ll	ll	ll	ll	lm	ll	ll	--	ll	ll	ll	ll	lm	ll	lm	ll	ll	ll	ll	lm	lm
5	huLG05_074	<lmxll>	ll	lm	lm	lm	lm	ll	ll	lm	ll	ll	ll	lm	ll	ll	--	lm	lm	lm	lm	ll	lm	ll	ll	ll	lm	ll	ll	ll	ll	ll	lm	ll	ll	--	ll	ll	ll	ll	lm	ll	lm	ll	ll	ll	ll	lm	--
5	huLG05_075	<hkxhk>	hk	hk	hk	hk	hk	hk	hk	--	--	--	hh	hk	hk	hk	--	--	--	hk	hk	hh	hk	hk	--	hh	hk	hk	--	hk	hh	hk	--	hk	hk	--	--	hh	hh	hk	--	kk	kk	hh	--	hk	hh	kk	--
5	huLG05_076	<lmxll>	ll	lm	ll	lm	ll	ll	ll	lm	ll	--	ll	lm	--	ll	--	lm	ll	lm	lm	--	--	lm	ll	lm	lm	ll	ll	--	ll	ll	lm	ll	ll	lm	ll	ll	ll	ll	lm	ll	lm	--	ll	ll	ll	lm	lm
5	huLG05_077	<lmxll>	ll	lm	ll	lm	ll	ll	ll	lm	ll	--	ll	lm	--	ll	--	lm	ll	lm	lm	--	--	lm	ll	lm	lm	ll	ll	--	ll	ll	lm	ll	ll	lm	ll	ll	ll	ll	lm	ll	lm	--	ll	ll	ll	lm	lm
5	huLG05_078	<lmxll>	ll	lm	ll	lm	ll	ll	ll	lm	ll	--	ll	lm	--	ll	--	lm	ll	lm	lm	--	--	lm	ll	lm	lm	ll	ll	--	ll	ll	lm	ll	ll	lm	ll	ll	ll	ll	lm	ll	lm	--	ll	ll	ll	lm	lm
5	huLG05_079	<lmxll>	ll	lm	ll	lm	ll	ll	ll	lm	ll	--	ll	lm	--	ll	--	lm	ll	lm	lm	--	--	lm	ll	lm	lm	ll	ll	--	ll	ll	lm	ll	ll	lm	ll	ll	ll	ll	lm	ll	lm	--	ll	ll	ll	lm	lm
5	huLG05_080	<lmxll>	ll	lm	ll	lm	ll	ll	ll	lm	ll	--	ll	lm	--	ll	--	lm	ll	lm	lm	--	--	lm	ll	lm	lm	ll	ll	--	ll	ll	lm	ll	ll	lm	ll	ll	ll	ll	lm	ll	lm	--	ll	ll	ll	lm	lm
5	huLG05_081	<lmxll>	lm	lm	lm	ll	lm	ll	ll	lm	ll	ll	ll	lm	--	ll	lm	lm	--	lm	lm	ll	--	lm	ll	lm	lm	ll	ll	ll	ll	ll	lm	ll	ll	--	ll	ll	ll	ll	lm	ll	lm	ll	ll	ll	ll	lm	--
5	huLG05_082	<lmxll>	lm	lm	lm	ll	lm	ll	ll	lm	ll	ll	ll	lm	--	ll	lm	lm	--	lm	lm	ll	--	lm	ll	lm	lm	ll	ll	ll	ll	ll	lm	ll	ll	--	ll	ll	ll	ll	lm	ll	lm	ll	ll	ll	ll	lm	--
5	huLG05_083	<lmxll>	lm	lm	lm	ll	lm	ll	ll	lm	ll	ll	ll	lm	--	ll	lm	lm	--	lm	lm	ll	--	lm	ll	lm	lm	ll	ll	ll	ll	ll	lm	ll	ll	--	ll	ll	ll	ll	lm	ll	lm	ll	ll	ll	ll	lm	--
5	huLG05_084	<lmxll>	lm	lm	lm	ll	lm	ll	ll	lm	ll	ll	ll	lm	--	ll	lm	lm	--	lm	lm	ll	--	lm	ll	lm	lm	ll	ll	ll	ll	ll	lm	ll	ll	--	ll	ll	ll	ll	lm	ll	lm	ll	ll	ll	ll	lm	--
5	huLG05_085	<lmxll>	lm	lm	lm	ll	lm	ll	ll	lm	ll	ll	ll	lm	--	ll	lm	lm	--	lm	lm	ll	--	lm	ll	lm	lm	ll	ll	ll	ll	ll	lm	ll	ll	--	ll	ll	ll	ll	lm	ll	lm	ll	ll	ll	ll	lm	--
5	huLG05_086	<lmxll>	lm	ll	ll	--	ll	lm	--	ll	lm	--	lm	ll	lm	lm	ll	ll	ll	ll	ll	lm	ll	lm	lm	lm	ll	lm	lm	lm	lm	lm	--	lm	lm	ll	lm	lm	lm	lm	ll	lm	ll	lm	lm	ll	lm	ll	ll
5	huLG05_087	<hkxhk>	hh	kk	hh	hk	kk	hh	hh	--	hk	--	hh	kk	hk	hk	hk	hk	kk	hk	--	--	kk	hh	hk	hh	kk	hh	hh	hh	hk	hh	hh	kk	hk	kk	hh	hk	hk	hk	--	hk	hk	hh	hk	hh	kk	hk	--
5	huLG05_088	<nnxnp>	nn	--	nn	nn	--	nn	nn	np	nn	--	np	np	nn	np	--	np	--	np	np	np	--	nn	nn	np	nn	nn	nn	nn	np	nn	nn	nn	nn	--	--	np	np	nn	np	nn	nn	np	nn	nn	np	nn	--
5	huLG05_089	<hkxhk>	hk	hk	hk	--	kk	hk	hk	kk	--	--	hh	hk	hk	hk	hk	hk	--	hk	--	hh	hk	hk	hk	hh	--	hk	--	hk	hh	hk	kk	hk	hk	hk	hh	hh	hh	--	hk	kk	kk	hh	hk	hk	hh	kk	--
5	huLG05_090	<lmxll>	--	lm	lm	lm	lm	ll	ll	lm	ll	ll	ll	lm	ll	ll	--	--	lm	lm	lm	ll	lm	ll	--	ll	lm	ll	ll	ll	ll	ll	--	ll	ll	lm	--	ll	ll	ll	lm	ll	lm	ll	ll	ll	ll	lm	--
5	huLG05_091	<lmxll>	lm	ll	ll	lm	ll	lm	lm	ll	lm	lm	lm	ll	lm	lm	ll	ll	--	ll	--	lm	ll	lm	lm	lm	ll	lm	lm	lm	lm	lm	ll	lm	lm	ll	lm	lm	lm	lm	ll	--	ll	--	lm	lm	lm	ll	ll
5	huLG05_092	<lmxll>	lm	ll	ll	lm	ll	lm	lm	ll	lm	lm	lm	ll	lm	lm	ll	ll	--	ll	--	lm	ll	lm	lm	lm	ll	lm	lm	lm	lm	lm	ll	lm	lm	ll	lm	lm	lm	lm	ll	--	ll	--	lm	lm	lm	ll	ll
5	huLG05_093	<lmxll>	--	--	ll	--	ll	ll	lm	--	lm	--	lm	ll	ll	lm	ll	ll	ll	ll	ll	lm	ll	lm	lm	ll	ll	lm	lm	lm	lm	lm	ll	lm	lm	--	lm	lm	lm	lm	ll	lm	ll	lm	lm	ll	lm	ll	ll
5	huLG05_094	<lmxll>	--	--	ll	--	ll	ll	lm	--	lm	--	lm	ll	ll	lm	ll	ll	ll	ll	ll	lm	ll	lm	lm	ll	ll	lm	lm	lm	lm	lm	ll	lm	lm	--	lm	lm	lm	lm	ll	lm	ll	lm	lm	ll	lm	ll	ll
5	huLG05_095	<lmxll>	--	--	ll	--	ll	ll	lm	--	lm	--	lm	ll	ll	lm	ll	ll	ll	ll	ll	lm	ll	lm	lm	ll	ll	lm	lm	lm	lm	lm	ll	lm	lm	--	lm	lm	lm	lm	ll	lm	ll	lm	lm	ll	lm	ll	ll
5	huLG05_096	<lmxll>	lm	lm	lm	ll	lm	ll	ll	lm	ll	ll	ll	lm	ll	ll	lm	lm	--	lm	lm	ll	lm	lm	ll	lm	lm	ll	ll	ll	ll	ll	--	ll	ll	--	ll	ll	ll	ll	ll	ll	lm	--	lm	ll	ll	lm	lm
5	huLG05_097	<lmxll>	ll	ll	ll	lm	ll	lm	lm	ll	lm	lm	--	ll	lm	lm	--	ll	ll	ll	ll	--	ll	ll	lm	ll	ll	lm	--	lm	lm	lm	ll	lm	--	--	--	lm	lm	lm	--	lm	ll	ll	ll	ll	lm	ll	--
5	huLG05_098	<lmxll>	ll	ll	ll	lm	ll	lm	lm	ll	lm	lm	lm	ll	lm	lm	ll	ll	--	ll	--	--	ll	ll	lm	ll	ll	lm	lm	lm	lm	lm	ll	lm	lm	ll	lm	lm	lm	lm	--	lm	ll	lm	ll	ll	lm	ll	ll
5	huLG05_099	<hkxhk>	kk	hh	kk	hh	hh	kk	kk	hk	hk	--	kk	hh	--	hk	hk	--	--	--	--	--	hh	kk	--	kk	hh	kk	kk	kk	hk	kk	kk	hh	hk	hh	--	kk	hk	hk	hk	hk	kk	--	hk	hk	hk	hh	--
5	huLG05_100	<hkxhk>	hh	kk	hh	kk	kk	hh	hh	hk	hk	--	hh	kk	--	hk	hk	--	--	--	--	--	kk	hh	--	hh	kk	hh	hh	hh	hk	hh	hh	kk	hk	kk	--	hh	hk	hk	hk	hk	hh	--	hk	hk	hk	kk	--
5	huLG05_101	<lmxll>	ll	lm	lm	lm	--	ll	ll	lm	ll	ll	ll	lm	ll	ll	lm	lm	--	lm	lm	ll	--	ll	ll	ll	lm	ll	ll	ll	ll	ll	lm	ll	ll	--	--	ll	ll	ll	lm	ll	lm	ll	ll	ll	ll	lm	--
5	huLG05_102	<nnxnp>	nn	--	nn	nn	--	nn	nn	--	nn	--	np	np	nn	np	np	np	--	np	np	np	np	nn	nn	--	np	nn	nn	nn	np	nn	np	nn	nn	--	np	np	np	np	np	nn	nn	--	nn	nn	np	nn	--
5	huLG05_103	<nnxnp>	nn	np	--	nn	np	nn	nn	np	nn	nn	--	np	nn	np	np	np	--	np	--	np	np	nn	nn	np	np	nn	nn	nn	np	nn	--	nn	nn	--	np	np	np	np	np	nn	nn	np	nn	nn	np	nn	nn
5	huLG05_104	<nnxnp>	nn	np	np	nn	nn	--	--	np	nn	nn	np	np	nn	np	--	np	--	np	np	np	np	nn	nn	np	np	nn	nn	nn	np	nn	np	nn	nn	np	np	np	np	np	--	nn	nn	np	nn	nn	np	nn	nn
5	huLG05_105	<nnxnp>	nn	np	np	nn	np	nn	nn	np	nn	nn	np	np	nn	--	np	np	--	np	--	--	np	nn	nn	np	np	nn	nn	nn	np	nn	--	nn	nn	np	--	--	np	np	np	nn	nn	--	nn	nn	--	nn	nn
5	huLG05_106	<nnxnp>	nn	np	np	nn	np	nn	nn	np	nn	nn	np	np	nn	--	np	np	--	np	--	--	np	nn	nn	np	np	nn	nn	nn	np	nn	--	nn	nn	np	--	--	np	np	np	nn	nn	--	nn	nn	--	nn	nn
5	huLG05_107	<nnxnp>	nn	np	np	nn	np	nn	nn	np	nn	nn	np	np	nn	--	np	np	--	np	--	--	np	nn	nn	np	np	nn	nn	nn	np	nn	--	nn	nn	np	--	--	np	np	np	nn	nn	--	nn	nn	--	nn	nn
5	huM000131.169.3390	<lmxll>	lm	lm	lm	lm	lm	ll	ll	lm	ll	ll	ll	lm	ll	ll	--	lm	--	lm	lm	ll	lm	ll	ll	ll	lm	ll	ll	ll	ll	ll	lm	ll	ll	lm	ll	ll	ll	ll	lm	ll	lm	ll	ll	ll	ll	lm	--
5	huM002925.310.4449	<nnxnp>	nn	np	nn	np	np	nn	nn	np	np	nn	np	np	np	np	nn	np	nn	np	np	--	np	nn	nn	np	np	nn	nn	nn	np	nn	nn	np	np	--	nn	nn	np	nn	np	nn	nn	--	np	np	np	np	np
5	huM003273.261.4554	<lmxll>	lm	lm	lm	lm	lm	ll	ll	lm	ll	ll	ll	lm	ll	ll	lm	lm	--	lm	lm	ll	lm	ll	ll	ll	lm	ll	ll	ll	ll	ll	lm	ll	ll	--	ll	ll	ll	ll	lm	ll	lm	ll	ll	--	ll	lm	--
5	huM003273.261.4559	<lmxll>	lm	lm	lm	lm	lm	ll	ll	lm	ll	ll	ll	lm	ll	ll	lm	lm	--	lm	lm	ll	lm	ll	ll	ll	lm	ll	ll	ll	ll	ll	lm	ll	ll	--	ll	ll	ll	ll	lm	ll	lm	ll	ll	--	ll	lm	--
5	huM005858.296.2616	<lmxll>	ll	lm	lm	lm	lm	ll	ll	lm	ll	ll	ll	lm	ll	ll	--	lm	--	lm	ll	ll	lm	ll	ll	ll	lm	ll	ll	ll	ll	ll	lm	ll	ll	lm	ll	--	ll	ll	lm	--	lm	ll	ll	ll	ll	lm	lm
5	huM009554.404.1447	<nnxnp>	nn	--	nn	nn	np	nn	nn	np	nn	nn	--	np	nn	np	--	np	--	np	--	np	np	nn	nn	np	np	nn	nn	nn	np	nn	nn	nn	nn	np	np	nn	np	nn	np	nn	nn	--	nn	nn	np	np	np
5	huM009554.404.1488	<nnxnp>	nn	--	nn	nn	np	nn	nn	np	nn	nn	--	np	nn	np	--	np	--	np	--	np	np	nn	nn	np	np	nn	nn	nn	np	nn	nn	nn	nn	np	np	nn	np	nn	np	nn	nn	--	nn	nn	np	np	np
5	huM009554.404.1492	<nnxnp>	nn	--	nn	nn	np	nn	nn	np	nn	nn	--	np	nn	np	--	np	--	np	--	np	np	nn	nn	np	np	nn	nn	nn	np	nn	nn	nn	nn	np	np	nn	np	nn	np	nn	nn	--	nn	nn	np	np	np
5	huM009554.404.1499	<nnxnp>	nn	--	nn	nn	np	nn	nn	np	nn	nn	--	np	nn	np	--	np	--	np	--	np	np	nn	nn	np	np	nn	nn	nn	np	nn	nn	nn	nn	np	np	nn	np	nn	np	nn	nn	--	nn	nn	np	np	np
5	huM009554.404.1508	<nnxnp>	nn	--	nn	nn	np	nn	nn	np	nn	nn	--	np	nn	np	--	np	--	np	--	np	np	nn	nn	np	np	nn	nn	nn	np	nn	nn	nn	nn	np	np	nn	np	nn	np	nn	nn	--	nn	nn	np	np	np
5	huM011324.588.3306	<lmxll>	--	--	--	lm	--	ll	ll	--	--	--	ll	lm	ll	ll	lm	lm	lm	lm	--	ll	lm	ll	ll	ll	lm	ll	ll	ll	ll	ll	--	ll	ll	lm	ll	ll	ll	ll	lm	ll	lm	ll	ll	ll	ll	lm	--
5	huM011324.588.3370	<lmxll>	--	--	--	lm	--	ll	ll	--	--	--	ll	lm	ll	ll	lm	lm	lm	lm	--	ll	lm	ll	ll	ll	lm	ll	ll	ll	ll	ll	--	ll	ll	lm	ll	ll	ll	ll	lm	ll	lm	ll	ll	ll	ll	lm	--
5	huM011324.588.3380	<lmxll>	--	--	--	lm	--	ll	ll	--	--	--	ll	lm	ll	ll	lm	lm	lm	lm	--	ll	lm	ll	ll	ll	lm	ll	ll	ll	ll	ll	--	ll	ll	lm	ll	ll	ll	ll	lm	ll	lm	ll	ll	ll	ll	lm	--
5	huM011324.588.3389	<lmxll>	--	--	--	lm	--	ll	ll	--	--	--	ll	lm	ll	ll	lm	lm	lm	lm	--	ll	lm	ll	ll	ll	lm	ll	ll	ll	ll	ll	--	ll	ll	lm	ll	ll	ll	ll	lm	ll	lm	ll	ll	ll	ll	lm	--
5	huM013125.233.6234	<lmxll>	ll	lm	lm	lm	lm	ll	ll	lm	ll	ll	ll	lm	ll	ll	--	lm	--	lm	--	ll	lm	ll	ll	ll	lm	ll	ll	ll	ll	ll	lm	ll	ll	lm	ll	ll	ll	ll	lm	ll	lm	ll	ll	ll	ll	lm	lm
5	huM013125.233.6255	<lmxll>	ll	lm	lm	lm	lm	ll	ll	lm	ll	ll	ll	lm	ll	ll	--	lm	--	lm	--	ll	lm	ll	ll	ll	lm	ll	ll	ll	ll	ll	lm	ll	ll	lm	ll	ll	ll	ll	lm	ll	lm	ll	ll	ll	ll	lm	lm
5	huM023816.38.11437	<lmxll>	lm	ll	ll	ll	ll	lm	lm	ll	lm	--	--	ll	lm	lm	ll	lm	--	ll	--	lm	ll	lm	lm	--	ll	lm	lm	lm	lm	lm	ll	lm	lm	--	lm	lm	lm	--	ll	lm	ll	--	lm	ll	lm	ll	ll
5	huM035484.3.10518	<lmxll>	lm	lm	lm	lm	lm	ll	ll	lm	ll	ll	ll	lm	ll	ll	lm	lm	--	lm	lm	ll	lm	ll	ll	lm	lm	ll	ll	ll	ll	ll	lm	ll	ll	lm	ll	ll	ll	ll	--	ll	lm	--	ll	ll	ll	lm	--
5	emC05.15405119	<nnxnp>	nn	np	nn	nn	np	nn	nn	np	np	nn	np	np	np	np	nn	np	np	np	np	nn	np	np	nn	np	np	nn	nn	nn	np	nn	nn	np	np	np	nn	nn	np	nn	np	nn	nn	nn	np	nn	--	np	np
5	emC05.19439107	<nnxnp>	nn	np	np	nn	np	nn	nn	nn	np	np	nn	np	np	nn	nn	np	np	--	np	nn	np	nn	np	nn	nn	np	nn	nn	np	nn	nn	nn	--	np	nn	nn	np	nn	np	nn	np	nn	np	nn	nn	np	nn
5	emC05.19439137	<nnxnp>	nn	np	np	nn	np	nn	nn	nn	np	np	nn	np	np	nn	nn	np	np	--	np	nn	np	nn	np	nn	nn	np	nn	nn	np	nn	nn	nn	--	np	nn	nn	np	nn	np	nn	np	nn	np	nn	nn	np	nn
5	emC05.23817866	<lmxll>	lm	ll	lm	ll	ll	lm	lm	ll	lm	lm	lm	ll	lm	ll	ll	ll	ll	ll	ll	lm	lm	ll	lm	lm	ll	lm	lm	--	lm	lm	ll	lm	lm	--	lm	--	lm	lm	ll	ll	ll	lm	lm	ll	--	--	ll
5	emC05.24183240	<lmxll>	lm	lm	lm	lm	lm	ll	ll	lm	ll	ll	ll	lm	ll	ll	lm	lm	lm	lm	lm	lm	ll	lm	ll	lm	lm	ll	ll	ll	ll	ll	lm	ll	ll	lm	ll	ll	ll	ll	lm	ll	lm	lm	ll	lm	lm	ll	lm
5	emC05.24183250	<lmxll>	lm	lm	lm	lm	lm	ll	ll	lm	ll	ll	ll	lm	ll	ll	lm	lm	lm	lm	lm	lm	ll	lm	ll	lm	lm	ll	ll	ll	ll	ll	lm	ll	ll	lm	ll	ll	ll	ll	lm	ll	lm	lm	ll	lm	lm	ll	lm
5	emC05.24183256	<lmxll>	lm	lm	lm	lm	lm	ll	ll	lm	ll	ll	ll	lm	ll	ll	lm	lm	lm	lm	lm	lm	ll	lm	ll	lm	lm	ll	ll	ll	ll	ll	lm	ll	ll	lm	ll	ll	ll	ll	lm	ll	lm	lm	ll	lm	lm	ll	lm
5	emC05.24183259	<lmxll>	lm	lm	lm	lm	lm	ll	ll	lm	ll	ll	ll	lm	ll	ll	lm	lm	lm	lm	lm	lm	ll	lm	ll	lm	lm	ll	ll	ll	ll	ll	lm	ll	ll	lm	ll	ll	ll	ll	lm	ll	lm	lm	ll	lm	lm	ll	lm
5	emC05.25830589	<lmxll>	lm	ll	ll	ll	ll	lm	lm	ll	lm	lm	lm	ll	lm	ll	ll	ll	ll	ll	ll	lm	lm	ll	lm	lm	ll	lm	lm	lm	lm	--	ll	--	lm	ll	lm	lm	lm	lm	ll	ll	ll	lm	--	ll	ll	lm	ll
5	emC05.30231396	<lmxll>	lm	lm	lm	lm	lm	ll	ll	lm	ll	ll	ll	lm	ll	ll	lm	lm	lm	--	--	ll	ll	--	ll	lm	lm	ll	ll	ll	ll	ll	lm	ll	ll	lm	ll	ll	ll	ll	lm	ll	lm	lm	ll	ll	lm	--	lm
5	hmC05.5668689	<hkxhk>	hh	kk	hh	hk	hk	hh	hh	hk	hk	hk	hh	kk	hk	hk	hk	hk	--	hh	kk	--	kk	hh	hk	hh	kk	hh	hh	hh	hk	hh	hh	kk	hk	hk	hh	kk	hk	hk	hk	--	hk	hk	hk	hh	kk	hk	kk
5	hmC05.5668695	<hkxhk>	hh	kk	hh	hk	hk	hh	hh	hk	hk	hk	hh	kk	hk	hk	hk	hk	--	hh	kk	--	kk	hh	hk	hh	kk	hh	hh	hh	hk	hh	hh	kk	hk	hk	hh	kk	hk	hk	hk	--	hk	hk	hk	hh	kk	hk	kk
5	hmC05.6470795	<hkxhk>	hh	kk	hh	hk	hk	hh	hh	hk	hk	hk	hh	kk	--	hk	hk	--	--	hk	kk	--	kk	--	--	hh	--	hh	hh	hh	kk	hh	hh	kk	hk	--	hh	hk	hk	hk	--	--	hk	hh	hk	hh	kk	hk	hk
5	hmC05.6656781	<lmxll>	lm	ll	lm	ll	lm	lm	lm	lm	lm	lm	lm	ll	lm	ll	ll	lm	--	ll	ll	lm	ll	lm	lm	lm	ll	--	--	lm	lm	--	lm	ll	lm	lm	lm	ll	lm	ll	lm	ll	lm	--	lm	ll	ll	ll	--
5	hmC05.8460791	<nnxnp>	np	nn	np	nn	nn	np	np	nn	nn	nn	np	nn	nn	np	np	nn	--	np	nn	nn	--	np	nn	np	nn	np	np	np	nn	np	np	nn	nn	nn	np	np	nn	np	nn	np	nn	nn	nn	np	nn	np	np
5	hmC05.8469832	<hkxhk>	hh	kk	--	kk	kk	hh	hh	--	kk	--	hh	kk	hk	hk	--	hk	--	hk	kk	hk	kk	hh	hk	hh	kk	hh	hh	hh	hk	hh	--	kk	hk	kk	hh	hk	hk	hk	hk	hh	hk	kk	hk	--	--	hk	--
5	hmC05.8469848	<hkxhk>	kk	hh	--	hh	hh	kk	kk	--	hh	--	kk	hh	hk	hk	--	hk	--	hk	hh	hk	hh	kk	hk	kk	hh	kk	kk	kk	hk	kk	--	hh	hk	hh	kk	hk	hk	hk	hk	kk	hk	hh	hk	--	--	hk	--
5	hmC05.8469852	<hkxhk>	kk	hh	--	hh	hh	kk	kk	--	hh	--	kk	hh	hk	hk	--	hk	--	hk	hh	hk	hh	kk	hk	kk	hh	kk	kk	kk	hk	kk	--	hh	hk	hh	kk	hk	hk	hk	hk	kk	hk	hh	hk	--	--	hk	--
5	hmC05.9248371	<hkxhk>	kk	hh	kk	hh	hh	kk	kk	hk	hk	--	kk	hh	hk	hk	hk	hk	hk	hk	--	hk	hh	kk	hk	kk	hh	kk	kk	kk	hk	kk	kk	hh	hk	--	kk	kk	hk	hk	hk	hk	kk	hh	hk	--	hk	hh	--
5	hmC05.9248399	<hkxhk>	kk	hh	kk	hh	hh	kk	kk	hk	hk	--	kk	hh	hk	hk	hk	hk	hk	hk	--	hk	hh	kk	hk	kk	hh	kk	kk	kk	hk	kk	kk	hh	hk	--	kk	kk	hk	hk	hk	hk	kk	hh	hk	--	hk	hh	--
5	hmC05.10322933	<hkxhk>	--	hh	kk	hh	hh	kk	kk	hk	hk	hk	kk	hh	hk	hk	--	hh	hh	--	hh	hk	hh	kk	--	kk	hh	kk	kk	kk	hk	kk	kk	hh	hk	--	kk	kk	hk	hk	hk	hk	kk	--	hk	--	hk	hh	--
5	hmC05.14202408	<nnxnp>	nn	--	nn	nn	np	nn	nn	np	np	nn	nn	np	np	np	nn	np	--	nn	--	--	np	nn	np	nn	np	nn	nn	nn	np	nn	nn	np	np	--	nn	nn	np	nn	np	nn	nn	np	np	nn	np	np	--
5	hmC05.14202414	<nnxnp>	nn	--	nn	nn	np	nn	nn	np	np	nn	nn	np	np	np	nn	np	--	nn	--	--	np	nn	np	nn	np	nn	nn	nn	np	nn	nn	np	np	--	nn	nn	np	nn	np	nn	nn	nn	np	nn	np	np	--
5	hmC05.14202430	<nnxnp>	nn	--	nn	nn	np	nn	nn	np	np	nn	nn	np	np	np	nn	np	--	nn	--	--	np	nn	np	nn	np	nn	nn	nn	np	nn	nn	np	np	--	nn	nn	np	nn	np	nn	nn	np	np	nn	np	np	--
5	hmC05.17234206	<nnxnp>	np	nn	np	nn	nn	np	np	nn	np	np	nn	nn	np	nn	nn	nn	nn	nn	--	nn	nn	np	np	nn	nn	np	np	np	nn	np	np	nn	nn	--	nn	np	nn	--	nn	np	np	nn	nn	np	nn	nn	--
5	hmC05.17437943	<nnxnp>	nn	np	nn	nn	np	nn	nn	np	nn	nn	np	np	nn	np	--	np	--	np	--	np	--	nn	nn	np	np	nn	nn	nn	np	nn	--	nn	nn	--	np	np	np	nn	np	nn	nn	--	nn	nn	np	nn	--
5	hmC05.21572199	<lmxll>	lm	ll	lm	ll	ll	lm	lm	ll	lm	lm	--	ll	lm	ll	ll	ll	ll	ll	--	lm	ll	lm	lm	lm	ll	lm	--	lm	lm	lm	ll	ll	lm	ll	lm	lm	lm	--	lm	ll	lm	--	lm	ll	lm	ll	ll
5	hmC05.21637294	<nnxnp>	nn	--	--	nn	np	nn	nn	np	--	nn	nn	np	np	np	nn	np	--	nn	np	np	--	nn	np	nn	np	nn	nn	nn	np	nn	nn	np	np	--	--	nn	np	nn	np	nn	nn	nn	np	nn	np	np	--
5	hmC05.21711298	<lmxll>	lm	ll	lm	ll	ll	lm	lm	ll	lm	--	--	ll	lm	ll	ll	ll	--	ll	--	lm	ll	lm	lm	lm	ll	lm	lm	lm	lm	lm	--	ll	lm	ll	lm	lm	lm	lm	lm	ll	lm	lm	lm	ll	lm	ll	ll
5	hmC05.22277164	<nnxnp>	nn	np	nn	np	np	nn	nn	np	nn	nn	np	np	nn	np	np	np	np	np	np	--	--	nn	nn	np	np	nn	nn	nn	np	nn	nn	nn	nn	np	np	np	np	nn	np	nn	nn	--	nn	np	np	nn	--
5	hmC05.22641683	<lmxll>	lm	ll	lm	ll	ll	lm	lm	ll	lm	lm	--	ll	lm	ll	ll	ll	ll	ll	ll	--	ll	lm	lm	lm	ll	lm	lm	lm	lm	lm	ll	ll	lm	--	lm	lm	lm	lm	ll	ll	ll	lm	lm	ll	lm	ll	ll
5	hmC05.25528132	<nnxnp>	nn	np	nn	nn	np	nn	nn	np	nn	nn	--	np	nn	np	np	np	--	np	np	np	np	nn	nn	np	np	nn	nn	nn	np	nn	nn	nn	nn	--	--	np	np	nn	np	nn	nn	np	nn	nn	np	nn	nn
5	hmC05.25837600	<lmxll>	--	ll	ll	lm	ll	lm	--	ll	lm	--	lm	ll	lm	ll	--	ll	--	ll	--	--	ll	lm	lm	--	ll	lm	ll	lm	lm	lm	ll	lm	lm	ll	--	lm	lm	lm	ll	ll	ll	lm	lm	lm	--	ll	--
5	hmC05.29486307	<lmxll>	lm	lm	lm	lm	--	ll	ll	lm	ll	ll	ll	lm	ll	ll	--	lm	lm	lm	lm	ll	lm	--	ll	lm	lm	ll	ll	ll	ll	ll	lm	ll	ll	--	--	ll	ll	ll	lm	ll	lm	ll	ll	ll	ll	lm	--
5	hmC05.29486330	<lmxll>	lm	lm	lm	lm	--	ll	ll	lm	ll	ll	ll	lm	ll	ll	--	lm	lm	lm	lm	ll	lm	--	ll	lm	lm	ll	ll	ll	ll	ll	lm	ll	ll	--	--	ll	ll	ll	lm	ll	lm	ll	ll	ll	ll	lm	--
5	emC05.13701581	<nnxnp>	nn	np	nn	nn	np	nn	nn	np	np	nn	nn	np	np	--	nn	np	np	nn	np	nn	np	np	--	nn	np	nn	nn	nn	np	nn	nn	--	--	np	nn	nn	np	nn	np	nn	nn	np	np	nn	--	np	--
5	emC05.19610823	<nnxnp>	nn	np	nn	nn	np	nn	nn	np	np	np	nn	np	--	nn	nn	np	np	nn	np	nn	np	np	np	nn	np	nn	nn	nn	np	nn	nn	np	np	np	nn	nn	np	nn	np	nn	--	nn	np	nn	--	np	nn
5	emC05.27810563	<lmxll>	lm	ll	lm	ll	lm	lm	lm	lm	lm	lm	lm	ll	lm	ll	ll	lm	lm	ll	ll	lm	--	ll	lm	lm	ll	lm	lm	lm	--	lm	lm	ll	lm	lm	lm	ll	lm	ll	lm	ll	--	lm	lm	ll	ll	ll	ll
5	emC05.27810570	<lmxll>	lm	ll	lm	ll	lm	lm	lm	lm	lm	lm	lm	ll	lm	ll	ll	lm	lm	ll	ll	lm	--	ll	lm	lm	ll	lm	lm	lm	--	lm	lm	ll	lm	lm	lm	ll	lm	ll	lm	ll	--	lm	lm	ll	ll	ll	ll
5	emC05.27810580	<lmxll>	lm	ll	lm	ll	lm	lm	lm	lm	lm	lm	lm	ll	lm	ll	ll	lm	lm	ll	ll	lm	--	ll	lm	lm	ll	lm	lm	lm	--	lm	lm	ll	lm	lm	lm	ll	lm	ll	lm	ll	--	lm	lm	ll	ll	ll	ll
5	emC05.27810600	<lmxll>	lm	ll	lm	ll	lm	lm	lm	lm	lm	lm	lm	ll	lm	ll	ll	lm	lm	ll	ll	lm	--	ll	lm	lm	ll	lm	lm	lm	--	lm	lm	ll	lm	lm	lm	ll	lm	ll	lm	ll	--	lm	lm	ll	ll	ll	ll
5	emC05.27810611	<lmxll>	lm	ll	lm	ll	lm	lm	lm	lm	lm	lm	lm	ll	lm	ll	ll	lm	lm	ll	ll	lm	--	ll	lm	lm	ll	lm	lm	lm	--	lm	lm	ll	lm	lm	lm	ll	lm	ll	lm	ll	--	lm	lm	ll	ll	ll	ll
5	emC05.21619921	<lmxll>	lm	ll	ll	lm	ll	lm	lm	ll	lm	lm	lm	ll	lm	lm	ll	ll	ll	ll	ll	lm	lm	ll	lm	lm	ll	lm	lm	lm	lm	lm	ll	lm	lm	ll	lm	lm	lm	lm	ll	lm	ll	lm	lm	lm	--	lm	ll
5	emC05.11431505	<nnxnp>	nn	np	nn	nn	np	nn	nn	np	np	nn	nn	np	np	np	nn	np	np	nn	--	nn	np	np	np	nn	np	nn	nn	nn	np	nn	nn	nn	np	np	nn	nn	np	nn	np	nn	nn	nn	np	nn	--	np	np
5	hmC05.8366438	<nnxnp>	nn	--	nn	nn	np	nn	--	--	nn	--	np	np	nn	np	np	np	--	np	nn	np	--	np	nn	nn	np	nn	nn	nn	np	nn	np	nn	nn	nn	np	np	np	np	np	nn	np	--	np	nn	np	nn	nn
5	hmC05.16401208	<nnxnp>	nn	np	nn	nn	np	nn	nn	np	np	nn	--	np	--	np	nn	np	--	nn	np	np	--	nn	np	--	np	nn	nn	nn	np	nn	nn	np	np	np	nn	nn	np	--	--	nn	nn	--	np	nn	np	np	--
5	hmC05.16401204	<nnxnp>	nn	np	nn	nn	np	nn	nn	np	np	nn	--	np	--	np	nn	np	--	nn	np	np	--	nn	np	--	np	nn	nn	nn	np	nn	nn	np	np	np	nn	nn	np	nn	--	nn	nn	nn	np	nn	np	np	--
5	hmC05.25160983	<lmxll>	lm	lm	lm	ll	lm	ll	ll	lm	ll	ll	ll	lm	ll	ll	lm	lm	lm	lm	ll	ll	lm	lm	ll	lm	lm	ll	ll	ll	ll	ll	lm	ll	ll	--	ll	ll	ll	ll	ll	ll	lm	ll	ll	ll	ll	lm	lm
5	hmC05.30972492	<lmxll>	lm	lm	lm	ll	lm	ll	ll	lm	ll	ll	ll	lm	ll	ll	lm	lm	lm	lm	ll	ll	lm	lm	ll	lm	lm	ll	ll	ll	ll	ll	lm	ll	ll	--	ll	ll	ll	ll	ll	ll	lm	ll	ll	ll	ll	lm	lm
5	hmC05.5114782	<lmxll>	--	ll	ll	lm	ll	lm	lm	ll	lm	lm	ll	ll	--	--	ll	ll	--	ll	ll	lm	ll	ll	lm	lm	ll	lm	lm	lm	lm	lm	ll	lm	lm	--	lm	ll	--	lm	lm	lm	ll	lm	ll	ll	lm	ll	--
5	hmC05.14218601	<nnxnp>	nn	np	nn	nn	np	nn	nn	np	nn	nn	np	np	nn	np	np	np	--	np	np	np	np	nn	nn	np	np	nn	--	nn	np	nn	nn	nn	nn	np	np	np	np	nn	np	np	nn	np	nn	nn	np	nn	--
5	hmC05.8244872	<nnxnp>	nn	np	nn	--	np	nn	nn	np	np	np	nn	np	np	nn	--	nn	--	nn	np	nn	nn	nn	np	nn	np	nn	nn	nn	np	nn	--	np	np	np	nn	nn	np	nn	nn	nn	np	nn	np	--	nn	nn	--
5	hmC05.24766988	<nnxnp>	nn	np	nn	nn	nn	nn	np	np	nn	nn	np	np	nn	np	--	np	--	np	--	np	--	np	nn	nn	np	nn	nn	nn	np	nn	np	nn	nn	nn	--	np	np	np	nn	nn	np	nn	np	nn	np	nn	nn
5	hmC05.24766985	<nnxnp>	nn	np	nn	nn	nn	nn	np	np	nn	nn	np	np	nn	np	--	np	--	np	--	np	--	np	nn	nn	np	nn	nn	nn	np	nn	np	nn	nn	nn	--	np	np	np	nn	nn	np	nn	np	nn	np	nn	nn
5	hmC05.8759899	<nnxnp>	nn	np	nn	np	np	nn	nn	np	np	np	nn	np	np	nn	nn	np	--	nn	--	np	--	nn	np	nn	np	nn	nn	nn	np	--	nn	np	np	np	--	nn	np	--	--	nn	np	--	np	np	np	nn	--
5	hmC05.8473875	<lmxll>	ll	--	ll	ll	--	--	lm	--	--	ll	lm	ll	lm	ll	ll	ll	ll	ll	ll	lm	ll	lm	lm	lm	ll	lm	lm	lm	lm	lm	ll	lm	lm	ll	lm	lm	lm	lm	ll	ll	ll	--	--	ll	lm	ll	--
5	hmC05.8473884	<lmxll>	ll	--	ll	ll	--	--	lm	--	--	ll	lm	ll	lm	ll	ll	ll	ll	ll	ll	lm	ll	lm	lm	lm	ll	lm	lm	lm	lm	lm	ll	lm	lm	ll	lm	lm	lm	lm	ll	ll	ll	--	--	ll	lm	ll	--
5	hmC05.8473900	<lmxll>	ll	--	ll	ll	--	--	lm	--	--	ll	lm	ll	lm	ll	ll	ll	ll	ll	ll	lm	ll	lm	lm	lm	ll	lm	lm	lm	lm	lm	ll	lm	lm	ll	lm	lm	lm	lm	ll	ll	ll	--	--	ll	lm	ll	--
5	hmC05.8473905	<lmxll>	ll	--	ll	ll	--	--	lm	--	--	ll	lm	ll	lm	ll	ll	ll	ll	ll	ll	lm	ll	lm	lm	lm	ll	lm	lm	lm	lm	lm	ll	lm	lm	ll	lm	lm	lm	lm	ll	ll	ll	--	--	ll	lm	ll	--
5	hmC05.8473906	<lmxll>	ll	--	ll	ll	--	--	lm	--	--	ll	lm	ll	lm	ll	ll	ll	ll	ll	ll	lm	ll	lm	lm	lm	ll	lm	lm	lm	lm	lm	ll	lm	lm	ll	lm	lm	lm	lm	ll	ll	ll	--	--	ll	lm	ll	--
5	emLG05_501	<lmxll>	ll	ll	ll	lm	ll	lm	ll	ll	lm	lm	lm	ll	lm	lm	ll	ll	ll	ll	ll	ll	lm	ll	lm	--	ll	lm	lm	lm	lm	lm	ll	lm	lm	ll	lm	lm	lm	lm	lm	lm	ll	lm	ll	ll	--	lm	ll
5	emLG05_502	<lmxll>	ll	ll	ll	lm	ll	lm	ll	ll	lm	lm	lm	ll	lm	lm	ll	ll	ll	ll	ll	ll	lm	ll	lm	--	ll	lm	lm	lm	lm	lm	ll	lm	lm	ll	lm	lm	lm	lm	lm	lm	ll	lm	ll	ll	--	lm	ll
5	emLG05_503	<lmxll>	ll	ll	ll	lm	ll	lm	ll	ll	lm	lm	lm	ll	lm	lm	ll	ll	ll	ll	ll	ll	lm	ll	lm	--	ll	lm	lm	lm	lm	lm	ll	lm	lm	ll	lm	lm	lm	lm	lm	lm	ll	lm	ll	ll	--	lm	ll
5	emLG05_504	<lmxll>	lm	ll	ll	lm	ll	lm	lm	ll	lm	lm	lm	ll	lm	lm	ll	ll	ll	ll	ll	lm	lm	ll	lm	lm	ll	lm	lm	lm	lm	lm	ll	lm	lm	ll	lm	lm	lm	lm	ll	lm	ll	lm	lm	lm	--	lm	ll
5	hmLG05_601	<nnxnp>	nn	np	nn	nn	np	nn	nn	np	np	np	nn	np	np	nn	nn	np	--	nn	--	--	--	nn	np	nn	np	nn	--	nn	np	nn	--	np	np	--	nn	nn	np	nn	np	nn	nn	--	np	nn	np	--	nn
5	hmLG05_602	<lmxll>	lm	lm	lm	ll	lm	ll	ll	lm	ll	ll	ll	lm	ll	ll	lm	lm	lm	lm	ll	ll	lm	lm	ll	lm	lm	ll	ll	ll	ll	ll	lm	ll	ll	--	ll	ll	ll	ll	ll	ll	lm	ll	ll	ll	ll	lm	lm
5	hmLG05_603	<lmxll>	ll	lm	lm	lm	lm	ll	ll	lm	ll	ll	ll	lm	ll	ll	--	lm	--	lm	lm	ll	--	ll	ll	ll	--	ll	ll	ll	ll	ll	lm	ll	ll	lm	--	ll	ll	ll	--	ll	lm	ll	ll	ll	ll	--	--
5	hmLG05_604	<lmxll>	lm	--	lm	lm	lm	ll	ll	lm	ll	ll	ll	lm	--	ll	lm	lm	--	lm	ll	ll	lm	--	ll	lm	lm	ll	ll	ll	ll	ll	lm	ll	ll	--	ll	--	ll	ll	--	ll	lm	lm	ll	ll	--	lm	--
6	euLG06_001	<nnxnp>	nn	nn	np	nn	np	nn	np	nn	np	nn	nn	np	nn	np	nn	np	np	np	np	np	np	nn	nn	--	nn	nn	np	np	np	nn	nn	np	nn	np	np	nn	nn	np	nn	np	nn	nn	nn	nn	np	nn	nn
6	euC06.1075647	<hkxhk>	hk	hh	hk	kk	hh	hk	hk	hk	kk	hk	kk	kk	hh	kk	hk	hk	hk	kk	hh	kk	hk	hh	--	hh	hk	hk	kk	hk	hk	--	hh	hh	hk	hh	hk	kk	hh	hk	hk	kk	hh	--	hk	hk	--	--	--
6	euC06.11259700	<nnxnp>	--	nn	np	nn	np	nn	np	nn	np	nn	--	np	nn	np	nn	np	np	--	np	np	np	nn	nn	--	nn	nn	np	--	np	nn	nn	np	nn	np	np	nn	nn	np	--	np	nn	nn	nn	--	--	nn	--
6	euC06.13771761	<nnxnp>	nn	nn	np	nn	np	nn	np	nn	np	nn	nn	np	nn	np	nn	np	np	--	--	np	np	nn	nn	np	nn	nn	np	np	np	nn	nn	np	nn	np	np	nn	nn	np	nn	np	--	--	nn	nn	--	nn	nn
6	euC06.13771767	<nnxnp>	nn	nn	np	nn	np	nn	np	nn	np	nn	nn	np	nn	np	nn	np	np	--	--	np	np	nn	nn	np	nn	nn	np	np	np	nn	nn	np	nn	np	np	nn	nn	np	nn	np	--	--	nn	nn	--	nn	nn
6	euC06.1378776	<hkxhk>	hk	kk	hk	hh	kk	hk	hk	hk	hh	hk	--	hh	kk	hh	hk	hk	hk	hh	kk	hh	hk	kk	hk	kk	hk	hk	hh	hk	hk	hk	kk	hk	hk	kk	hk	hk	kk	hk	kk	hh	kk	--	hk	hk	hh	hk	hk
6	euC06.1378803	<hkxhk>	hk	kk	hk	hh	kk	hk	hk	hk	hh	hk	--	hh	kk	hh	hk	hk	hk	hh	kk	hh	hk	kk	hk	kk	hk	hk	hh	hk	hk	hk	kk	hk	hk	kk	hk	hk	kk	hk	kk	hh	kk	--	hk	hk	hh	hk	hk
6	euC06.1378804	<hkxhk>	hk	hh	hk	kk	hh	hk	hk	hk	kk	hk	--	kk	hh	kk	hk	hk	hk	kk	hh	kk	hk	hh	hk	hh	hk	hk	kk	hk	hk	hk	hh	hk	hk	hh	hk	hk	hh	hk	hh	kk	hh	--	hk	hk	kk	hk	hk
6	euC06.15126700	<nnxnp>	nn	nn	np	nn	np	nn	--	nn	np	nn	nn	np	nn	np	nn	np	np	nn	np	nn	np	nn	nn	np	np	nn	--	--	np	nn	nn	np	nn	np	np	nn	nn	np	nn	np	--	nn	nn	nn	--	nn	np
6	euC06.15126720	<nnxnp>	nn	nn	np	nn	np	nn	--	nn	np	nn	nn	np	nn	np	nn	np	np	nn	np	nn	np	nn	nn	np	np	nn	--	--	np	nn	nn	np	nn	np	np	nn	nn	np	nn	np	--	nn	nn	nn	--	nn	np
6	euC06.15364889	<nnxnp>	--	--	np	nn	np	nn	--	nn	np	nn	nn	np	nn	np	nn	np	np	np	nn	np	np	nn	nn	np	nn	nn	np	np	np	nn	nn	np	nn	np	--	nn	nn	np	--	np	nn	nn	nn	--	np	--	--
6	euC06.15364904	<nnxnp>	--	--	np	nn	np	nn	--	nn	np	nn	nn	np	nn	np	nn	np	np	np	nn	np	np	nn	nn	np	nn	nn	np	np	np	nn	nn	np	nn	np	--	nn	nn	np	--	np	nn	nn	nn	--	np	--	--
6	euC06.15364947	<nnxnp>	--	--	np	nn	np	nn	--	nn	np	nn	nn	np	nn	np	nn	np	np	np	nn	np	np	nn	nn	np	nn	nn	np	np	np	nn	nn	np	nn	np	--	nn	nn	np	--	np	nn	nn	nn	--	np	--	--
6	euC06.15364959	<nnxnp>	--	--	np	nn	np	nn	--	nn	np	nn	nn	np	nn	np	nn	np	np	np	nn	np	np	nn	nn	np	nn	nn	np	np	np	nn	nn	np	nn	np	--	nn	nn	np	--	np	nn	nn	nn	--	np	--	--
6	euC06.15631229	<nnxnp>	nn	nn	np	nn	np	nn	nn	nn	np	nn	nn	np	nn	np	nn	np	np	nn	--	nn	np	nn	nn	--	np	nn	--	np	np	nn	nn	--	--	--	np	nn	nn	np	nn	np	nn	nn	nn	nn	np	nn	np
6	euC06.16098914	<lmxll>	ll	lm	ll	lm	ll	lm	ll	lm	lm	ll	--	ll	ll	lm	lm	ll	ll	--	ll	lm	ll	ll	ll	ll	lm	--	lm	lm	lm	--	ll	ll	--	lm	ll	ll	ll	ll	ll	ll	ll	--	--	ll	ll	lm	lm
6	euC06.16098963	<lmxll>	ll	lm	ll	lm	ll	lm	ll	lm	lm	ll	--	ll	ll	lm	lm	ll	ll	--	ll	lm	ll	ll	ll	ll	lm	--	lm	lm	lm	--	ll	ll	--	lm	ll	ll	ll	ll	ll	ll	ll	--	--	ll	ll	lm	lm
6	euC06.1693795	<hkxhk>	hk	kk	hk	hh	kk	hk	hk	hk	hh	hk	hh	hh	kk	hh	hk	hk	hk	hh	kk	hh	hk	kk	hk	kk	hk	hk	hh	hk	hk	hk	kk	hh	--	kk	hk	hk	kk	hk	hk	hh	kk	kk	hk	hk	hh	hk	hk
6	euC06.19284462	<nnxnp>	--	--	np	nn	np	nn	--	nn	np	nn	--	np	nn	np	nn	np	np	nn	np	nn	np	nn	nn	np	np	nn	np	--	np	nn	nn	--	np	np	np	nn	nn	np	--	np	nn	np	nn	--	nn	nn	--
6	euC06.23462302	<lmxll>	lm	ll	lm	lm	ll	ll	lm	ll	lm	lm	ll	lm	lm	ll	ll	lm	lm	--	lm	ll	lm	lm	lm	--	ll	ll	ll	lm	ll	ll	ll	ll	lm	lm	lm	lm	lm	lm	lm	ll	ll	lm	ll	lm	--	ll	ll
6	euC06.3006936	<lmxll>	ll	--	lm	lm	ll	ll	ll	lm	lm	lm	--	lm	ll	lm	lm	ll	ll	--	ll	lm	ll	ll	--	ll	lm	lm	lm	lm	lm	lm	ll	ll	lm	ll	ll	--	ll	lm	ll	lm	ll	lm	--	lm	ll	lm	--
6	euC06.3007010	<lmxll>	ll	--	lm	lm	ll	ll	ll	lm	lm	lm	--	lm	ll	lm	lm	ll	ll	--	ll	lm	ll	ll	--	ll	lm	lm	lm	lm	lm	lm	ll	ll	lm	ll	ll	--	ll	lm	ll	lm	ll	lm	--	lm	ll	lm	--
6	euC06.3597885	<lmxll>	ll	ll	lm	lm	ll	lm	ll	lm	lm	lm	lm	lm	ll	lm	lm	ll	ll	--	ll	lm	ll	ll	--	ll	lm	lm	lm	lm	lm	lm	ll	ll	lm	ll	ll	--	ll	ll	ll	lm	ll	--	lm	lm	--	lm	lm
6	euC06.4067501	<lmxll>	ll	ll	lm	lm	ll	lm	ll	lm	lm	lm	lm	lm	ll	lm	lm	ll	ll	lm	ll	lm	ll	ll	lm	ll	lm	lm	lm	lm	lm	lm	ll	ll	lm	ll	ll	lm	ll	ll	ll	lm	ll	lm	lm	lm	ll	lm	lm
6	euC06.4132394	<hkxhk>	kk	kk	hh	hh	hk	hk	--	hk	hh	hk	hh	hh	kk	hh	hk	hk	--	hh	kk	hh	hk	kk	hk	hk	hk	hk	hh	hh	hk	hk	kk	hk	hk	hk	hk	hk	kk	hk	kk	hh	kk	hk	hk	hk	hh	--	--
6	euC06.4180981	<lmxll>	ll	ll	lm	lm	ll	lm	ll	lm	lm	lm	lm	lm	ll	lm	lm	ll	ll	lm	ll	lm	ll	ll	lm	ll	lm	lm	lm	lm	lm	lm	ll	ll	lm	ll	ll	lm	ll	ll	ll	lm	ll	lm	lm	lm	ll	lm	lm
6	euC06.4181057	<lmxll>	ll	ll	lm	lm	ll	lm	ll	lm	lm	lm	lm	lm	ll	lm	lm	ll	ll	lm	ll	lm	ll	ll	lm	ll	lm	lm	lm	lm	lm	lm	ll	ll	lm	ll	ll	lm	ll	ll	ll	lm	ll	lm	lm	lm	ll	lm	lm
6	euC06.5752663	<lmxll>	ll	ll	ll	lm	ll	lm	ll	lm	lm	lm	lm	lm	ll	lm	lm	ll	ll	lm	ll	lm	ll	ll	lm	ll	lm	lm	lm	lm	lm	--	ll	ll	--	ll	ll	--	ll	ll	ll	lm	ll	lm	lm	lm	ll	--	--
6	euC06.7910739	<hkxhk>	kk	hk	hk	hh	hk	hk	--	hk	hh	hk	--	hh	kk	hh	hk	hk	--	--	kk	hh	hk	kk	hk	hk	hk	hk	hh	hh	hh	hk	kk	hk	hk	hh	--	kk	kk	hk	kk	hk	kk	hk	hk	hk	--	hk	hk
6	euC06.8945526	<hkxhk>	kk	kk	hk	hk	hk	hk	hk	hk	hh	hk	hk	hh	kk	hh	hk	hk	hk	hh	kk	hh	hk	kk	hk	hk	hk	hk	hh	hh	hk	hk	kk	hk	hk	hk	hk	kk	kk	hk	kk	hk	kk	kk	hk	kk	--	hk	hk
6	euC06.9264548	<nnxnp>	nn	nn	np	nn	np	nn	np	nn	np	nn	nn	np	--	np	nn	np	np	--	np	--	np	nn	nn	--	--	nn	np	np	--	nn	nn	np	--	np	np	nn	nn	np	nn	np	nn	nn	--	nn	np	nn	nn
6	euC06.9918653	<nnxnp>	nn	nn	np	nn	np	nn	nn	nn	np	nn	nn	np	nn	np	nn	np	np	np	np	np	np	nn	nn	--	nn	nn	np	np	np	nn	nn	--	nn	np	np	nn	nn	np	nn	np	nn	nn	nn	nn	--	nn	nn
6	euC06.9918665	<nnxnp>	nn	nn	np	nn	np	nn	nn	nn	np	nn	nn	np	nn	np	nn	np	np	np	np	np	np	nn	nn	--	nn	nn	np	np	np	nn	nn	--	nn	np	np	nn	nn	np	nn	np	nn	nn	nn	nn	--	nn	nn
6	euC06.9941565	<nnxnp>	nn	nn	np	nn	np	nn	nn	nn	np	nn	nn	np	nn	np	nn	np	np	--	np	np	np	nn	nn	--	nn	nn	np	np	np	nn	nn	np	nn	np	np	nn	nn	np	nn	np	nn	nn	nn	nn	--	nn	nn
6	euC06.9941592	<nnxnp>	nn	nn	np	nn	np	nn	nn	nn	np	nn	nn	np	nn	np	nn	np	np	--	np	np	np	nn	nn	--	nn	nn	np	np	np	nn	nn	np	nn	np	np	nn	nn	np	nn	np	nn	nn	nn	nn	--	nn	nn
6	euLG06_002	<nnxnp>	nn	nn	np	nn	np	nn	np	nn	np	nn	nn	np	nn	np	nn	np	np	np	np	np	np	nn	nn	np	nn	nn	np	np	np	nn	nn	np	nn	np	np	nn	nn	np	nn	np	nn	nn	nn	nn	--	nn	nn
6	euLG06_003	<nnxnp>	nn	nn	np	nn	np	nn	np	nn	np	nn	nn	np	nn	np	nn	np	np	np	np	np	np	nn	nn	np	nn	nn	np	np	np	nn	nn	np	nn	np	np	nn	nn	np	nn	np	nn	nn	nn	nn	--	nn	nn
6	euLG06_004	<nnxnp>	nn	nn	np	nn	np	nn	np	nn	np	nn	nn	np	nn	np	nn	np	np	np	np	np	np	nn	nn	np	nn	nn	np	np	np	nn	nn	np	nn	np	np	nn	nn	np	nn	np	nn	nn	nn	nn	--	nn	nn
6	euLG06_005	<lmxll>	ll	lm	ll	lm	ll	lm	ll	lm	lm	lm	lm	lm	ll	lm	lm	ll	ll	lm	ll	lm	ll	ll	lm	ll	lm	lm	lm	lm	lm	lm	ll	ll	lm	lm	ll	ll	ll	ll	ll	ll	ll	lm	lm	lm	ll	--	lm
6	euLG06_006	<nnxnp>	--	nn	np	nn	np	nn	--	nn	np	nn	--	np	nn	np	nn	np	np	np	np	np	--	nn	nn	np	nn	nn	np	np	np	nn	nn	--	nn	np	--	nn	nn	np	nn	np	nn	nn	nn	nn	--	nn	nn
6	euLG06_007	<nnxnp>	--	--	np	nn	np	nn	--	nn	np	nn	nn	np	nn	np	nn	np	np	nn	np	nn	np	nn	nn	np	np	nn	np	np	np	nn	nn	np	nn	np	np	nn	nn	np	nn	np	nn	nn	nn	nn	np	nn	--
6	euLG06_008	<nnxnp>	--	--	np	nn	np	nn	--	nn	np	nn	nn	np	nn	np	nn	np	np	nn	np	nn	np	nn	nn	np	np	nn	np	np	np	nn	nn	np	nn	np	np	nn	nn	np	nn	np	nn	nn	nn	nn	np	nn	--
6	euLG06_009	<hkxhk>	hh	hk	hk	kk	hk	hk	hh	hk	kk	hk	hk	kk	hh	kk	hk	hk	hk	kk	--	kk	hk	hh	hk	--	hk	hk	kk	kk	kk	--	hh	hk	hk	kk	hk	hh	hh	hk	hh	hk	hh	--	hk	hk	--	--	hk
6	euLG06_010	<lmxll>	ll	--	ll	lm	ll	ll	ll	lm	lm	lm	--	lm	ll	lm	ll	ll	ll	lm	ll	lm	ll	ll	--	ll	lm	lm	--	ll	lm	lm	ll	ll	lm	lm	ll	ll	ll	ll	ll	ll	ll	ll	lm	ll	ll	--	ll
6	euLG06_011	<lmxll>	ll	--	ll	lm	ll	ll	ll	lm	lm	lm	--	lm	ll	lm	ll	ll	ll	lm	ll	lm	ll	ll	--	ll	lm	lm	--	ll	lm	lm	ll	ll	lm	lm	ll	ll	ll	ll	ll	ll	ll	ll	lm	ll	ll	--	ll
6	euLG06_012	<hkxhk>	kk	--	hk	hh	hk	hk	kk	hk	hh	kk	--	hk	--	hh	hk	hk	hk	hk	hk	hk	hk	kk	kk	hk	hh	hk	hh	hh	hh	hk	kk	hk	--	hh	hk	kk	kk	hk	kk	hk	kk	kk	hk	kk	--	--	--
6	euLG06_013	<lmxll>	ll	lm	ll	lm	ll	lm	ll	lm	lm	ll	lm	ll	ll	lm	lm	ll	ll	ll	ll	lm	ll	ll	ll	ll	lm	lm	lm	lm	lm	lm	ll	ll	lm	lm	ll	ll	ll	ll	ll	ll	--	ll	lm	lm	ll	--	lm
6	euLG06_014	<nnxnp>	nn	nn	np	nn	np	nn	np	nn	np	nn	nn	np	nn	np	nn	np	np	--	--	np	np	nn	nn	np	nn	nn	np	np	np	nn	nn	--	nn	np	np	nn	nn	np	nn	np	nn	nn	nn	nn	np	nn	nn
6	euLG06_015	<nnxnp>	nn	nn	np	nn	np	nn	np	nn	np	nn	nn	np	nn	np	nn	np	np	--	--	np	np	nn	nn	np	nn	nn	np	np	np	nn	nn	--	nn	np	np	nn	nn	np	nn	np	nn	nn	nn	nn	np	nn	nn
6	euLG06_016	<nnxnp>	nn	nn	np	nn	np	nn	np	nn	np	nn	nn	np	nn	np	nn	np	np	--	--	np	np	nn	nn	np	nn	nn	np	np	np	nn	nn	--	nn	np	np	nn	nn	np	nn	np	nn	nn	nn	nn	np	nn	nn
6	euLG06_017	<nnxnp>	nn	nn	np	nn	np	nn	np	nn	np	nn	nn	np	nn	np	nn	np	np	--	--	np	np	nn	nn	np	nn	nn	np	np	np	nn	nn	--	nn	np	np	nn	nn	np	nn	np	nn	nn	nn	nn	np	nn	nn
6	euLG06_018	<lmxll>	ll	ll	ll	lm	ll	lm	ll	lm	lm	lm	lm	lm	ll	lm	lm	ll	ll	lm	ll	--	ll	ll	lm	ll	--	lm	lm	lm	lm	lm	ll	ll	--	ll	ll	lm	ll	ll	ll	lm	ll	--	lm	lm	ll	lm	--
6	euM010149.428.3305	<nnxnp>	nn	nn	np	nn	np	nn	--	nn	np	nn	nn	np	nn	np	nn	np	np	np	np	np	np	nn	nn	np	nn	nn	np	np	np	nn	nn	np	nn	np	np	nn	nn	np	nn	np	nn	nn	nn	nn	--	nn	nn
6	hNLG06_019	<lmxll>	ll	ll	lm	lm	ll	lm	ll	lm	lm	--	lm	lm	ll	lm	--	ll	--	lm	--	ll	ll	lm	lm	ll	lm	lm	--	lm	lm	lm	ll	ll	lm	ll	ll	lm	ll	lm	lm	lm	ll	ll	lm	--	lm	lm	--
6	hNLG06_020	<nnxnp>	nn	nn	--	nn	np	nn	np	nn	np	nn	nn	np	nn	--	nn	nn	--	np	nn	np	nn	np	nn	np	nn	nn	np	np	np	nn	nn	np	nn	np	np	nn	nn	np	nn	np	nn	nn	nn	nn	nn	nn	--
6	hNLG06_021	<nnxnp>	nn	nn	--	nn	np	nn	np	nn	np	nn	nn	np	nn	--	nn	nn	--	np	nn	np	nn	np	nn	np	nn	nn	np	np	np	nn	nn	np	nn	np	np	nn	nn	np	nn	np	nn	nn	nn	nn	nn	nn	--
6	hNLG06_022	<nnxnp>	nn	nn	np	nn	np	nn	nn	nn	np	nn	nn	np	nn	np	nn	np	--	np	np	np	nn	np	nn	nn	nn	nn	np	np	np	nn	nn	np	nn	--	np	nn	nn	--	nn	np	nn	nn	nn	nn	nn	nn	np
6	hNLG06_023	<nnxnp>	--	nn	np	nn	np	nn	nn	nn	np	nn	nn	np	nn	np	nn	np	--	np	--	np	--	nn	nn	--	nn	nn	np	np	np	nn	nn	np	nn	--	--	nn	nn	np	nn	nn	nn	nn	nn	nn	nn	nn	--
6	huLG06_024	<lmxll>	--	lm	ll	lm	ll	lm	ll	lm	lm	lm	lm	ll	ll	lm	lm	ll	--	lm	ll	ll	ll	lm	lm	ll	--	lm	--	lm	lm	lm	ll	ll	lm	--	ll	ll	ll	ll	ll	ll	ll	lm	lm	lm	lm	lm	ll
6	huLG06_025	<hkxhk>	hk	hh	hk	kk	hh	hk	hk	hk	kk	hk	kk	kk	hh	kk	--	hk	--	kk	hh	hk	hh	kk	--	hh	--	hk	kk	hk	hk	hk	hh	hk	hk	hh	hk	hk	hh	hk	hk	kk	hh	hh	hk	--	hk	hk	--
6	huLG06_026	<hkxhk>	hk	hh	hk	kk	hh	hk	hk	hk	kk	hk	kk	kk	hh	kk	--	hk	--	kk	hh	hk	hh	kk	--	hh	--	hk	kk	hk	hk	hk	hh	hk	hk	hh	hk	hk	hh	hk	hk	kk	hh	hh	hk	--	hk	hk	--
6	huLG06_027	<hkxhk>	hk	hh	hk	kk	hh	hk	hk	hk	kk	hk	kk	kk	hh	kk	--	hk	--	kk	hh	hk	hh	kk	--	hh	--	hk	kk	hk	hk	hk	hh	hk	hk	hh	hk	hk	hh	hk	hk	kk	hh	hh	hk	--	hk	hk	--
6	huLG06_028	<hkxhk>	hk	hh	hk	kk	hh	hk	hk	hk	kk	hk	kk	kk	hh	kk	--	hk	--	kk	hh	hk	hh	kk	--	hh	--	hk	kk	hk	hk	hk	hh	hk	hk	hh	hk	hk	hh	hk	hk	kk	hh	hh	hk	--	hk	hk	--
6	huLG06_029	<lmxll>	lm	ll	lm	lm	ll	ll	lm	ll	lm	lm	ll	lm	ll	ll	--	lm	--	lm	--	lm	--	ll	--	ll	ll	ll	ll	lm	ll	--	ll	ll	lm	lm	--	lm	lm	lm	lm	ll	ll	--	ll	lm	ll	ll	--
6	huLG06_030	<lmxll>	ll	lm	ll	lm	ll	lm	ll	lm	lm	lm	--	ll	ll	lm	lm	ll	--	lm	ll	ll	ll	lm	lm	ll	lm	lm	lm	lm	lm	--	ll	ll	lm	--	ll	ll	ll	ll	ll	ll	ll	lm	lm	lm	lm	lm	ll
6	huLG06_031	<lmxll>	--	--	ll	lm	ll	lm	ll	lm	lm	--	lm	ll	ll	lm	lm	ll	--	lm	ll	ll	ll	lm	lm	ll	lm	lm	lm	ll	lm	lm	--	ll	lm	--	ll	ll	ll	ll	ll	ll	ll	--	lm	lm	lm	lm	--
6	huLG06_032	<lmxll>	ll	--	ll	lm	ll	lm	ll	lm	lm	lm	lm	ll	ll	lm	lm	ll	--	lm	--	ll	--	lm	lm	ll	--	lm	lm	lm	lm	lm	--	ll	lm	ll	ll	ll	ll	ll	ll	ll	ll	--	--	lm	lm	lm	--
6	huLG06_033	<nnxnp>	nn	--	--	nn	np	nn	np	nn	np	nn	nn	np	nn	np	nn	np	--	np	--	np	nn	np	nn	np	--	nn	np	np	np	nn	nn	np	nn	nn	--	nn	nn	np	nn	np	nn	--	nn	nn	nn	nn	--
6	huLG06_034	<nnxnp>	nn	--	--	nn	np	nn	np	nn	np	nn	nn	np	nn	np	nn	np	--	np	--	np	nn	np	nn	np	--	nn	np	np	np	nn	nn	np	nn	nn	--	nn	nn	np	nn	np	nn	--	nn	nn	nn	nn	--
6	huLG06_035	<nnxnp>	nn	--	--	nn	np	nn	np	nn	np	nn	nn	np	nn	np	nn	np	--	np	--	np	nn	np	nn	np	--	nn	np	np	np	nn	nn	np	nn	nn	--	nn	nn	np	nn	np	nn	--	nn	nn	nn	nn	--
6	huLG06_036	<nnxnp>	nn	nn	--	nn	np	nn	np	nn	np	nn	nn	np	nn	np	nn	np	np	np	--	np	--	np	nn	--	nn	nn	--	np	np	nn	nn	np	nn	--	--	nn	nn	np	nn	np	nn	nn	nn	nn	nn	nn	--
6	huLG06_037	<nnxnp>	nn	nn	--	nn	np	nn	np	nn	np	nn	nn	np	nn	np	nn	np	np	np	--	np	--	np	nn	--	nn	nn	--	np	np	nn	nn	np	nn	--	--	nn	nn	np	nn	np	nn	nn	nn	nn	nn	nn	--
6	huLG06_038	<nnxnp>	nn	nn	np	nn	np	nn	np	nn	np	--	nn	np	nn	--	--	np	--	np	--	np	nn	np	nn	np	nn	nn	np	np	np	nn	nn	np	nn	np	np	nn	nn	np	nn	np	nn	nn	nn	nn	nn	nn	--
6	huLG06_039	<nnxnp>	nn	nn	np	nn	np	nn	np	nn	np	--	nn	np	nn	--	--	np	--	np	--	np	nn	np	nn	np	nn	nn	np	np	np	nn	nn	np	nn	np	np	nn	nn	np	nn	np	nn	nn	nn	nn	nn	nn	--
6	huLG06_040	<nnxnp>	nn	nn	np	nn	np	nn	np	nn	np	nn	nn	np	nn	np	--	np	--	np	--	--	nn	np	nn	np	--	nn	np	np	np	nn	nn	np	nn	np	np	nn	nn	np	nn	np	nn	nn	nn	nn	nn	nn	np
6	huLG06_041	<nnxnp>	nn	nn	np	nn	np	nn	np	nn	np	nn	nn	np	nn	np	--	np	--	np	--	--	nn	np	nn	np	--	nn	np	np	np	nn	nn	np	nn	np	np	nn	nn	np	nn	np	nn	nn	nn	nn	nn	nn	np
6	huLG06_042	<nnxnp>	nn	nn	np	nn	np	nn	np	nn	np	nn	nn	np	nn	np	--	np	--	np	--	--	nn	np	nn	np	--	nn	np	np	np	nn	nn	np	nn	np	np	nn	nn	np	nn	np	nn	nn	nn	nn	nn	nn	np
6	huLG06_043	<nnxnp>	nn	nn	np	nn	np	nn	np	nn	np	nn	nn	np	nn	np	--	np	--	np	--	--	nn	np	nn	np	--	nn	np	np	np	nn	nn	np	nn	np	np	nn	nn	np	nn	np	nn	nn	nn	nn	nn	nn	np
6	huLG06_044	<lmxll>	ll	ll	ll	lm	ll	lm	ll	lm	lm	lm	lm	lm	ll	lm	lm	ll	--	lm	ll	ll	ll	lm	lm	ll	lm	lm	lm	lm	lm	lm	ll	ll	lm	ll	ll	lm	ll	ll	ll	ll	ll	lm	lm	lm	lm	lm	--
6	huC06.10683948	<lmxll>	ll	lm	ll	lm	ll	--	ll	--	lm	--	lm	lm	ll	lm	--	ll	--	lm	--	ll	ll	lm	lm	ll	--	lm	lm	lm	lm	lm	ll	ll	lm	lm	--	ll	ll	ll	ll	ll	ll	lm	lm	--	lm	lm	--
6	huC06.11127900	<nnxnp>	nn	nn	--	nn	np	nn	--	nn	np	nn	nn	np	nn	np	nn	np	--	np	--	np	nn	--	nn	np	nn	nn	np	np	np	nn	nn	np	nn	np	np	nn	nn	np	--	np	nn	nn	nn	nn	nn	nn	--
6	huC06.1271494	<hkxhk>	hk	--	hk	kk	hh	kk	hk	hk	kk	--	kk	kk	hh	kk	hh	hk	--	kk	hh	hk	hh	kk	hk	hh	hk	hk	kk	hk	hk	hk	hh	hk	hk	hh	hk	hk	hh	hk	kk	kk	hh	hk	hk	hk	hk	hk	kk
6	huC06.12816841	<nnxnp>	nn	nn	np	nn	np	nn	np	nn	np	nn	nn	np	nn	np	--	np	nn	np	np	np	nn	np	nn	np	nn	nn	np	np	np	nn	nn	np	nn	--	--	nn	nn	np	nn	np	nn	nn	nn	nn	nn	nn	--
6	huC06.12816891	<nnxnp>	nn	nn	np	nn	np	nn	np	nn	np	nn	nn	np	nn	np	--	np	nn	np	np	np	nn	np	nn	np	nn	nn	np	np	np	nn	nn	np	nn	--	--	nn	nn	np	nn	np	nn	nn	nn	nn	nn	nn	--
6	huC06.12816894	<nnxnp>	nn	nn	np	nn	np	nn	np	nn	np	nn	nn	np	nn	np	--	np	nn	np	np	np	nn	np	nn	np	nn	nn	np	np	np	nn	nn	np	nn	--	--	nn	nn	np	nn	np	nn	nn	nn	nn	nn	nn	--
6	huC06.12816902	<nnxnp>	nn	nn	np	nn	np	nn	np	nn	np	nn	nn	np	nn	np	--	np	nn	np	np	np	nn	np	nn	np	nn	nn	np	np	np	nn	nn	np	nn	--	--	nn	nn	np	nn	np	nn	nn	nn	nn	nn	nn	--
6	huC06.12930138	<lmxll>	ll	lm	ll	lm	ll	--	ll	lm	lm	--	lm	lm	ll	lm	lm	ll	--	lm	--	ll	ll	lm	--	--	--	lm	lm	lm	lm	lm	ll	ll	lm	--	ll	ll	ll	ll	--	ll	ll	--	lm	lm	lm	lm	ll
6	huC06.12948628	<hkxhk>	kk	hk	hk	hh	hk	hk	kk	hk	hh	hk	hk	hh	kk	hh	--	hh	--	hh	hk	hk	kk	hh	hk	hk	--	hk	hh	hh	hh	hk	kk	hk	hk	--	--	kk	kk	hk	kk	hk	kk	kk	hk	hk	hk	hk	hk
6	huC06.13159620	<nnxnp>	nn	nn	np	nn	np	nn	np	nn	np	nn	nn	np	nn	np	--	np	nn	np	--	np	nn	np	nn	np	nn	nn	np	np	np	nn	--	np	nn	np	np	nn	nn	np	nn	np	nn	nn	nn	nn	nn	nn	--
6	huC06.15187369	<nnxnp>	nn	nn	np	nn	np	nn	nn	nn	np	nn	nn	np	nn	np	nn	np	--	nn	np	np	nn	nn	nn	nn	np	nn	np	np	np	nn	nn	np	nn	--	--	nn	nn	--	nn	--	nn	nn	nn	nn	nn	np	--
6	huC06.15187381	<nnxnp>	nn	nn	np	nn	np	nn	nn	nn	np	nn	nn	np	nn	np	nn	np	--	nn	np	np	nn	nn	nn	nn	np	nn	np	np	np	nn	nn	np	nn	--	--	nn	nn	--	nn	--	nn	nn	nn	nn	nn	np	--
6	huC06.15187445	<nnxnp>	nn	nn	np	nn	np	nn	nn	nn	np	nn	nn	np	nn	np	nn	np	--	nn	np	np	nn	nn	nn	nn	np	nn	np	np	np	nn	nn	np	nn	--	--	nn	nn	--	nn	--	nn	nn	nn	nn	nn	np	--
6	huC06.15250077	<nnxnp>	nn	nn	np	nn	np	nn	np	nn	np	--	nn	np	nn	np	--	--	--	np	--	np	nn	np	nn	np	nn	nn	np	--	np	nn	--	np	nn	np	--	nn	nn	--	--	np	nn	nn	nn	nn	nn	nn	--
6	huC06.15464159	<nnxnp>	nn	nn	np	nn	np	nn	nn	nn	np	nn	nn	np	nn	np	nn	--	--	nn	nn	np	nn	nn	nn	np	np	nn	np	np	np	nn	nn	np	nn	--	np	nn	nn	np	nn	np	nn	nn	nn	nn	nn	np	--
6	huC06.15846194	<lmxll>	ll	lm	ll	lm	ll	lm	ll	lm	lm	ll	lm	ll	ll	lm	lm	ll	--	ll	ll	ll	ll	lm	ll	ll	lm	lm	lm	lm	lm	lm	ll	ll	lm	lm	ll	ll	ll	ll	ll	ll	ll	ll	lm	ll	lm	lm	--
6	huC06.15881467	<lmxll>	ll	lm	ll	lm	ll	ll	ll	lm	--	ll	lm	ll	ll	lm	--	ll	ll	ll	ll	ll	ll	lm	ll	ll	lm	lm	lm	lm	lm	lm	ll	ll	lm	lm	ll	ll	ll	ll	ll	ll	ll	lm	lm	ll	lm	lm	ll
6	huC06.1590488	<hkxhk>	--	--	hk	hh	kk	hk	hk	hk	hh	hk	hh	hh	kk	hh	hk	hk	--	hh	kk	--	--	hh	hk	kk	hk	hk	hh	--	hk	hk	--	hk	hk	kk	--	hk	kk	hk	hk	hh	kk	--	hk	hk	hk	hk	hh
6	huC06.16117037	<lmxll>	ll	lm	ll	lm	ll	lm	ll	lm	ll	ll	lm	ll	ll	lm	lm	ll	--	ll	--	ll	ll	lm	ll	ll	lm	lm	lm	lm	lm	lm	--	ll	lm	--	ll	ll	ll	ll	ll	ll	ll	--	lm	lm	lm	lm	--
6	huC06.16125445	<lmxll>	ll	lm	ll	lm	ll	lm	ll	lm	ll	ll	lm	ll	ll	lm	--	ll	--	ll	ll	ll	--	--	ll	ll	lm	lm	lm	lm	lm	lm	ll	ll	lm	--	ll	ll	ll	ll	ll	ll	ll	lm	lm	lm	lm	lm	--
6	huC06.16125491	<lmxll>	ll	lm	ll	lm	ll	lm	ll	lm	ll	ll	lm	ll	ll	lm	--	ll	--	ll	ll	ll	--	--	ll	ll	lm	lm	lm	lm	lm	lm	ll	ll	lm	--	ll	ll	ll	ll	ll	ll	ll	lm	lm	lm	lm	lm	--
6	huC06.16128868	<lmxll>	ll	lm	ll	lm	ll	lm	ll	lm	ll	ll	lm	ll	ll	lm	--	ll	--	ll	--	ll	ll	--	ll	ll	--	lm	lm	--	lm	lm	ll	ll	lm	--	ll	ll	ll	ll	ll	ll	ll	ll	lm	ll	lm	lm	ll
6	huC06.16327584	<lmxll>	ll	lm	ll	lm	ll	lm	ll	lm	ll	ll	lm	ll	ll	lm	--	ll	ll	ll	ll	ll	ll	lm	ll	ll	lm	lm	lm	lm	lm	lm	ll	ll	lm	lm	ll	ll	ll	ll	ll	ll	ll	--	lm	--	lm	lm	ll
6	huC06.17250352	<lmxll>	ll	--	ll	lm	ll	lm	ll	lm	ll	ll	lm	ll	ll	lm	lm	ll	--	ll	--	ll	ll	lm	ll	ll	lm	lm	lm	lm	lm	--	ll	ll	lm	--	ll	ll	ll	ll	ll	ll	ll	--	lm	lm	lm	lm	ll
6	huC06.17312696	<lmxll>	ll	--	ll	lm	ll	lm	ll	lm	ll	ll	lm	ll	ll	lm	--	ll	--	ll	ll	ll	ll	lm	ll	ll	lm	lm	lm	lm	lm	lm	ll	ll	lm	--	ll	ll	ll	ll	ll	ll	ll	ll	lm	lm	lm	lm	ll
6	huC06.17424074	<lmxll>	ll	lm	ll	ll	ll	lm	ll	lm	ll	ll	lm	ll	ll	lm	--	ll	--	ll	--	--	ll	lm	ll	ll	lm	lm	ll	lm	lm	lm	ll	ll	lm	--	ll	ll	ll	ll	ll	ll	ll	--	lm	--	lm	ll	--
6	huC06.17554312	<lmxll>	ll	lm	--	ll	ll	lm	ll	lm	ll	ll	--	ll	ll	lm	--	ll	--	ll	ll	ll	ll	lm	--	ll	lm	lm	lm	--	lm	--	ll	ll	lm	--	ll	ll	ll	ll	ll	ll	ll	ll	lm	lm	lm	lm	--
6	huC06.17637046	<hkxhk>	kk	hk	hk	kk	hk	hk	kk	hk	hk	kk	hk	hk	kk	hh	--	hk	--	kk	--	hk	kk	hk	kk	hk	hh	hk	hh	hh	hh	--	kk	hh	hk	hh	--	kk	kk	hk	kk	hk	kk	--	hk	hk	hk	hh	--
6	huC06.17637052	<hkxhk>	kk	hk	hk	kk	hk	hk	kk	hk	hk	kk	hk	hk	kk	hh	--	hk	--	kk	--	hk	kk	hk	kk	hk	hh	hk	hh	hh	hh	--	kk	hh	hk	hh	--	kk	kk	hk	kk	hk	kk	--	hk	hk	hk	hh	--
6	huC06.1774870	<hkxhk>	hk	kk	hk	hh	kk	hk	hk	hk	hh	hk	hh	hh	--	hh	--	hk	--	hh	kk	--	kk	hh	hk	kk	hk	hk	hh	--	hk	hk	kk	hk	hk	--	hk	hk	kk	hk	hk	hh	kk	kk	hk	hk	hk	hk	--
6	huC06.17776017	<lmxll>	ll	--	ll	ll	ll	lm	--	lm	ll	--	lm	ll	ll	--	lm	ll	ll	ll	ll	ll	ll	lm	--	ll	--	lm	lm	--	lm	lm	--	lm	--	--	ll	ll	ll	ll	ll	ll	ll	ll	lm	ll	lm	lm	--
6	huC06.17804473	<hkxhk>	kk	hk	hk	kk	hk	hk	kk	hk	hk	kk	hk	hk	--	hh	kk	hk	--	kk	--	--	kk	hk	kk	hk	hh	hk	hk	hh	hh	hk	kk	hh	hk	hh	hk	kk	kk	hk	kk	hk	kk	--	hk	hk	hk	hh	hk
6	huC06.17804481	<hkxhk>	kk	hk	hk	kk	hk	hk	kk	hk	hk	kk	hk	hk	--	hh	kk	hk	--	kk	--	--	kk	hk	kk	hk	hh	hk	hk	hh	hh	hk	kk	hh	hk	hh	hk	kk	kk	hk	kk	hk	kk	--	hk	hk	hk	hh	hk
6	huC06.1854762	<hkxhk>	hk	kk	hk	hh	kk	hk	hk	hk	hh	hk	hh	hh	kk	hh	--	hk	hk	hh	kk	hk	kk	hh	hk	kk	hk	hk	hh	hk	hk	--	kk	hk	hk	--	hk	--	kk	hh	hk	hh	kk	--	hk	hk	hk	hk	hh
6	huC06.1854813	<hkxhk>	hk	kk	hk	hh	kk	hk	hk	hk	hh	hk	hh	hh	kk	hh	--	hk	hk	hh	kk	hk	kk	hh	hk	kk	hk	hk	hh	hk	hk	--	kk	hk	hk	--	hk	--	kk	hh	hk	hh	kk	--	hk	hk	hk	hk	hh
6	huC06.18726101	<nnxnp>	nn	nn	np	nn	np	nn	nn	nn	np	nn	nn	np	nn	np	nn	np	--	nn	np	np	nn	nn	nn	np	np	nn	np	np	np	nn	nn	np	np	np	np	nn	nn	np	--	np	nn	np	nn	np	nn	np	--
6	huC06.19343979	<nnxnp>	nn	nn	np	nn	np	nn	nn	--	np	nn	nn	np	nn	np	--	np	--	nn	np	np	nn	nn	nn	np	np	nn	--	np	np	nn	nn	np	np	--	--	nn	nn	nn	nn	--	nn	--	nn	np	nn	np	nn
6	huC06.2019968	<lmxll>	ll	ll	lm	lm	ll	lm	ll	lm	--	--	lm	lm	ll	lm	ll	ll	ll	lm	ll	ll	ll	--	lm	ll	--	lm	lm	lm	lm	lm	ll	ll	lm	ll	ll	lm	ll	lm	lm	lm	ll	--	--	--	lm	lm	--
6	huC06.20235114	<nnxnp>	nn	nn	np	nn	--	nn	nn	nn	np	nn	nn	np	nn	np	nn	np	--	nn	--	np	nn	nn	nn	np	np	nn	np	np	np	nn	nn	np	np	--	np	nn	nn	np	nn	np	nn	np	nn	np	nn	np	--
6	huC06.20235131	<nnxnp>	nn	nn	np	nn	--	nn	nn	nn	np	nn	nn	np	nn	np	nn	np	--	nn	--	np	nn	nn	nn	np	np	nn	np	np	np	nn	nn	np	np	--	np	nn	nn	np	nn	np	nn	np	nn	np	nn	np	--
6	huC06.20471594	<nnxnp>	--	--	--	nn	--	nn	nn	--	np	--	nn	np	nn	np	nn	np	--	nn	--	--	nn	nn	nn	np	np	nn	np	np	np	nn	nn	np	np	np	--	nn	nn	np	nn	np	nn	np	nn	np	nn	np	nn
6	huC06.20471597	<nnxnp>	--	--	--	nn	--	nn	nn	--	np	--	nn	np	nn	np	nn	np	--	nn	--	--	nn	nn	nn	np	np	nn	np	np	np	nn	nn	np	np	np	--	nn	nn	np	nn	np	nn	np	nn	np	nn	np	nn
6	huC06.20792476	<nnxnp>	nn	nn	np	nn	np	nn	nn	nn	np	nn	nn	np	nn	np	nn	np	--	nn	--	--	nn	nn	nn	np	np	nn	np	np	np	nn	nn	np	np	np	--	nn	nn	np	nn	np	nn	np	nn	np	nn	np	--
6	huC06.21411744	<lmxll>	lm	ll	lm	lm	ll	ll	lm	ll	lm	lm	ll	lm	lm	ll	ll	lm	--	lm	--	lm	lm	lm	--	ll	ll	ll	ll	lm	ll	ll	ll	ll	ll	--	lm	lm	lm	lm	lm	ll	lm	--	ll	ll	ll	ll	--
6	huC06.21683602	<lmxll>	lm	ll	lm	lm	ll	ll	lm	ll	lm	lm	ll	lm	lm	ll	ll	lm	--	lm	lm	lm	lm	ll	lm	ll	ll	ll	ll	lm	ll	ll	ll	ll	ll	--	--	lm	lm	lm	--	ll	lm	--	ll	--	ll	ll	--
6	huC06.21683603	<lmxll>	lm	ll	lm	lm	ll	ll	lm	ll	lm	lm	ll	lm	lm	ll	ll	lm	--	lm	lm	lm	lm	ll	lm	ll	ll	ll	ll	lm	ll	ll	ll	ll	ll	--	--	lm	lm	lm	--	ll	lm	--	ll	--	ll	ll	--
6	huC06.21683659	<lmxll>	lm	ll	lm	lm	ll	ll	lm	ll	lm	lm	ll	lm	lm	ll	ll	lm	--	lm	lm	lm	lm	ll	lm	ll	ll	ll	ll	lm	ll	ll	ll	ll	ll	--	--	lm	lm	lm	--	ll	lm	--	ll	--	ll	ll	--
6	huC06.2224383	<hkxhk>	hk	kk	--	hh	--	hk	--	hk	hh	--	hh	hh	kk	hh	--	hk	--	hh	kk	--	kk	hh	--	kk	hk	hk	--	hh	hk	hk	kk	--	hk	--	--	hk	kk	hh	hk	hh	kk	hk	hk	hk	--	hk	--
6	huC06.22398891	<lmxll>	--	ll	lm	lm	ll	ll	lm	ll	lm	--	ll	lm	--	ll	ll	lm	lm	lm	lm	lm	lm	ll	lm	ll	ll	ll	ll	lm	ll	ll	ll	ll	ll	--	lm	lm	lm	--	lm	ll	ll	--	ll	--	ll	ll	--
6	huC06.22954021	<lmxll>	lm	ll	lm	lm	ll	ll	lm	ll	lm	lm	ll	ll	lm	ll	--	lm	lm	lm	lm	lm	lm	ll	lm	ll	ll	ll	ll	lm	ll	ll	ll	ll	lm	--	lm	lm	lm	lm	--	ll	ll	lm	ll	--	ll	ll	lm
6	huC06.22954033	<lmxll>	lm	ll	lm	lm	ll	ll	lm	ll	lm	lm	ll	ll	lm	ll	--	lm	lm	lm	lm	lm	lm	ll	lm	ll	ll	ll	ll	lm	ll	ll	ll	ll	lm	--	lm	lm	lm	lm	--	ll	ll	lm	ll	--	ll	ll	lm
6	huC06.22954057	<lmxll>	lm	ll	lm	lm	ll	ll	lm	ll	lm	lm	ll	ll	lm	ll	--	lm	lm	lm	lm	lm	lm	ll	lm	ll	ll	ll	ll	lm	ll	ll	ll	ll	lm	--	lm	lm	lm	lm	--	ll	ll	lm	ll	--	ll	ll	lm
6	huC06.22954089	<lmxll>	lm	ll	lm	lm	ll	ll	lm	ll	lm	lm	ll	ll	lm	ll	--	lm	lm	lm	lm	lm	lm	ll	lm	ll	ll	ll	ll	lm	ll	ll	ll	ll	lm	--	lm	lm	lm	lm	--	ll	ll	lm	ll	--	ll	ll	lm
6	huC06.23018727	<lmxll>	lm	ll	--	lm	ll	ll	lm	ll	lm	lm	ll	lm	lm	ll	ll	lm	lm	--	lm	lm	lm	ll	--	ll	ll	ll	ll	lm	ll	ll	ll	ll	lm	--	--	lm	lm	lm	--	ll	ll	lm	ll	ll	ll	ll	--
6	huC06.23190029	<lmxll>	lm	ll	--	lm	ll	ll	lm	ll	lm	lm	ll	lm	lm	ll	--	lm	--	lm	--	lm	lm	ll	lm	ll	ll	ll	ll	lm	ll	ll	--	ll	lm	lm	lm	--	lm	lm	lm	--	ll	lm	ll	ll	ll	ll	--
6	huC06.23592331	<lmxll>	lm	ll	lm	lm	ll	ll	lm	ll	lm	lm	ll	lm	ll	ll	ll	lm	lm	lm	ll	lm	lm	ll	--	ll	ll	ll	ll	lm	ll	ll	ll	ll	lm	--	lm	lm	lm	lm	lm	ll	ll	--	ll	lm	ll	ll	--
6	huC06.23592369	<lmxll>	lm	ll	lm	lm	ll	ll	lm	ll	lm	lm	ll	lm	ll	ll	ll	lm	lm	lm	ll	lm	lm	ll	--	ll	ll	ll	ll	lm	ll	ll	ll	ll	lm	--	lm	lm	lm	lm	lm	ll	ll	--	ll	lm	ll	ll	--
6	huC06.23592380	<lmxll>	lm	ll	lm	lm	ll	ll	lm	ll	lm	lm	ll	lm	ll	ll	ll	lm	lm	lm	ll	lm	lm	ll	--	ll	ll	ll	ll	lm	ll	ll	ll	ll	lm	--	lm	lm	lm	lm	lm	ll	ll	--	ll	lm	ll	ll	--
6	huC06.23762658	<lmxll>	lm	ll	lm	lm	ll	ll	lm	ll	lm	lm	ll	lm	ll	ll	ll	lm	--	lm	ll	--	lm	ll	lm	ll	ll	ll	ll	lm	ll	ll	--	ll	lm	--	--	lm	lm	lm	lm	ll	ll	lm	ll	lm	ll	ll	--
6	huC06.24920549	<lmxll>	ll	lm	ll	ll	lm	lm	ll	lm	ll	ll	lm	ll	lm	lm	--	ll	ll	ll	--	ll	ll	lm	ll	lm	lm	lm	lm	ll	lm	lm	lm	lm	ll	--	ll	ll	ll	ll	ll	lm	lm	ll	lm	ll	lm	lm	ll
6	huC06.2499311	<lmxll>	ll	ll	--	lm	ll	lm	ll	lm	lm	lm	lm	lm	ll	lm	--	ll	--	lm	ll	ll	ll	lm	lm	ll	--	lm	lm	lm	lm	lm	ll	ll	lm	--	ll	lm	ll	lm	lm	lm	ll	lm	lm	lm	lm	lm	--
6	huC06.2499343	<lmxll>	ll	ll	--	lm	ll	lm	ll	lm	lm	lm	lm	lm	ll	lm	--	ll	--	lm	ll	ll	ll	lm	lm	ll	--	lm	lm	lm	lm	lm	ll	ll	lm	--	ll	lm	ll	lm	lm	lm	ll	lm	lm	lm	lm	lm	--
6	huC06.25020990	<lmxll>	ll	lm	ll	ll	lm	lm	ll	lm	ll	ll	--	ll	lm	lm	lm	ll	--	ll	ll	ll	ll	--	--	lm	lm	lm	lm	ll	lm	--	lm	lm	ll	ll	ll	ll	ll	ll	ll	lm	lm	ll	lm	ll	lm	lm	ll
6	huC06.25256264	<lmxll>	lm	--	--	lm	--	ll	--	ll	lm	--	ll	lm	ll	ll	ll	lm	--	lm	--	lm	lm	ll	lm	ll	ll	ll	--	lm	ll	ll	ll	ll	--	ll	lm	lm	lm	--	ll	ll	ll	lm	ll	lm	ll	ll	ll
6	huC06.25256300	<lmxll>	lm	--	--	lm	--	ll	--	ll	lm	--	ll	lm	ll	ll	ll	lm	--	lm	--	lm	lm	ll	lm	ll	ll	ll	--	lm	ll	ll	ll	ll	--	ll	lm	lm	lm	--	ll	ll	ll	lm	ll	lm	ll	ll	ll
6	huC06.25278756	<lmxll>	lm	ll	lm	lm	ll	ll	lm	ll	lm	lm	ll	lm	ll	ll	--	lm	--	--	--	lm	lm	ll	--	ll	ll	ll	--	lm	ll	ll	ll	ll	lm	--	lm	--	lm	lm	lm	ll	ll	ll	ll	lm	ll	ll	--
6	huC06.25517852	<lmxll>	lm	--	--	lm	ll	ll	lm	ll	lm	--	ll	lm	ll	ll	--	lm	--	lm	--	lm	lm	ll	lm	ll	ll	ll	ll	lm	ll	ll	--	ll	lm	--	--	lm	lm	lm	--	ll	ll	--	ll	lm	ll	ll	--
6	huC06.2673788	<hkxhk>	hk	kk	hk	hh	hk	hk	hk	hk	hh	hk	hh	hh	kk	hh	--	hk	--	hh	kk	hk	kk	hh	hk	kk	hk	hk	hh	hh	hk	--	kk	hk	hk	hk	hk	hk	kk	hh	--	hh	kk	hk	hk	hk	kk	hk	--
6	huC06.2673860	<hkxhk>	hk	hh	hk	kk	hk	hk	hk	hk	kk	hk	kk	kk	hh	kk	--	hk	--	kk	hh	hk	hh	kk	hk	hh	hk	hk	kk	kk	hk	--	hh	hk	hk	hk	hk	hk	hh	kk	--	kk	hh	hk	hk	hk	hh	hk	--
6	huC06.356439	<hkxhk>	hk	kk	hk	hh	kk	hk	hk	hk	hh	hk	hh	hh	kk	hh	--	hk	--	hh	kk	hk	hk	hh	hk	kk	hk	hk	hk	hk	kk	hk	kk	kk	hk	kk	hk	hh	kk	hk	hk	hh	kk	kk	hk	hk	hk	hk	--
6	huC06.3710425	<lmxll>	ll	ll	--	lm	ll	lm	ll	lm	lm	--	lm	lm	ll	lm	lm	ll	--	lm	ll	ll	ll	lm	--	ll	lm	lm	lm	lm	lm	lm	ll	ll	lm	ll	--	lm	ll	ll	ll	lm	ll	ll	lm	lm	--	lm	--
6	huC06.3818950	<lmxll>	ll	ll	--	lm	ll	lm	ll	lm	lm	--	--	lm	ll	lm	--	ll	ll	lm	--	ll	ll	--	--	ll	lm	lm	--	lm	lm	lm	ll	ll	lm	ll	ll	lm	ll	ll	ll	lm	ll	lm	lm	lm	lm	lm	ll
6	huC06.3818964	<lmxll>	ll	ll	--	lm	ll	lm	ll	lm	lm	--	--	lm	ll	lm	--	ll	ll	lm	--	ll	ll	--	--	ll	lm	lm	--	lm	lm	lm	ll	ll	lm	ll	ll	lm	ll	ll	ll	lm	ll	lm	lm	lm	lm	lm	ll
6	huC06.4020546	<lmxll>	ll	ll	lm	lm	ll	lm	ll	lm	lm	lm	lm	lm	ll	lm	lm	ll	--	lm	--	ll	ll	lm	lm	ll	lm	lm	--	lm	lm	lm	ll	ll	lm	ll	ll	lm	ll	ll	ll	lm	ll	--	lm	lm	lm	lm	ll
6	huC06.4077654	<hkxhk>	hh	hh	kk	kk	hk	hk	--	hk	kk	hk	kk	kk	hh	kk	hk	hk	--	kk	hh	hk	hh	kk	hk	hk	hk	hk	kk	kk	hk	hk	hh	hk	hk	hk	hk	hk	hh	hk	hh	kk	hh	hk	hk	hk	hk	hk	--
6	huC06.4083428	<lmxll>	ll	ll	--	lm	ll	lm	ll	lm	lm	lm	lm	lm	ll	lm	lm	ll	--	lm	ll	ll	--	lm	--	ll	lm	lm	lm	lm	lm	lm	ll	ll	lm	ll	ll	lm	ll	ll	ll	lm	ll	lm	lm	lm	lm	lm	ll
6	huC06.4083438	<lmxll>	ll	ll	--	lm	ll	lm	ll	lm	lm	lm	lm	lm	ll	lm	lm	ll	--	lm	ll	ll	--	lm	--	ll	lm	lm	lm	lm	lm	lm	ll	ll	lm	ll	ll	lm	ll	ll	ll	lm	ll	lm	lm	lm	lm	lm	ll
6	huC06.4083481	<lmxll>	ll	ll	--	lm	ll	lm	ll	lm	lm	lm	lm	lm	ll	lm	lm	ll	--	lm	ll	ll	--	lm	--	ll	lm	lm	lm	lm	lm	lm	ll	ll	lm	ll	ll	lm	ll	ll	ll	lm	ll	lm	lm	lm	lm	lm	ll
6	huC06.426160	<hkxhk>	hk	--	--	kk	hh	hk	hk	hk	kk	hk	kk	kk	hh	kk	--	hk	--	kk	--	--	--	kk	hk	hh	hk	hk	hk	hk	hh	--	--	hh	hk	--	--	kk	hh	hk	--	kk	hh	hh	hk	--	hk	hk	--
6	huC06.4275873	<nnxnp>	nn	nn	np	nn	np	nn	np	nn	np	nn	np	np	nn	np	nn	np	--	np	nn	np	nn	np	nn	np	nn	nn	np	np	nn	nn	nn	np	nn	--	np	nn	nn	np	nn	np	nn	nn	nn	nn	nn	nn	--
6	huC06.4292828	<lmxll>	ll	ll	lm	lm	ll	lm	ll	lm	lm	lm	--	lm	ll	lm	--	ll	--	lm	--	ll	ll	lm	--	ll	lm	lm	ll	lm	lm	lm	--	ll	lm	ll	ll	lm	ll	ll	ll	lm	ll	ll	lm	lm	lm	lm	ll
6	huC06.4596363	<lmxll>	--	ll	ll	lm	ll	--	ll	lm	lm	--	lm	lm	ll	lm	lm	ll	--	lm	ll	ll	ll	lm	lm	ll	lm	lm	lm	lm	lm	lm	ll	ll	lm	--	ll	lm	ll	ll	ll	lm	ll	--	lm	lm	lm	lm	ll
6	huC06.4784995	<lmxll>	ll	ll	ll	lm	ll	lm	ll	lm	lm	lm	--	lm	ll	lm	--	ll	--	lm	ll	ll	ll	lm	lm	ll	lm	lm	lm	lm	lm	lm	ll	ll	lm	ll	ll	lm	ll	ll	ll	lm	ll	lm	lm	lm	lm	lm	--
6	huC06.5382659	<lmxll>	ll	ll	ll	lm	ll	lm	ll	lm	lm	lm	--	lm	ll	--	lm	ll	--	lm	ll	ll	--	lm	lm	ll	lm	lm	--	lm	lm	lm	ll	ll	lm	--	ll	lm	ll	ll	ll	lm	ll	--	lm	lm	lm	lm	ll
6	huC06.5487776	<hkxhk>	kk	kk	hk	hh	hk	hk	hk	hk	hh	--	hk	hh	kk	hh	hk	hk	--	hh	kk	hk	kk	hh	--	hh	hk	hk	hh	hh	hk	hk	kk	hk	--	--	--	hk	kk	hk	kk	hh	kk	hh	hk	hk	hk	hk	--
6	huC06.5863263	<nnxnp>	nn	nn	np	nn	np	--	np	nn	np	nn	nn	np	nn	np	nn	np	--	np	nn	--	nn	np	nn	np	nn	nn	np	nn	nn	nn	nn	np	nn	--	np	nn	nn	np	nn	--	nn	nn	nn	nn	nn	nn	--
6	huC06.6147035	<lmxll>	ll	ll	ll	lm	ll	lm	ll	lm	lm	lm	lm	lm	ll	lm	lm	ll	--	lm	ll	ll	ll	lm	lm	ll	lm	lm	lm	lm	lm	lm	ll	ll	--	--	--	ll	ll	ll	ll	lm	ll	ll	lm	ll	lm	lm	--
6	huC06.6398156	<nnxnp>	nn	--	--	nn	np	nn	np	nn	--	nn	nn	np	nn	np	nn	np	--	np	--	--	nn	np	nn	np	nn	nn	np	np	nn	--	nn	np	nn	--	--	nn	nn	np	--	np	nn	nn	nn	nn	nn	nn	--
6	huC06.6398182	<nnxnp>	nn	--	--	nn	np	nn	np	nn	--	nn	nn	np	nn	np	nn	np	--	np	--	--	nn	np	nn	np	nn	nn	np	np	nn	--	nn	np	nn	--	--	nn	nn	np	--	np	nn	nn	nn	nn	nn	nn	--
6	huC06.6464791	<nnxnp>	nn	nn	np	nn	np	nn	np	nn	np	nn	nn	np	nn	np	--	np	--	np	nn	np	nn	np	nn	np	nn	nn	--	np	nn	nn	nn	np	nn	np	--	nn	nn	np	nn	np	nn	--	nn	nn	nn	nn	--
6	huC06.6486684	<nnxnp>	nn	nn	np	nn	np	nn	np	nn	np	nn	nn	np	nn	np	nn	np	--	np	nn	np	nn	np	nn	np	nn	nn	--	np	nn	nn	nn	np	nn	--	np	nn	nn	np	nn	np	nn	nn	nn	nn	nn	nn	--
6	huC06.6849254	<lmxll>	--	ll	--	--	ll	lm	ll	--	--	--	lm	lm	ll	lm	lm	ll	ll	lm	ll	ll	ll	ll	lm	ll	lm	lm	lm	lm	lm	--	--	ll	lm	ll	ll	lm	ll	ll	ll	lm	ll	ll	--	lm	lm	lm	ll
6	huC06.6849292	<lmxll>	--	ll	--	--	ll	lm	ll	--	--	--	lm	lm	ll	lm	lm	ll	ll	lm	ll	ll	ll	ll	lm	ll	lm	lm	lm	lm	lm	--	--	ll	lm	ll	ll	lm	ll	ll	ll	lm	ll	ll	--	lm	lm	lm	ll
6	huC06.6849651	<lmxll>	ll	ll	--	lm	ll	lm	ll	lm	lm	--	lm	lm	ll	lm	lm	ll	ll	lm	ll	ll	ll	lm	lm	ll	lm	lm	lm	lm	lm	lm	lm	ll	lm	ll	ll	lm	ll	ll	ll	lm	ll	lm	lm	lm	lm	lm	ll
6	huC06.6871290	<nnxnp>	nn	nn	--	nn	np	nn	np	nn	np	nn	np	np	nn	--	--	np	--	np	--	np	nn	np	nn	np	nn	nn	np	np	nn	nn	--	np	nn	--	np	nn	nn	np	nn	np	nn	nn	nn	nn	nn	nn	--
6	huC06.6873653	<nnxnp>	nn	--	np	nn	np	nn	np	nn	np	nn	np	np	nn	--	nn	np	--	--	nn	--	nn	np	nn	np	nn	nn	np	np	nn	nn	nn	np	nn	--	np	nn	nn	np	nn	np	nn	nn	nn	nn	nn	nn	--
6	huC06.6884260	<lmxll>	ll	ll	lm	lm	ll	lm	ll	lm	lm	--	lm	lm	ll	lm	lm	ll	ll	ll	--	ll	ll	lm	lm	ll	lm	lm	lm	lm	lm	lm	ll	ll	lm	ll	ll	--	ll	ll	ll	lm	ll	--	lm	lm	lm	lm	ll
6	huC06.693406	<hkxhk>	hk	--	--	kk	hh	hk	hk	hk	kk	hk	kk	kk	--	kk	hk	hk	hk	kk	hh	--	kk	kk	--	hh	hk	hk	--	hk	hk	hk	--	hh	hk	hh	--	kk	hh	hk	hk	kk	hh	--	hk	hk	hk	hk	--
6	huC06.7049045	<nnxnp>	nn	nn	--	nn	np	nn	nn	nn	np	--	nn	np	nn	np	--	np	--	np	np	np	nn	nn	nn	np	nn	nn	np	np	np	nn	nn	np	nn	np	np	nn	nn	np	nn	np	nn	nn	nn	nn	nn	nn	np
6	huC06.7702335	<nnxnp>	nn	nn	--	nn	np	nn	np	nn	np	--	nn	np	nn	np	nn	np	--	np	nn	--	nn	np	nn	np	nn	nn	np	np	np	nn	nn	np	nn	--	np	nn	nn	np	nn	np	nn	nn	nn	nn	nn	nn	--
6	huC06.7702372	<nnxnp>	nn	nn	--	nn	np	nn	np	nn	np	--	nn	np	nn	np	nn	np	--	np	nn	--	nn	np	nn	np	nn	nn	np	np	np	nn	nn	np	nn	--	np	nn	nn	np	nn	np	nn	nn	nn	nn	nn	nn	--
6	huC06.7894504	<nnxnp>	nn	nn	np	nn	np	nn	np	nn	np	--	nn	np	nn	np	nn	np	--	np	nn	np	nn	np	nn	np	nn	nn	np	np	np	nn	nn	np	nn	np	np	nn	nn	np	nn	np	nn	nn	nn	nn	nn	nn	--
6	huC06.7894507	<nnxnp>	nn	nn	np	nn	np	nn	np	nn	np	--	nn	np	nn	np	nn	np	--	np	nn	np	nn	np	nn	np	nn	nn	np	np	np	nn	nn	np	nn	np	np	nn	nn	np	nn	np	nn	nn	nn	nn	nn	nn	--
6	huC06.8150281	<nnxnp>	nn	nn	--	nn	np	nn	np	nn	np	nn	nn	np	nn	np	--	np	np	np	nn	np	nn	np	nn	np	nn	nn	np	np	np	nn	--	np	nn	np	np	nn	nn	np	nn	np	nn	--	nn	--	nn	nn	--
6	huC06.8416268	<nnxnp>	nn	nn	np	nn	np	nn	np	nn	np	nn	nn	np	nn	np	nn	np	--	np	nn	np	nn	np	nn	np	nn	nn	np	np	np	nn	nn	np	nn	--	--	nn	nn	np	nn	np	nn	nn	nn	nn	nn	nn	--
6	huC06.9026148	<nnxnp>	nn	nn	np	nn	np	nn	np	nn	np	nn	nn	np	nn	np	nn	np	--	np	--	np	nn	--	nn	np	nn	nn	np	np	np	nn	nn	np	nn	--	np	--	nn	np	nn	np	nn	nn	nn	nn	nn	nn	np
6	huC06.9390112	<lmxll>	ll	lm	ll	lm	ll	lm	ll	lm	lm	--	lm	lm	ll	lm	--	ll	--	lm	--	ll	ll	lm	lm	ll	--	lm	--	lm	lm	lm	--	ll	--	--	ll	ll	ll	ll	ll	ll	ll	--	lm	ll	lm	lm	--
6	huC06.9491562	<nnxnp>	nn	nn	--	nn	--	nn	np	nn	np	nn	nn	np	nn	np	--	np	--	np	nn	np	nn	--	--	np	nn	nn	np	np	np	nn	nn	np	nn	--	np	nn	nn	np	nn	np	nn	nn	nn	nn	nn	nn	--
6	huC06.9491611	<nnxnp>	nn	nn	--	nn	--	nn	np	nn	np	nn	nn	np	nn	np	--	np	--	np	nn	np	nn	--	--	np	nn	nn	np	np	np	nn	nn	np	nn	--	np	nn	nn	np	nn	np	nn	nn	nn	nn	nn	nn	--
6	huC06.9491621	<nnxnp>	nn	nn	--	nn	--	nn	np	nn	np	nn	nn	np	nn	np	--	np	--	np	nn	np	nn	--	--	np	nn	nn	np	np	np	nn	nn	np	nn	--	np	nn	nn	np	nn	np	nn	nn	nn	nn	nn	nn	--
6	huLG06_045	<lmxll>	ll	ll	ll	lm	ll	lm	ll	--	lm	lm	--	ll	ll	lm	--	ll	--	lm	ll	--	ll	lm	--	ll	--	lm	lm	lm	lm	ll	ll	ll	lm	lm	ll	ll	ll	ll	ll	ll	ll	--	--	lm	lm	lm	--
6	huLG06_046	<nnxnp>	nn	nn	np	nn	np	nn	np	nn	np	--	nn	np	nn	np	--	np	--	np	--	np	nn	np	nn	np	nn	nn	np	np	np	nn	nn	np	nn	nn	--	nn	nn	np	nn	np	nn	--	nn	nn	nn	nn	--
6	huLG06_047	<nnxnp>	nn	nn	np	nn	np	nn	np	nn	np	--	nn	np	nn	np	--	np	--	np	--	np	nn	np	nn	np	nn	nn	np	np	np	nn	nn	np	nn	nn	--	nn	nn	np	nn	np	nn	--	nn	nn	nn	nn	--
6	huLG06_048	<nnxnp>	nn	nn	np	nn	np	nn	np	nn	np	--	nn	np	nn	np	--	np	--	np	--	np	nn	np	nn	np	nn	nn	np	np	np	nn	nn	np	nn	nn	--	nn	nn	np	nn	np	nn	--	nn	nn	nn	nn	--
6	huLG06_049	<nnxnp>	nn	nn	np	nn	np	nn	np	nn	np	--	nn	np	nn	np	--	np	--	np	--	np	nn	np	nn	np	nn	nn	np	np	np	nn	nn	np	nn	nn	--	nn	nn	np	nn	np	nn	--	nn	nn	nn	nn	--
6	huLG06_050	<lmxll>	ll	lm	ll	lm	ll	--	ll	lm	ll	ll	lm	ll	ll	lm	lm	ll	--	ll	ll	ll	ll	lm	--	ll	--	lm	--	lm	lm	lm	--	ll	lm	lm	ll	ll	ll	ll	ll	ll	ll	ll	lm	ll	lm	lm	--
6	huLG06_051	<nnxnp>	nn	nn	np	nn	np	nn	nn	nn	np	nn	nn	np	nn	np	nn	np	--	np	np	--	--	np	nn	np	nn	nn	--	np	np	nn	nn	np	nn	--	np	nn	nn	np	nn	np	nn	nn	nn	nn	nn	nn	--
6	huLG06_052	<nnxnp>	nn	nn	np	nn	np	nn	nn	nn	np	nn	nn	np	nn	np	nn	np	--	np	np	--	--	np	nn	np	nn	nn	--	np	np	nn	nn	np	nn	--	np	nn	nn	np	nn	np	nn	nn	nn	nn	nn	nn	--
6	huLG06_053	<lmxll>	--	ll	lm	lm	ll	lm	ll	lm	lm	--	lm	lm	ll	lm	lm	ll	ll	lm	ll	ll	ll	lm	--	ll	lm	lm	--	lm	lm	lm	ll	ll	lm	--	ll	lm	ll	ll	ll	lm	ll	lm	--	lm	lm	--	--
6	huLG06_054	<nnxnp>	nn	nn	--	nn	np	nn	nn	nn	--	--	nn	np	nn	np	--	np	--	nn	nn	np	nn	--	nn	np	nn	nn	np	np	np	nn	nn	np	np	np	np	nn	nn	np	nn	np	nn	--	nn	np	nn	np	--
6	huLG06_055	<nnxnp>	nn	nn	--	nn	np	nn	nn	nn	--	--	nn	np	nn	np	--	np	--	nn	nn	np	nn	--	nn	np	nn	nn	np	np	np	nn	nn	np	np	np	np	nn	nn	np	nn	np	nn	--	nn	np	nn	np	--
6	huLG06_056	<nnxnp>	nn	nn	--	nn	np	nn	nn	nn	--	--	nn	np	nn	np	--	np	--	nn	nn	np	nn	--	nn	np	nn	nn	np	np	np	nn	nn	np	np	np	np	nn	nn	np	nn	np	nn	--	nn	np	nn	np	--
6	huLG06_057	<nnxnp>	nn	nn	--	nn	np	nn	nn	nn	--	--	nn	np	nn	np	--	np	--	nn	nn	np	nn	--	nn	np	nn	nn	np	np	np	nn	nn	np	np	np	np	nn	nn	np	nn	np	nn	--	nn	np	nn	np	--
6	huLG06_058	<nnxnp>	nn	nn	--	nn	np	nn	nn	nn	--	nn	nn	np	nn	np	nn	np	np	nn	--	np	--	nn	nn	np	np	nn	np	np	np	nn	nn	np	np	--	np	nn	nn	np	nn	np	nn	np	nn	np	nn	np	nn
6	huLG06_059	<hkxhk>	hh	hk	hk	kk	hk	hk	hh	hk	kk	--	--	kk	hh	kk	--	hk	hh	kk	--	hk	hh	hk	hk	hk	--	hk	kk	--	kk	hk	--	hk	hk	kk	hk	hh	hh	hk	hh	hk	hh	hh	hk	hk	hk	hk	hk
6	huLG06_060	<hkxhk>	kk	--	kk	hh	hk	hk	kk	hk	hh	--	hk	hh	kk	hh	--	hk	--	hh	hk	hk	kk	hk	hk	hk	hk	hk	hh	hh	hh	hk	kk	hk	hk	hh	--	kk	kk	hk	kk	--	kk	hk	hk	hk	hk	--	--
6	huLG06_061	<hkxhk>	kk	hk	hk	hh	hk	hk	kk	hk	hh	hk	hk	hh	kk	hh	hk	hk	kk	hh	--	--	kk	hk	hk	--	hk	hk	hh	hh	hh	hk	kk	hk	hk	hh	hk	kk	kk	hk	kk	hk	kk	kk	hk	hk	hk	hk	hk
6	huLG06_062	<hkxhk>	kk	hk	hk	hh	hk	hk	kk	hk	hh	hk	hk	hh	kk	hh	hk	hk	kk	hh	--	--	kk	hk	hk	--	hk	hk	hh	hh	hh	hk	kk	hk	hk	hh	hk	kk	kk	hk	kk	hk	kk	kk	hk	hk	hk	hk	hk
6	huLG06_063	<hkxhk>	kk	hk	hk	hh	--	hk	kk	hk	hh	hk	hk	hh	kk	hh	--	hk	--	hh	--	hk	kk	hk	hk	hk	hk	hk	hh	hh	hh	hk	kk	hk	hk	hh	--	kk	kk	hk	kk	hk	kk	kk	hk	hk	hk	hk	--
6	huLG06_064	<hkxhk>	kk	hk	--	hh	hk	hk	kk	hk	hh	--	hk	hh	kk	hh	kk	hk	hk	hh	--	hk	kk	hk	--	--	hk	hk	hh	hh	hh	hk	kk	hk	hk	--	--	kk	kk	--	kk	hk	kk	kk	hk	hk	hk	hk	--
6	huLG06_065	<hkxhk>	kk	hk	hk	hh	hk	hk	kk	hk	hh	hk	hk	hh	kk	hh	hk	hk	--	hh	hh	hk	kk	--	hk	hk	hk	hk	hh	hh	hh	hk	kk	hk	hk	--	hk	kk	kk	hk	kk	hk	kk	kk	hk	hk	hk	hk	--
6	huLG06_066	<nnxnp>	nn	nn	np	nn	np	nn	nn	nn	np	nn	nn	np	nn	np	nn	np	--	nn	--	--	nn	nn	nn	np	np	nn	np	np	np	nn	--	np	nn	np	nn	nn	nn	np	nn	nn	nn	nn	nn	nn	nn	np	np
6	huLG06_067	<nnxnp>	nn	nn	np	nn	np	nn	nn	nn	np	nn	nn	np	nn	np	nn	np	--	nn	--	--	nn	nn	nn	np	np	nn	np	np	np	nn	--	np	nn	np	nn	nn	nn	np	nn	nn	nn	nn	nn	nn	nn	np	np
6	huLG06_068	<nnxnp>	nn	nn	np	nn	np	nn	nn	nn	np	nn	nn	np	nn	np	nn	np	--	nn	--	--	nn	nn	nn	np	np	nn	np	np	np	nn	--	np	nn	np	nn	nn	nn	np	nn	nn	nn	nn	nn	nn	nn	np	np
6	huLG06_069	<nnxnp>	nn	nn	np	nn	np	nn	nn	nn	np	nn	nn	np	nn	np	nn	np	--	nn	--	--	nn	nn	nn	np	np	nn	np	np	np	nn	--	np	nn	np	nn	nn	nn	np	nn	nn	nn	nn	nn	nn	nn	np	np
6	huLG06_070	<hkxhk>	hh	kk	hk	kk	hk	hk	hk	hk	kk	hk	--	kk	hh	kk	--	hk	--	kk	hk	--	hh	kk	hk	--	hk	hk	kk	kk	kk	hk	hh	hk	hk	kk	--	hh	hh	hk	hh	--	hh	hk	hk	hk	hk	hk	--
6	huLG06_071	<nnxnp>	nn	nn	np	nn	np	nn	np	nn	np	nn	nn	np	nn	np	nn	np	--	np	--	np	nn	np	nn	np	nn	nn	np	np	np	nn	nn	np	nn	--	np	nn	nn	np	nn	--	nn	nn	nn	nn	nn	nn	--
6	huLG06_072	<nnxnp>	nn	nn	np	nn	np	nn	np	nn	np	nn	nn	np	nn	np	nn	np	--	np	--	np	nn	np	nn	np	nn	nn	np	np	np	nn	nn	np	nn	--	np	nn	nn	np	nn	--	nn	nn	nn	nn	nn	nn	--
6	huLG06_073	<nnxnp>	nn	nn	np	nn	np	nn	np	nn	np	nn	--	np	nn	--	--	np	--	np	--	--	--	np	nn	np	nn	nn	np	np	nn	nn	nn	np	nn	--	np	nn	nn	np	nn	--	nn	nn	nn	nn	nn	nn	--
6	huLG06_074	<lmxll>	ll	lm	ll	lm	ll	lm	ll	lm	lm	lm	lm	lm	ll	lm	lm	ll	--	lm	ll	ll	ll	lm	lm	ll	lm	lm	lm	lm	lm	lm	ll	ll	lm	--	ll	ll	ll	ll	ll	ll	ll	ll	lm	lm	lm	lm	--
6	huLG06_075	<lmxll>	ll	ll	ll	lm	ll	lm	ll	lm	lm	lm	ll	lm	ll	lm	--	ll	ll	lm	ll	ll	--	lm	lm	ll	lm	lm	lm	--	lm	lm	--	ll	lm	ll	ll	lm	ll	ll	ll	lm	ll	--	lm	lm	lm	lm	ll
6	huLG06_076	<lmxll>	ll	ll	ll	lm	ll	lm	ll	lm	lm	lm	ll	lm	ll	lm	--	ll	ll	lm	ll	ll	--	lm	lm	ll	lm	lm	lm	--	lm	lm	--	ll	lm	ll	ll	lm	ll	ll	ll	lm	ll	--	lm	lm	lm	lm	ll
6	huLG06_077	<lmxll>	ll	ll	ll	lm	ll	lm	ll	lm	lm	lm	ll	lm	ll	lm	--	ll	ll	lm	ll	ll	--	lm	lm	ll	lm	lm	lm	--	lm	lm	--	ll	lm	ll	ll	lm	ll	ll	ll	lm	ll	--	lm	lm	lm	lm	ll
6	huLG06_078	<lmxll>	ll	ll	ll	lm	ll	lm	ll	lm	lm	lm	ll	lm	ll	lm	--	ll	ll	lm	ll	ll	--	lm	lm	ll	lm	lm	lm	--	lm	lm	--	ll	lm	ll	ll	lm	ll	ll	ll	lm	ll	--	lm	lm	lm	lm	ll
6	huLG06_079	<lmxll>	ll	ll	ll	lm	ll	lm	ll	lm	lm	lm	ll	lm	ll	lm	--	ll	ll	lm	ll	ll	--	lm	lm	ll	lm	lm	lm	--	lm	lm	--	ll	lm	ll	ll	lm	ll	ll	ll	lm	ll	--	lm	lm	lm	lm	ll
6	huLG06_080	<nnxnp>	nn	nn	np	nn	np	nn	np	nn	np	nn	nn	np	nn	np	nn	np	--	np	nn	--	--	np	nn	np	nn	nn	np	np	np	nn	nn	np	nn	--	np	nn	nn	np	nn	np	nn	nn	nn	nn	nn	nn	--
6	huLG06_081	<nnxnp>	nn	nn	np	nn	np	nn	np	nn	np	nn	nn	np	nn	np	nn	np	np	np	np	np	nn	np	nn	np	nn	nn	np	--	np	nn	nn	np	nn	--	--	nn	nn	np	nn	np	nn	nn	nn	nn	nn	nn	--
6	huLG06_082	<nnxnp>	nn	nn	--	nn	np	nn	nn	nn	np	nn	nn	np	nn	np	nn	np	--	np	np	np	nn	np	nn	np	nn	nn	np	np	np	nn	nn	np	nn	--	np	nn	nn	--	nn	np	nn	nn	nn	nn	nn	nn	--
6	huLG06_083	<lmxll>	ll	lm	--	lm	ll	lm	ll	lm	lm	lm	lm	ll	ll	lm	lm	ll	--	lm	ll	ll	ll	--	ll	ll	lm	lm	--	lm	lm	lm	ll	ll	lm	--	ll	ll	ll	ll	ll	ll	ll	lm	lm	lm	lm	lm	ll
6	huLG06_084	<lmxll>	--	ll	ll	lm	ll	lm	ll	lm	lm	--	lm	ll	ll	lm	--	ll	--	--	--	ll	ll	lm	ll	ll	lm	lm	lm	lm	lm	--	ll	ll	lm	lm	ll	ll	ll	ll	ll	ll	ll	lm	--	lm	lm	lm	--
6	huLG06_085	<lmxll>	--	ll	ll	lm	ll	lm	ll	lm	lm	--	lm	ll	ll	lm	--	ll	--	--	--	ll	ll	lm	ll	ll	lm	lm	lm	lm	lm	--	ll	ll	lm	lm	ll	ll	ll	ll	ll	ll	ll	lm	--	lm	lm	lm	--
6	huLG06_086	<lmxll>	--	ll	ll	lm	ll	lm	ll	lm	lm	--	lm	ll	ll	lm	--	ll	--	--	--	ll	ll	lm	ll	ll	lm	lm	lm	lm	lm	--	ll	ll	lm	lm	ll	ll	ll	ll	ll	ll	ll	lm	--	lm	lm	lm	--
6	huLG06_087	<lmxll>	--	ll	ll	lm	ll	lm	ll	lm	lm	--	lm	ll	ll	lm	--	ll	--	--	--	ll	ll	lm	ll	ll	lm	lm	lm	lm	lm	--	ll	ll	lm	lm	ll	ll	ll	ll	ll	ll	ll	lm	--	lm	lm	lm	--
6	huLG06_088	<lmxll>	ll	lm	ll	lm	ll	lm	ll	lm	lm	lm	--	ll	--	lm	--	ll	--	lm	ll	ll	ll	lm	ll	ll	lm	lm	--	lm	lm	lm	ll	ll	lm	lm	ll	ll	ll	ll	ll	ll	ll	lm	lm	lm	lm	lm	ll
6	huLG06_089	<lmxll>	ll	lm	ll	lm	ll	lm	ll	lm	lm	lm	lm	ll	--	lm	lm	ll	ll	lm	ll	ll	ll	lm	--	ll	lm	lm	lm	lm	lm	lm	ll	ll	lm	--	ll	ll	ll	ll	ll	ll	ll	--	--	--	lm	lm	--
6	huLG06_090	<hkxhk>	hh	--	hk	hk	hk	hk	hk	hk	kk	hk	hk	kk	hh	kk	--	hk	--	kk	--	hk	hh	kk	--	hk	hk	hk	kk	kk	kk	hh	hh	hk	hk	kk	hk	hh	hh	hk	hh	kk	hh	hh	hk	hh	hk	hk	--
6	huLG06_091	<lmxll>	ll	--	ll	lm	ll	lm	ll	lm	lm	lm	lm	lm	ll	lm	--	ll	ll	lm	ll	ll	ll	lm	lm	ll	lm	lm	ll	lm	lm	lm	ll	ll	--	ll	ll	ll	ll	ll	ll	ll	ll	ll	lm	lm	--	lm	--
6	huLG06_092	<lmxll>	ll	--	ll	lm	ll	lm	ll	lm	lm	lm	lm	lm	ll	lm	--	ll	ll	lm	ll	ll	ll	lm	lm	ll	lm	lm	ll	lm	lm	lm	ll	ll	--	ll	ll	ll	ll	ll	ll	ll	ll	ll	lm	lm	--	lm	--
6	huLG06_093	<lmxll>	ll	--	ll	lm	ll	lm	ll	lm	lm	lm	lm	lm	ll	lm	--	ll	ll	lm	ll	ll	ll	lm	lm	ll	lm	lm	ll	lm	lm	lm	ll	ll	--	ll	ll	ll	ll	ll	ll	ll	ll	ll	lm	lm	--	lm	--
6	huLG06_094	<nnxnp>	nn	nn	--	nn	np	nn	nn	nn	np	--	nn	np	nn	np	nn	np	np	nn	--	np	nn	nn	nn	np	np	nn	np	np	np	nn	nn	np	nn	nn	np	nn	nn	np	nn	np	nn	np	nn	np	nn	np	--
6	huLG06_095	<nnxnp>	nn	nn	--	nn	np	nn	nn	nn	np	--	nn	np	nn	np	nn	np	np	nn	--	np	nn	nn	nn	np	np	nn	np	np	np	nn	nn	np	nn	nn	np	nn	nn	np	nn	np	nn	np	nn	np	nn	np	--
6	huLG06_096	<nnxnp>	nn	nn	np	nn	np	nn	np	nn	np	nn	nn	np	nn	np	nn	np	--	np	np	np	nn	np	nn	np	nn	nn	np	np	np	nn	nn	np	nn	np	np	nn	nn	np	nn	np	nn	nn	nn	nn	nn	nn	--
6	huLG06_097	<nnxnp>	nn	nn	np	nn	np	nn	np	nn	np	nn	nn	np	nn	np	nn	np	--	np	nn	--	nn	np	nn	np	nn	nn	np	np	np	nn	nn	np	nn	--	--	nn	nn	np	nn	np	nn	--	nn	nn	nn	nn	--
6	huLG06_098	<lmxll>	ll	lm	ll	lm	ll	lm	ll	lm	lm	lm	lm	ll	ll	lm	--	ll	--	lm	ll	ll	ll	--	lm	ll	lm	lm	lm	--	lm	lm	ll	ll	lm	--	ll	ll	ll	ll	ll	ll	ll	--	lm	lm	lm	lm	ll
6	huM000166.234.35540	<lmxll>	ll	lm	ll	lm	ll	lm	ll	lm	lm	--	lm	ll	ll	lm	--	ll	ll	--	ll	ll	ll	--	--	ll	lm	lm	lm	lm	lm	lm	ll	ll	lm	--	--	ll	ll	ll	ll	ll	ll	ll	lm	lm	lm	lm	--
6	huM000166.234.35552	<lmxll>	ll	lm	ll	lm	ll	lm	ll	lm	lm	--	lm	ll	ll	lm	--	ll	ll	--	ll	ll	ll	--	--	ll	lm	lm	lm	lm	lm	lm	ll	ll	lm	--	--	ll	ll	ll	ll	ll	ll	ll	lm	lm	lm	lm	--
6	huM001655.638.15303	<hkxhk>	hk	hh	hk	kk	hh	hk	hk	hk	kk	hk	kk	kk	hh	kk	hk	hk	--	kk	hh	hk	hk	kk	hk	hh	hk	hk	hk	hk	hh	hk	hh	hh	hk	hh	hk	kk	hh	hk	hk	kk	hh	--	hk	hk	hk	--	--
6	huM005006.94.1764	<hkxhk>	hh	--	--	kk	hk	hk	hk	--	kk	hk	hk	kk	hh	kk	hk	--	--	kk	hk	hk	hh	kk	hk	hk	hk	--	kk	kk	kk	hk	--	hk	hk	kk	hk	hh	hh	hk	hh	hk	hh	--	hk	hk	hk	hk	--
6	huM006277.241.8944	<lmxll>	ll	ll	ll	lm	ll	lm	ll	lm	lm	--	lm	lm	ll	lm	--	ll	--	lm	--	ll	ll	lm	lm	ll	lm	lm	lm	lm	lm	lm	ll	ll	lm	--	ll	ll	ll	ll	ll	ll	ll	ll	lm	--	lm	lm	ll
6	huM006277.241.8961	<lmxll>	ll	ll	ll	lm	ll	lm	ll	lm	lm	--	lm	lm	ll	lm	--	ll	--	lm	--	ll	ll	lm	lm	ll	lm	lm	lm	lm	lm	lm	ll	ll	lm	--	ll	ll	ll	ll	ll	ll	ll	ll	lm	--	lm	lm	ll
6	huM006277.241.8968	<lmxll>	ll	ll	ll	lm	ll	lm	ll	lm	lm	--	lm	lm	ll	lm	--	ll	--	lm	--	ll	ll	lm	lm	ll	lm	lm	lm	lm	lm	lm	ll	ll	lm	--	ll	ll	ll	ll	ll	ll	ll	ll	lm	--	lm	lm	ll
6	huM010586.159.1687	<hkxhk>	kk	kk	hh	hh	hk	hk	hk	hk	hh	hk	hh	hh	kk	hh	--	hk	--	hh	kk	hk	kk	hh	hk	hk	hk	hk	hh	hh	hk	hk	kk	hk	hk	hk	hk	hk	kk	hk	kk	hh	kk	hk	hk	hk	hk	hk	--
6	huM010586.159.1763	<hkxhk>	hh	hh	kk	kk	hk	hk	hk	hk	kk	hk	kk	kk	hh	kk	--	hk	--	kk	hh	hk	hh	kk	hk	hk	hk	hk	kk	kk	hk	hk	hh	hk	hk	hk	hk	hk	hh	hk	hh	kk	hh	hk	hk	hk	hk	hk	--
6	huM013377.356.5251	<hkxhk>	kk	kk	hk	hh	hk	hk	hk	hk	hh	--	--	hh	kk	hh	--	hk	hk	hh	--	kk	kk	hh	hk	hh	hk	hk	hh	hh	hk	hk	kk	hk	hk	--	hk	kk	kk	hk	kk	hh	kk	--	hk	hk	hk	hk	--
6	huM016660.157.1842	<nnxnp>	nn	nn	np	nn	np	nn	np	nn	np	nn	nn	np	nn	np	nn	np	np	np	nn	nn	nn	np	nn	np	nn	nn	--	np	np	nn	nn	np	nn	--	--	nn	nn	--	nn	np	nn	nn	nn	nn	nn	nn	--
6	huM016660.157.1869	<nnxnp>	nn	nn	np	nn	np	nn	np	nn	np	nn	nn	np	nn	np	nn	np	np	np	nn	nn	nn	np	nn	np	nn	nn	--	np	np	nn	nn	np	nn	--	--	nn	nn	--	nn	np	nn	nn	nn	nn	nn	nn	--
6	huM016660.157.1904	<nnxnp>	nn	nn	np	nn	np	nn	np	nn	np	nn	nn	np	nn	np	nn	np	np	np	nn	nn	nn	np	nn	np	nn	nn	--	np	np	nn	nn	np	nn	--	--	nn	nn	--	nn	np	nn	nn	nn	nn	nn	nn	--
6	huM016660.157.4798	<nnxnp>	nn	nn	--	nn	np	nn	np	nn	np	--	nn	np	nn	np	nn	np	--	np	nn	np	--	np	nn	np	nn	nn	np	np	np	nn	--	np	nn	--	np	nn	nn	np	nn	np	nn	nn	nn	nn	nn	nn	--
6	huM016660.157.4843	<nnxnp>	nn	nn	--	nn	np	nn	np	nn	np	--	nn	np	nn	np	nn	np	--	np	nn	np	--	np	nn	np	nn	nn	np	np	np	nn	--	np	nn	--	np	nn	nn	np	nn	np	nn	nn	nn	nn	nn	nn	--
6	huM016660.157.4868	<nnxnp>	nn	nn	--	nn	np	nn	np	nn	np	--	nn	np	nn	np	nn	np	--	np	nn	np	--	np	nn	np	nn	nn	np	np	np	nn	--	np	nn	--	np	nn	nn	np	nn	np	nn	nn	nn	nn	nn	nn	--
6	huM025212.47.5714	<nnxnp>	nn	nn	--	nn	np	nn	nn	nn	--	nn	nn	np	nn	np	--	np	--	nn	--	np	nn	nn	--	nn	np	nn	np	np	np	nn	nn	np	nn	--	np	nn	nn	np	nn	np	nn	np	nn	np	nn	np	nn
6	huM025212.47.5731	<nnxnp>	nn	nn	--	nn	np	nn	nn	nn	--	nn	nn	np	nn	np	--	np	--	nn	--	np	nn	nn	--	nn	np	nn	np	np	np	nn	nn	np	nn	--	np	nn	nn	np	nn	np	nn	np	nn	np	nn	np	nn
6	huM025212.47.5759	<nnxnp>	nn	nn	--	nn	np	nn	nn	nn	--	nn	nn	np	nn	np	--	np	--	nn	--	np	nn	nn	--	nn	np	nn	np	np	np	nn	nn	np	nn	--	np	nn	nn	np	nn	np	nn	np	nn	np	nn	np	nn
6	huM025212.47.5769	<nnxnp>	nn	nn	--	nn	np	nn	nn	nn	--	nn	nn	np	nn	np	--	np	--	nn	--	np	nn	nn	--	nn	np	nn	np	np	np	nn	nn	np	nn	--	np	nn	nn	np	nn	np	nn	np	nn	np	nn	np	nn
6	huM025212.47.9766	<nnxnp>	nn	--	--	nn	--	nn	nn	nn	--	--	nn	np	nn	np	nn	np	--	nn	--	np	nn	nn	nn	np	np	nn	np	np	np	nn	--	np	nn	np	np	nn	nn	nn	nn	np	nn	--	nn	np	nn	np	--
6	huM025212.47.9775	<nnxnp>	nn	--	--	nn	--	nn	nn	nn	--	--	nn	np	nn	np	nn	np	--	nn	--	np	nn	nn	nn	np	np	nn	np	np	np	nn	--	np	nn	np	np	nn	nn	nn	nn	np	nn	--	nn	np	nn	np	--
6	emC06.789758	<hkxhk>	hk	hh	hk	kk	hh	hk	hk	hk	kk	hk	kk	kk	hh	kk	hk	hk	hk	kk	hh	kk	--	hk	hk	hh	--	hk	--	hk	hk	--	hh	hh	hk	hh	--	kk	hh	hk	hk	kk	hh	hh	hk	hk	--	hk	--
6	hmC06.14452033	<nnxnp>	nn	nn	np	nn	np	nn	nn	nn	np	--	nn	np	nn	np	nn	--	--	np	np	np	nn	nn	nn	np	nn	nn	--	np	np	nn	nn	np	nn	--	np	nn	nn	--	nn	np	nn	nn	nn	nn	nn	nn	--
6	hmC06.15276032	<nnxnp>	nn	--	np	nn	np	nn	nn	nn	np	nn	nn	np	nn	np	--	np	--	nn	np	np	--	nn	nn	np	np	nn	--	np	np	nn	nn	np	nn	--	--	--	nn	nn	nn	np	nn	--	nn	nn	nn	np	--
6	hmC06.1569803	<hkxhk>	--	kk	hk	hh	kk	hk	hk	hk	hh	--	hh	hh	kk	hh	hk	hk	hk	hh	--	hk	--	hh	hk	kk	hk	hk	hh	--	hk	hk	kk	hk	hk	kk	hk	hk	kk	hk	hk	hh	kk	--	hk	hk	hk	hk	--
6	hmC06.18327179	<hkxhk>	hh	hk	hk	kk	hk	hk	hh	hk	kk	hk	hk	hk	hh	kk	--	hk	--	kk	--	hk	hh	--	--	hk	kk	hk	kk	kk	kk	--	hh	hk	hk	kk	hk	hh	hh	--	hh	hk	hh	hh	hk	hk	hk	kk	hh
6	hmC06.18692520	<nnxnp>	nn	nn	np	nn	np	nn	nn	nn	nn	--	nn	np	nn	np	nn	np	--	nn	nn	np	nn	nn	nn	np	np	nn	np	np	np	nn	nn	np	nn	np	--	nn	nn	np	nn	np	nn	np	nn	np	nn	np	--
6	hmC06.18692560	<nnxnp>	nn	nn	np	nn	np	nn	nn	nn	nn	--	nn	np	nn	np	nn	np	--	nn	nn	np	nn	nn	nn	np	np	nn	np	np	np	nn	nn	np	nn	np	--	nn	nn	np	nn	np	nn	np	nn	np	nn	np	--
6	hmC06.18692574	<nnxnp>	nn	nn	np	nn	np	nn	nn	nn	nn	--	nn	np	nn	np	nn	np	--	nn	nn	np	nn	nn	nn	np	np	nn	np	np	np	nn	nn	np	nn	np	--	nn	nn	np	nn	np	nn	np	nn	np	nn	np	--
6	hmC06.20087831	<nnxnp>	nn	nn	np	nn	np	nn	nn	nn	np	nn	nn	np	--	np	nn	np	--	nn	--	np	nn	nn	nn	np	np	nn	np	np	np	nn	nn	np	np	np	np	nn	nn	np	nn	np	nn	np	nn	np	nn	np	nn
6	hmC06.4603064	<lmxll>	ll	ll	ll	lm	ll	lm	ll	lm	lm	lm	lm	lm	ll	lm	lm	ll	ll	lm	--	ll	ll	lm	lm	ll	lm	lm	lm	lm	lm	lm	ll	ll	lm	--	ll	lm	ll	ll	ll	lm	ll	--	lm	lm	lm	lm	--
6	hmC06.4603096	<lmxll>	ll	ll	ll	lm	ll	lm	ll	lm	lm	lm	lm	lm	ll	lm	lm	ll	ll	lm	--	ll	ll	lm	lm	ll	lm	lm	lm	lm	lm	lm	ll	ll	lm	--	ll	lm	ll	ll	ll	lm	ll	--	lm	lm	lm	lm	--
6	hmC06.4603112	<lmxll>	ll	ll	ll	lm	ll	lm	ll	lm	lm	lm	lm	lm	ll	lm	lm	ll	ll	lm	--	ll	ll	lm	lm	ll	lm	lm	lm	lm	lm	lm	ll	ll	lm	--	ll	lm	ll	ll	ll	lm	ll	--	lm	lm	lm	lm	--
6	hmC06.4603122	<lmxll>	ll	ll	ll	lm	ll	lm	ll	lm	lm	lm	lm	lm	ll	lm	lm	ll	ll	lm	--	ll	ll	lm	lm	ll	lm	lm	lm	lm	lm	lm	ll	ll	lm	--	ll	lm	ll	ll	ll	lm	ll	--	lm	lm	lm	lm	--
6	hmC06.4603141	<lmxll>	ll	ll	ll	lm	ll	lm	ll	lm	lm	lm	lm	lm	ll	lm	lm	ll	ll	lm	--	ll	ll	lm	lm	ll	lm	lm	lm	lm	lm	lm	ll	ll	lm	--	ll	lm	ll	ll	ll	lm	ll	--	lm	lm	lm	lm	--
6	hmC06.486070	<hkxhk>	hk	kk	hk	hh	kk	hk	hk	hk	hh	hk	hh	hh	kk	hh	--	hk	--	hh	--	hk	hk	hh	hk	kk	hk	hk	hk	hk	kk	--	kk	kk	hk	kk	hk	hh	kk	hk	--	hh	kk	kk	hk	hk	hk	hk	hh
6	hmC06.486116	<hkxhk>	hk	kk	hk	hh	kk	hk	hk	hk	hh	hk	hh	hh	kk	hh	--	hk	--	hh	--	hk	hk	hh	hk	kk	hk	hk	hk	hk	kk	--	kk	kk	hk	kk	hk	hh	kk	hk	--	hh	kk	kk	hk	hk	hk	hk	hh
6	hmC06.5894821	<nnxnp>	nn	nn	np	nn	np	nn	--	nn	np	nn	nn	np	nn	np	--	np	nn	np	nn	np	nn	np	nn	np	nn	nn	--	np	nn	nn	nn	np	nn	np	--	nn	nn	np	nn	--	nn	--	nn	nn	nn	nn	--
6	hmC06.5894873	<nnxnp>	nn	nn	np	nn	np	nn	--	nn	np	nn	nn	np	nn	np	--	np	nn	np	nn	np	nn	np	nn	np	nn	nn	--	np	nn	nn	nn	np	nn	np	--	nn	nn	np	nn	--	nn	--	nn	nn	nn	nn	--
6	hmC06.5894890	<nnxnp>	nn	nn	np	nn	np	nn	--	nn	np	nn	nn	np	nn	np	--	np	nn	np	nn	np	nn	np	nn	np	nn	nn	--	np	nn	nn	nn	np	nn	np	--	nn	nn	np	nn	--	nn	--	nn	nn	nn	nn	--
6	hmC06.5894894	<nnxnp>	nn	nn	np	nn	np	nn	--	nn	np	nn	nn	np	nn	np	--	np	nn	np	nn	np	nn	np	nn	np	nn	nn	--	np	nn	nn	nn	np	nn	np	--	nn	nn	np	nn	--	nn	--	nn	nn	nn	nn	--
6	hmC06.6071266	<lmxll>	ll	ll	ll	lm	ll	lm	ll	lm	lm	lm	--	lm	ll	lm	--	ll	--	lm	ll	ll	ll	lm	--	ll	lm	lm	--	lm	lm	lm	ll	ll	lm	ll	ll	ll	ll	ll	ll	lm	ll	--	lm	lm	lm	lm	--
6	hmC06.6102351	<lmxll>	ll	ll	ll	lm	ll	lm	ll	lm	lm	--	lm	lm	ll	lm	lm	ll	ll	lm	ll	ll	ll	lm	lm	ll	lm	lm	lm	lm	lm	lm	ll	ll	lm	ll	ll	ll	ll	ll	ll	ll	ll	--	lm	--	lm	lm	--
6	hmC06.652876	<hkxhk>	hk	kk	hk	hh	kk	hk	hk	hk	hh	hk	hh	hh	kk	hh	--	hk	hh	hh	--	hk	hk	hh	hk	kk	hk	hk	--	hk	kk	--	--	kk	hk	--	hk	hh	kk	hk	hk	hh	kk	hk	hk	hk	hk	hk	hh
6	hmC06.652898	<hkxhk>	hk	kk	hk	hh	kk	hk	hk	hk	hh	hk	hh	hh	kk	hh	--	hk	hh	hh	--	hk	hk	hh	hk	kk	hk	hk	--	hk	kk	--	--	kk	hk	--	hk	hh	kk	hk	hk	hh	kk	hk	hk	hk	hk	hk	hh
6	hmC06.652905	<hkxhk>	hk	kk	hk	hh	kk	hk	hk	hk	hh	hk	hh	hh	kk	hh	--	hk	hh	hh	--	hk	hk	hh	hk	kk	hk	hk	--	hk	kk	--	--	kk	hk	--	hk	hh	kk	hk	hk	hh	kk	hk	hk	hk	hk	hk	hh
6	hmC06.897473	<hkxhk>	hk	kk	--	hh	kk	hk	hk	hk	hh	hk	hh	hh	--	hh	--	hk	--	hh	kk	hk	kk	hh	hk	kk	hk	hk	hh	hk	hk	hk	kk	kk	hk	--	hk	hh	kk	hk	hk	hh	kk	--	hk	hk	hk	hk	hh
6	hmC06.897487	<hkxhk>	hk	hh	--	kk	hh	hk	hk	hk	kk	hk	kk	kk	--	kk	--	hk	--	kk	hh	hk	hh	kk	hk	hh	hk	hk	kk	hk	hk	hk	hh	hh	hk	--	hk	kk	hh	hk	hk	kk	hh	--	hk	hk	hk	hk	kk
6	hmC06.897536	<hkxhk>	hk	kk	--	hh	kk	hk	hk	hk	hh	hk	hh	hh	--	hh	--	hk	--	hh	kk	hk	kk	hh	hk	kk	hk	hk	hh	hk	hk	hk	kk	kk	hk	--	hk	hh	kk	hk	hk	hh	kk	--	hk	hk	hk	hk	hh
6	hmC06.9671980	<nnxnp>	nn	nn	--	nn	np	nn	np	nn	np	nn	nn	np	nn	np	--	np	--	np	nn	np	nn	np	nn	nn	nn	nn	np	np	np	nn	nn	np	nn	--	--	nn	nn	np	nn	np	nn	nn	nn	nn	nn	nn	--
6	hmC06.9672026	<nnxnp>	nn	nn	--	nn	np	nn	np	nn	np	nn	nn	np	nn	np	--	np	--	np	nn	np	nn	np	nn	nn	nn	nn	np	np	np	nn	nn	np	nn	--	--	nn	nn	np	nn	np	nn	nn	nn	nn	nn	nn	--
6	emC06.10102792	<nnxnp>	nn	nn	np	nn	np	nn	np	nn	np	nn	nn	np	nn	np	nn	np	np	--	np	np	np	nn	nn	--	nn	nn	np	np	np	nn	nn	--	nn	--	np	nn	nn	np	nn	np	nn	--	nn	nn	--	nn	nn
6	emC06.10330065	<nnxnp>	nn	nn	np	nn	np	nn	--	nn	np	nn	nn	np	nn	np	nn	np	np	np	--	--	np	nn	nn	np	nn	nn	np	np	np	nn	nn	np	nn	np	np	nn	nn	np	nn	np	nn	nn	nn	nn	np	nn	nn
6	emC06.10330060	<nnxnp>	nn	nn	np	nn	np	nn	--	nn	np	nn	nn	np	nn	np	nn	np	np	np	--	--	np	nn	nn	np	nn	nn	np	np	np	nn	nn	np	nn	np	np	nn	nn	np	nn	np	nn	nn	nn	nn	np	nn	nn
6	emC06.18353158	<hkxhk>	hh	--	hk	kk	hk	hk	--	hk	kk	hk	--	kk	hh	kk	hk	hk	hk	kk	hh	hk	hk	hh	hk	hk	hk	hk	kk	--	kk	hk	hh	hk	hk	kk	hk	hh	hh	hk	hh	hk	hh	hh	hk	--	--	hk	--
6	emC06.12675795	<nnxnp>	nn	nn	np	nn	np	nn	np	nn	np	nn	nn	np	nn	np	nn	np	np	np	np	np	np	nn	nn	np	nn	nn	np	np	np	nn	nn	np	nn	np	np	nn	nn	np	nn	np	nn	nn	nn	nn	np	nn	nn
6	emC06.12675810	<nnxnp>	nn	nn	np	nn	np	nn	np	nn	np	nn	nn	np	nn	np	nn	np	np	np	np	np	np	nn	nn	np	nn	nn	np	np	np	nn	nn	np	nn	np	np	nn	nn	np	nn	np	nn	nn	nn	nn	np	nn	nn
6	emC06.12675846	<nnxnp>	nn	nn	np	nn	np	nn	np	nn	np	nn	nn	np	nn	np	nn	np	np	np	np	np	np	nn	nn	np	nn	nn	np	np	np	nn	nn	np	nn	np	np	nn	nn	np	nn	np	nn	nn	nn	nn	np	nn	nn
6	emC06.2616696	<nnxnp>	nn	nn	np	nn	np	nn	--	nn	np	nn	nn	np	nn	np	nn	np	np	np	--	np	np	nn	nn	np	nn	nn	np	np	np	nn	nn	np	nn	np	np	nn	nn	np	nn	np	nn	nn	nn	nn	--	nn	nn
6	hmC06.23198014	<nnxnp>	nn	nn	--	nn	np	nn	np	nn	np	nn	nn	np	nn	np	nn	np	--	np	np	nn	nn	np	nn	np	nn	nn	np	np	np	nn	nn	np	nn	--	--	nn	nn	np	nn	--	nn	nn	nn	nn	nn	nn	--
6	hmC06.23198016	<nnxnp>	nn	nn	--	nn	np	nn	np	nn	np	nn	nn	np	nn	np	nn	np	--	np	np	nn	nn	np	nn	np	nn	nn	np	np	np	nn	nn	np	nn	--	--	nn	nn	np	nn	--	nn	nn	nn	nn	nn	nn	--
6	hmC06.23198070	<nnxnp>	nn	nn	--	nn	np	nn	np	nn	np	nn	nn	np	nn	np	nn	np	--	np	np	nn	nn	np	nn	np	nn	nn	np	np	np	nn	nn	np	nn	--	--	nn	nn	np	nn	--	nn	nn	nn	nn	nn	nn	--
6	hmC06.19729005	<nnxnp>	nn	--	--	nn	np	nn	np	nn	np	--	nn	np	nn	--	--	np	--	np	nn	np	nn	np	nn	np	nn	nn	np	np	np	nn	--	np	nn	--	np	nn	nn	nn	--	np	nn	nn	nn	nn	nn	nn	--
6	hmC06.15588323	<nnxnp>	nn	--	--	nn	np	nn	np	nn	np	--	nn	np	nn	--	--	np	--	np	nn	np	nn	np	nn	np	nn	nn	np	np	np	nn	--	np	nn	--	np	nn	nn	nn	--	np	nn	nn	nn	nn	nn	nn	--
6	hmC06.10647688	<hkxhk>	kk	hk	hk	hh	hk	hk	kk	hk	hh	hk	hk	hh	kk	hh	--	hk	hk	hh	--	hk	kk	hk	hk	hk	hk	hk	hh	hh	hh	hk	kk	hk	hk	--	--	--	kk	hk	kk	--	kk	kk	hk	hk	hk	hk	--
6	hmC06.4194866	<hkxhk>	hh	hk	--	kk	hk	hk	hh	hk	kk	kk	hk	kk	--	kk	--	hk	--	kk	hk	hk	hh	--	--	hk	hk	hk	kk	kk	kk	hk	hh	hk	hk	--	hk	hh	hh	--	hh	hk	hh	--	hk	hk	hk	hk	--
6	hmC06.4194885	<hkxhk>	hh	hk	--	kk	hk	hk	hh	hk	kk	kk	hk	kk	--	kk	--	hk	--	kk	hk	hk	hh	--	--	hk	hk	hk	kk	kk	kk	hk	hh	hk	hk	--	hk	hh	hh	--	hh	hk	hh	--	hk	hk	hk	hk	--
6	hmC06.4194898	<hkxhk>	hh	hk	--	kk	hk	hk	hh	hk	kk	kk	hk	kk	--	kk	--	hk	--	kk	hk	hk	hh	--	--	hk	hk	hk	kk	kk	kk	hk	hh	hk	hk	--	hk	hh	hh	--	hh	hk	hh	--	hk	hk	hk	hk	--
6	hmC06.11335145	<nnxnp>	nn	nn	np	nn	np	nn	np	nn	--	nn	nn	np	nn	np	nn	np	--	np	--	np	nn	np	nn	np	nn	nn	np	np	np	nn	nn	np	nn	--	np	nn	nn	np	nn	np	nn	nn	nn	nn	nn	nn	--
6	hmC06.11335286	<nnxnp>	nn	nn	np	nn	np	nn	np	nn	--	nn	nn	np	nn	np	nn	np	--	np	--	np	nn	np	nn	np	nn	nn	np	np	np	nn	nn	np	nn	--	np	nn	nn	np	nn	np	nn	nn	nn	nn	nn	nn	--
6	hmC06.11335289	<nnxnp>	nn	nn	np	nn	np	nn	np	nn	--	nn	nn	np	nn	np	nn	np	--	np	--	np	nn	np	nn	np	nn	nn	np	np	np	nn	nn	np	nn	--	np	nn	nn	np	nn	np	nn	nn	nn	nn	nn	nn	--
6	hmC06.11335306	<nnxnp>	nn	nn	np	nn	np	nn	np	nn	--	nn	nn	np	nn	np	nn	np	--	np	--	np	nn	np	nn	np	nn	nn	np	np	np	nn	nn	np	nn	--	np	nn	nn	np	nn	np	nn	nn	nn	nn	nn	nn	--
6	hmC06.11335355	<nnxnp>	nn	nn	np	nn	np	nn	np	nn	--	nn	nn	np	nn	np	nn	np	--	np	--	np	nn	np	nn	np	nn	nn	np	np	np	nn	nn	np	nn	--	np	nn	nn	np	nn	np	nn	nn	nn	nn	nn	nn	--
6	hmC06.12103874	<lmxll>	ll	lm	ll	lm	ll	lm	ll	lm	lm	lm	lm	lm	ll	lm	--	ll	--	lm	ll	ll	ll	lm	lm	ll	lm	lm	lm	lm	lm	lm	ll	ll	lm	--	ll	ll	ll	ll	ll	ll	ll	ll	lm	lm	lm	lm	--
6	hmC06.16865178	<nnxnp>	nn	nn	np	nn	np	nn	nn	nn	np	nn	nn	np	nn	np	nn	np	np	nn	--	np	--	nn	nn	np	np	nn	np	np	np	nn	nn	np	nn	--	--	nn	nn	np	nn	np	nn	--	nn	nn	nn	np	--
6	hmC06.17250331	<nnxnp>	nn	nn	np	nn	np	nn	np	nn	np	nn	nn	np	nn	np	nn	np	--	np	--	np	--	np	nn	np	nn	nn	np	np	np	nn	nn	np	nn	--	np	nn	nn	np	nn	np	nn	nn	nn	nn	nn	nn	--
6	hmC06.12675795	<nnxnp>	nn	nn	--	nn	np	nn	np	nn	np	nn	nn	np	nn	np	nn	np	--	np	--	np	nn	np	nn	np	nn	nn	--	np	np	nn	--	--	nn	--	--	nn	nn	np	nn	--	nn	nn	nn	nn	nn	nn	--
6	hmC06.12675810	<nnxnp>	nn	nn	--	nn	np	nn	np	nn	np	nn	nn	np	nn	np	nn	np	--	np	--	np	nn	np	nn	np	nn	nn	--	np	np	nn	--	--	nn	--	--	nn	nn	np	nn	--	nn	nn	nn	nn	nn	nn	--
6	hmC06.12675846	<nnxnp>	nn	nn	--	nn	np	nn	np	nn	np	nn	nn	np	nn	np	nn	np	--	np	--	np	nn	np	nn	np	nn	nn	--	np	np	nn	--	--	nn	--	--	nn	nn	np	nn	--	nn	nn	nn	nn	nn	nn	--
6	hmC06.24301163	<lmxll>	ll	lm	ll	lm	ll	lm	ll	lm	lm	--	lm	ll	ll	lm	--	ll	ll	lm	ll	ll	ll	lm	lm	ll	lm	--	lm	lm	lm	--	ll	ll	lm	--	ll	ll	ll	ll	ll	ll	ll	ll	--	lm	lm	lm	ll
6	hmC06.15385997	<nnxnp>	--	nn	--	nn	np	--	np	nn	--	nn	nn	np	nn	np	nn	np	--	np	--	nn	nn	np	nn	np	nn	nn	np	np	np	nn	--	np	nn	--	np	nn	nn	np	nn	--	nn	nn	--	nn	nn	nn	--
6	hmC06.15385985	<nnxnp>	--	nn	--	nn	np	--	np	nn	--	nn	nn	np	nn	np	nn	np	--	np	--	nn	nn	np	nn	np	nn	nn	np	np	np	nn	--	np	nn	--	np	nn	nn	np	nn	--	nn	nn	--	nn	nn	nn	--
6	hmC06.15385936	<nnxnp>	--	nn	--	nn	np	--	np	nn	--	nn	nn	np	nn	np	nn	np	--	np	--	nn	nn	np	nn	np	nn	nn	np	np	np	nn	--	np	nn	--	np	nn	nn	np	nn	--	nn	nn	--	nn	nn	nn	--
6	emLG06_501	<hkxhk>	hk	hh	hk	kk	hh	hk	hk	hk	kk	hk	kk	kk	hh	kk	hk	hk	hk	kk	hh	kk	hk	--	kk	hh	hk	hk	kk	hk	hk	--	hh	hh	--	hh	hk	--	hh	hk	hk	kk	hh	hk	hk	hk	--	hk	hk
6	hmLG06_601	<hkxhk>	hh	hk	hk	kk	hk	hk	--	hk	kk	hk	hk	kk	hh	kk	--	hk	--	kk	--	hk	hh	kk	hk	hk	--	hk	kk	kk	kk	hk	hh	hk	hk	--	--	hh	hh	hk	hh	hk	hh	hh	hk	hk	hk	hk	hk
6	hmLG06_602	<nnxnp>	nn	nn	np	nn	np	nn	np	nn	np	nn	--	np	nn	np	nn	np	--	np	np	np	nn	np	nn	np	nn	nn	--	np	np	nn	nn	np	nn	--	--	nn	nn	np	nn	nn	nn	nn	nn	nn	nn	nn	np
6	hmLG06_603	<nnxnp>	nn	nn	np	nn	np	nn	np	nn	np	nn	--	np	nn	np	nn	np	--	np	np	np	nn	np	nn	np	nn	nn	--	np	np	nn	nn	np	nn	--	--	nn	nn	np	nn	nn	nn	nn	nn	nn	nn	nn	np
6	hmLG06_604	<hkxhk>	hh	hk	--	kk	hk	hk	hh	hk	kk	hk	--	kk	hh	kk	--	hk	--	kk	--	--	hh	hk	hk	hk	hk	hk	kk	kk	kk	hk	hh	hk	hk	--	hk	hh	hh	kk	hh	kk	hh	--	hk	hk	hk	hk	--
6	hmLG06_605	<hkxhk>	kk	hk	--	hh	hk	hk	kk	hk	hh	hk	--	hh	kk	hh	--	hk	--	hh	--	--	kk	hk	hk	hk	hk	hk	hh	hh	hh	hk	kk	hk	hk	--	hk	kk	kk	hh	kk	hh	kk	--	hk	hk	hk	hk	--
6	hmLG06_606	<hkxhk>	--	hh	--	kk	hh	hk	hk	hk	kk	--	kk	kk	hh	kk	hk	hk	--	kk	hh	hk	hh	kk	hk	hh	hk	hk	kk	hk	hk	hk	--	hk	hk	--	--	hk	hh	hk	hk	kk	hh	--	hk	--	--	hk	kk
7	eNLG07_001	<lmxll>	--	--	ll	ll	lm	ll	--	ll	lm	ll	--	ll	ll	lm	lm	lm	lm	lm	ll	lm	ll	ll	lm	lm	lm	ll	ll	ll	ll	lm	lm	lm	lm	lm	--	--	ll	lm	--	ll	ll	ll	ll	--	lm	--	--
7	eNLG07_002	<nnxnp>	--	--	nn	nn	np	nn	--	nn	nn	nn	nn	nn	nn	nn	np	nn	nn	nn	--	nn	nn	nn	nn	nn	nn	nn	np	np	nn	nn	np	--	nn	--	nn	nn	np	np	--	np	nn	nn	nn	--	np	nn	--
7	eNLG07_003	<lmxll>	lm	lm	ll	ll	lm	ll	lm	ll	lm	ll	lm	ll	ll	lm	lm	lm	lm	lm	ll	lm	ll	ll	lm	lm	lm	ll	ll	ll	ll	lm	lm	lm	lm	lm	ll	ll	ll	lm	lm	ll	ll	ll	ll	lm	--	lm	ll
7	eNLG07_004	<lmxll>	lm	lm	ll	ll	lm	ll	lm	ll	lm	ll	lm	ll	ll	lm	lm	lm	lm	lm	ll	lm	ll	ll	lm	lm	lm	ll	ll	ll	ll	lm	lm	lm	lm	lm	ll	ll	ll	lm	lm	ll	ll	ll	ll	lm	--	lm	ll
7	eNLG07_005	<lmxll>	lm	lm	ll	ll	lm	ll	lm	ll	lm	ll	lm	ll	ll	lm	lm	lm	lm	lm	ll	lm	ll	ll	lm	lm	lm	ll	ll	ll	ll	lm	lm	lm	lm	lm	ll	ll	ll	lm	lm	ll	ll	ll	ll	lm	--	lm	ll
7	eNLG07_006	<nnxnp>	np	np	np	nn	np	nn	np	np	nn	nn	np	nn	--	np	nn	nn	nn	nn	--	np	np	nn	nn	nn	nn	nn	np	np	nn	nn	nn	--	np	--	nn	np	np	nn	nn	nn	nn	nn	nn	np	nn	--	np
7	eNLG07_007	<nnxnp>	nn	nn	np	np	nn	np	nn	np	np	np	np	np	np	np	nn	np	np	np	nn	np	np	np	np	np	np	np	nn	nn	np	np	nn	nn	np	nn	np	--	nn	nn	nn	nn	--	np	np	np	--	--	nn
7	eNLG07_008	<nnxnp>	nn	nn	np	np	nn	np	nn	np	np	np	np	np	np	np	nn	np	np	np	nn	np	np	np	np	np	np	np	nn	nn	np	np	nn	nn	np	nn	np	--	nn	nn	nn	nn	--	np	np	np	--	--	nn
7	euLG07_009	<nnxnp>	np	--	np	nn	np	nn	--	np	nn	nn	np	nn	nn	nn	np	nn	nn	nn	nn	np	np	nn	nn	nn	nn	nn	np	nn	nn	nn	np	np	nn	np	nn	np	nn	np	--	nn	nn	nn	nn	--	--	nn	--
7	euLG07_010	<nnxnp>	np	--	np	nn	np	nn	--	np	nn	nn	np	nn	nn	nn	np	nn	nn	nn	nn	np	np	nn	nn	nn	nn	nn	np	nn	nn	nn	np	np	nn	np	nn	np	nn	np	--	nn	nn	nn	nn	--	--	nn	--
7	euLG07_011	<nnxnp>	np	np	np	nn	np	nn	np	np	nn	nn	np	nn	nn	nn	np	nn	nn	nn	nn	np	np	nn	nn	nn	nn	nn	np	nn	nn	nn	np	np	nn	np	nn	np	nn	np	np	nn	nn	nn	nn	np	--	nn	np
7	euLG07_012	<nnxnp>	np	np	np	nn	np	nn	np	np	nn	nn	np	nn	nn	nn	np	nn	nn	nn	nn	np	np	nn	nn	nn	nn	nn	np	nn	nn	nn	np	np	nn	np	nn	np	nn	np	np	nn	nn	nn	nn	np	nn	nn	np
7	euLG07_013	<nnxnp>	np	np	np	nn	np	nn	np	np	nn	nn	np	nn	nn	nn	np	nn	nn	nn	nn	np	np	nn	nn	nn	nn	nn	np	nn	nn	nn	np	np	nn	np	nn	np	nn	np	np	nn	nn	nn	nn	np	nn	nn	np
7	euLG07_014	<lmxll>	ll	ll	ll	lm	lm	lm	ll	ll	ll	ll	lm	lm	ll	lm	ll	lm	lm	lm	ll	lm	ll	ll	lm	ll	lm	lm	ll	lm	ll	lm	lm	lm	lm	lm	ll	ll	lm	lm	lm	ll	ll	lm	ll	ll	--	lm	ll
7	euLG07_015	<lmxll>	ll	ll	ll	lm	lm	lm	ll	ll	ll	ll	lm	lm	ll	lm	ll	lm	lm	lm	ll	lm	ll	ll	lm	ll	lm	lm	ll	lm	ll	lm	lm	lm	lm	lm	ll	ll	lm	lm	lm	ll	ll	lm	ll	ll	--	lm	ll
7	euLG07_016	<lmxll>	ll	ll	ll	lm	lm	lm	ll	ll	ll	ll	lm	lm	ll	lm	ll	lm	lm	lm	ll	lm	ll	ll	lm	ll	lm	lm	ll	lm	ll	lm	lm	lm	lm	lm	ll	ll	lm	lm	lm	ll	ll	lm	ll	ll	--	lm	ll
7	euLG07_017	<lmxll>	lm	ll	ll	lm	lm	lm	lm	ll	lm	ll	--	ll	ll	lm	ll	lm	lm	lm	ll	lm	ll	--	lm	--	--	lm	ll	lm	ll	lm	lm	lm	--	lm	ll	ll	lm	lm	lm	ll	ll	lm	ll	ll	--	--	ll
7	euLG07_018	<lmxll>	lm	ll	ll	lm	lm	lm	lm	ll	lm	ll	--	ll	ll	lm	ll	lm	lm	lm	ll	lm	ll	--	lm	--	--	lm	ll	lm	ll	lm	lm	lm	--	lm	ll	ll	lm	lm	lm	ll	ll	lm	ll	ll	--	--	ll
7	euLG07_019	<lmxll>	lm	ll	ll	lm	lm	lm	lm	ll	lm	ll	--	ll	ll	lm	ll	lm	lm	lm	ll	lm	ll	--	lm	--	--	lm	ll	lm	ll	lm	lm	lm	--	lm	ll	ll	lm	lm	lm	ll	ll	lm	ll	ll	--	--	ll
7	euLG07_020	<nnxnp>	--	np	np	nn	np	nn	--	np	nn	nn	np	nn	nn	nn	np	nn	nn	nn	nn	np	np	nn	--	nn	nn	nn	np	nn	nn	nn	np	np	nn	--	nn	np	nn	np	np	nn	nn	nn	nn	--	--	nn	--
7	euC07.12339954	<lmxll>	lm	ll	ll	lm	lm	lm	lm	ll	lm	ll	lm	ll	ll	lm	ll	lm	lm	lm	ll	lm	ll	ll	--	--	lm	lm	ll	lm	ll	lm	lm	--	lm	--	ll	ll	lm	lm	lm	ll	ll	lm	ll	ll	--	lm	ll
7	euC07.12954145	<lmxll>	lm	ll	ll	lm	lm	lm	lm	ll	lm	ll	lm	ll	ll	lm	ll	lm	lm	--	ll	lm	ll	lm	lm	lm	lm	lm	ll	lm	ll	--	lm	--	lm	lm	ll	--	lm	lm	lm	ll	ll	lm	ll	ll	--	ll	ll
7	euC07.12969387	<lmxll>	lm	ll	ll	lm	lm	lm	lm	ll	lm	ll	lm	ll	--	lm	ll	lm	lm	--	--	lm	ll	lm	lm	--	lm	lm	ll	lm	ll	--	lm	lm	lm	lm	ll	ll	lm	lm	lm	ll	ll	lm	ll	ll	--	--	ll
7	euC07.12969438	<lmxll>	lm	ll	ll	lm	lm	lm	lm	ll	lm	ll	lm	ll	--	lm	ll	lm	lm	--	--	lm	ll	lm	lm	--	lm	lm	ll	lm	ll	--	lm	lm	lm	lm	ll	ll	lm	lm	lm	ll	ll	lm	ll	ll	--	--	ll
7	euC07.14397042	<lmxll>	lm	ll	ll	lm	lm	lm	lm	ll	lm	ll	lm	ll	ll	lm	lm	lm	lm	lm	ll	--	ll	--	lm	lm	lm	lm	ll	lm	ll	lm	lm	lm	lm	lm	ll	ll	lm	lm	lm	ll	ll	lm	ll	ll	lm	lm	ll
7	euC07.16213935	<nnxnp>	np	np	np	nn	np	nn	np	np	nn	nn	np	nn	nn	nn	nn	nn	nn	nn	nn	np	np	nn	nn	nn	nn	nn	np	nn	nn	nn	np	np	nn	np	nn	np	nn	np	nn	nn	nn	nn	nn	np	--	nn	np
7	euC07.21834743	<hkxhk>	hh	hk	hk	hk	hh	hk	hh	kk	hk	kk	hk	hk	hk	hh	hk	hk	hk	hh	kk	hh	hk	kk	hk	hk	hk	kk	hk	hk	hk	hk	hk	hh	hh	hh	kk	hk	hk	hk	hk	kk	kk	kk	kk	hh	hh	hk	hk
7	euC07.24839916	<lmxll>	lm	lm	ll	ll	lm	ll	--	ll	lm	ll	lm	ll	ll	ll	lm	lm	lm	lm	ll	lm	ll	ll	--	--	lm	ll	ll	ll	ll	lm	lm	--	lm	--	lm	ll	ll	lm	lm	ll	ll	ll	ll	ll	--	lm	--
7	euC07.24839928	<lmxll>	lm	lm	ll	ll	lm	ll	--	ll	lm	ll	lm	ll	ll	ll	lm	lm	lm	lm	ll	lm	ll	ll	--	--	lm	ll	ll	ll	ll	lm	lm	--	lm	--	lm	ll	ll	lm	lm	ll	ll	ll	ll	ll	--	lm	--
7	euC07.24839944	<lmxll>	lm	lm	ll	ll	lm	ll	--	ll	lm	ll	lm	ll	ll	ll	lm	lm	lm	lm	ll	lm	ll	ll	--	--	lm	ll	ll	ll	ll	lm	lm	--	lm	--	lm	ll	ll	lm	lm	ll	ll	ll	ll	ll	--	lm	--
7	euC07.5180321	<nnxnp>	np	np	np	nn	np	nn	np	np	nn	nn	np	nn	nn	nn	np	nn	nn	nn	nn	nn	nn	nn	nn	nn	nn	nn	np	np	nn	nn	np	np	nn	np	nn	nn	np	np	np	nn	nn	nn	nn	np	--	nn	np
7	euC07.6691041	<nnxnp>	np	np	np	nn	np	nn	--	np	nn	nn	np	nn	nn	nn	np	nn	nn	nn	nn	np	--	nn	nn	nn	nn	nn	np	np	nn	nn	np	np	nn	np	nn	nn	nn	np	np	nn	nn	nn	nn	np	--	nn	np
7	euC07.6691050	<nnxnp>	np	np	np	nn	np	nn	--	np	nn	nn	np	nn	nn	nn	np	nn	nn	nn	nn	np	--	nn	nn	nn	nn	nn	np	np	nn	nn	np	np	nn	np	nn	nn	nn	np	np	nn	nn	nn	nn	np	--	nn	np
7	euC07.755429	<lmxll>	lm	lm	lm	ll	ll	ll	lm	lm	lm	lm	lm	ll	lm	ll	lm	lm	lm	lm	lm	ll	lm	lm	ll	ll	ll	ll	ll	ll	lm	lm	ll	lm	ll	lm	lm	lm	ll	lm	ll	lm	lm	ll	lm	lm	lm	ll	ll
7	euC07.755443	<lmxll>	lm	lm	lm	ll	ll	ll	lm	lm	lm	lm	lm	ll	lm	ll	lm	lm	lm	lm	lm	ll	lm	lm	ll	ll	ll	ll	ll	ll	lm	lm	ll	lm	ll	lm	lm	lm	ll	lm	ll	lm	lm	ll	lm	lm	lm	ll	ll
7	euLG07_021	<nnxnp>	np	np	np	nn	np	nn	np	np	nn	nn	np	nn	nn	np	nn	nn	nn	nn	nn	np	np	nn	nn	nn	nn	nn	np	np	nn	--	nn	np	--	np	nn	--	np	np	nn	nn	nn	--	nn	np	nn	nn	np
7	euLG07_022	<nnxnp>	np	np	np	nn	np	nn	np	np	nn	nn	np	nn	np	np	nn	nn	nn	--	nn	np	np	nn	nn	nn	nn	nn	--	np	nn	nn	nn	np	np	np	nn	np	np	np	nn	nn	nn	--	nn	np	--	nn	np
7	euLG07_023	<nnxnp>	np	np	np	nn	np	nn	np	np	nn	nn	np	nn	np	np	nn	nn	nn	--	nn	np	np	nn	nn	nn	nn	nn	--	np	nn	nn	nn	np	np	np	nn	np	np	np	nn	nn	nn	--	nn	np	--	nn	np
7	euLG07_024	<nnxnp>	np	np	np	nn	np	nn	np	np	nn	nn	np	nn	np	np	nn	nn	nn	--	nn	np	np	nn	nn	nn	nn	nn	--	np	nn	nn	nn	np	np	np	nn	np	np	np	nn	nn	nn	--	nn	np	--	nn	np
7	euLG07_025	<nnxnp>	np	np	np	nn	np	nn	np	np	nn	nn	np	nn	np	np	nn	nn	nn	--	nn	np	np	nn	nn	nn	nn	nn	--	np	nn	nn	nn	np	np	np	nn	np	np	np	nn	nn	nn	--	nn	np	--	nn	np
7	euLG07_026	<nnxnp>	np	np	np	nn	np	nn	np	np	nn	nn	np	nn	np	np	nn	nn	nn	nn	nn	np	np	nn	nn	nn	nn	nn	np	np	nn	nn	nn	np	np	np	nn	np	np	np	nn	nn	nn	nn	nn	np	--	nn	np
7	euLG07_027	<lmxll>	lm	ll	ll	lm	lm	lm	lm	ll	lm	ll	lm	ll	ll	lm	ll	lm	lm	--	ll	lm	ll	ll	lm	lm	lm	lm	ll	lm	ll	lm	lm	lm	lm	lm	ll	ll	lm	lm	lm	ll	ll	lm	ll	ll	lm	lm	ll
7	euLG07_028	<lmxll>	lm	ll	ll	lm	lm	lm	lm	ll	lm	ll	lm	ll	ll	lm	ll	lm	lm	--	ll	lm	ll	ll	lm	lm	lm	lm	ll	lm	ll	lm	lm	lm	lm	lm	ll	ll	lm	lm	lm	ll	ll	lm	ll	ll	lm	lm	ll
7	euLG07_029	<lmxll>	lm	ll	ll	lm	lm	lm	--	ll	lm	ll	lm	ll	ll	lm	ll	lm	lm	lm	ll	lm	ll	ll	lm	lm	lm	lm	ll	lm	ll	lm	lm	lm	--	lm	ll	ll	lm	lm	lm	ll	ll	lm	ll	ll	--	lm	ll
7	euM005955.124.787	<nnxnp>	np	np	np	nn	np	nn	np	np	nn	nn	np	nn	nn	nn	np	nn	nn	nn	nn	nn	np	nn	nn	nn	nn	nn	np	np	nn	nn	np	np	nn	np	nn	nn	nn	np	np	nn	nn	nn	nn	np	--	nn	np
7	euM007977.112.7042	<nnxnp>	np	np	np	nn	np	nn	np	np	nn	nn	--	nn	nn	np	nn	nn	nn	nn	--	np	np	nn	nn	nn	nn	nn	np	np	nn	nn	np	np	np	np	nn	np	np	np	nn	nn	nn	--	nn	np	nn	nn	np
7	euM007977.112.7043	<nnxnp>	np	np	np	nn	np	nn	np	np	nn	nn	--	nn	nn	np	nn	nn	nn	nn	--	np	np	nn	nn	nn	nn	nn	np	np	nn	nn	np	np	np	np	nn	np	np	np	nn	nn	nn	--	nn	np	nn	nn	np
7	euM017877.49.5153	<lmxll>	lm	ll	ll	lm	lm	lm	lm	ll	lm	ll	lm	ll	ll	lm	ll	lm	lm	lm	--	lm	ll	ll	lm	lm	lm	lm	ll	lm	ll	lm	lm	lm	lm	lm	ll	ll	lm	lm	lm	ll	ll	--	ll	ll	--	--	ll
7	euM017877.49.5174	<lmxll>	lm	ll	ll	lm	lm	lm	lm	ll	lm	ll	lm	ll	ll	lm	ll	lm	lm	lm	--	lm	ll	ll	lm	lm	lm	lm	ll	lm	ll	lm	lm	lm	lm	lm	ll	ll	lm	lm	lm	ll	ll	--	ll	ll	--	--	ll
7	euM019732.290.3412	<hkxhk>	hh	hh	hh	kk	hk	kk	hh	hh	hk	hk	hk	kk	--	kk	hh	kk	kk	--	hk	--	hh	hk	kk	kk	kk	kk	hk	hk	hk	--	hk	hk	kk	hh	hk	hk	kk	hk	hk	hk	hk	kk	hk	hk	hh	kk	hh
7	euM019732.290.3416	<hkxhk>	kk	kk	kk	hh	hk	hh	kk	kk	hk	hk	hk	hh	--	hh	kk	hh	hh	--	hk	--	kk	hk	hh	hh	hh	hh	hk	hk	hk	--	hk	hk	hh	kk	hk	hk	hh	hk	hk	hk	hk	hh	hk	hk	kk	hh	kk
7	euM019732.290.3425	<hkxhk>	hh	hh	hh	kk	hk	kk	hh	hh	hk	hk	hk	kk	--	kk	hh	kk	kk	--	hk	--	hh	hk	kk	kk	kk	kk	hk	hk	hk	--	hk	hk	kk	hh	hk	hk	kk	hk	hk	hk	hk	kk	hk	hk	hh	kk	hh
7	hNLG07_030	<lmxll>	lm	lm	ll	ll	lm	ll	lm	ll	lm	ll	lm	ll	ll	lm	lm	lm	--	lm	ll	ll	ll	lm	lm	--	lm	ll	ll	ll	ll	lm	--	lm	lm	--	--	ll	ll	lm	--	ll	ll	--	ll	lm	lm	ll	--
7	hNLG07_031	<lmxll>	lm	lm	ll	ll	lm	ll	lm	ll	lm	ll	lm	ll	ll	lm	lm	lm	--	lm	ll	ll	ll	lm	lm	--	lm	ll	ll	ll	ll	lm	--	lm	lm	--	--	ll	ll	lm	--	ll	ll	--	ll	lm	lm	ll	--
7	hNLG07_032	<lmxll>	lm	lm	ll	ll	lm	ll	lm	ll	lm	ll	lm	ll	ll	lm	lm	lm	--	lm	ll	ll	ll	lm	lm	--	lm	ll	ll	ll	ll	lm	--	lm	lm	--	--	ll	ll	lm	--	ll	ll	--	ll	lm	lm	ll	--
7	hNLG07_033	<lmxll>	lm	lm	ll	ll	lm	ll	lm	ll	lm	ll	lm	ll	ll	lm	lm	lm	--	lm	ll	ll	ll	lm	lm	--	lm	ll	ll	ll	ll	lm	--	lm	lm	--	--	ll	ll	lm	--	ll	ll	--	ll	lm	lm	ll	--
7	hNLG07_034	<lmxll>	lm	ll	ll	lm	lm	lm	lm	ll	ll	ll	--	lm	ll	lm	ll	lm	--	lm	ll	ll	ll	lm	ll	lm	lm	lm	ll	--	ll	lm	lm	lm	lm	--	--	ll	lm	--	lm	ll	ll	ll	ll	ll	lm	ll	--
7	hNLG07_035	<lmxll>	lm	ll	ll	lm	lm	lm	lm	ll	ll	ll	--	lm	ll	lm	ll	lm	--	lm	ll	ll	ll	lm	ll	lm	lm	lm	ll	--	ll	lm	lm	lm	lm	--	--	ll	lm	--	lm	ll	ll	ll	ll	ll	lm	ll	--
7	hNLG07_036	<lmxll>	lm	ll	ll	lm	lm	lm	lm	ll	ll	ll	--	lm	ll	lm	ll	lm	--	lm	ll	ll	ll	lm	ll	lm	lm	lm	ll	--	ll	lm	lm	lm	lm	--	--	ll	lm	--	lm	ll	ll	ll	ll	ll	lm	ll	--
7	hNLG07_037	<lmxll>	lm	ll	ll	lm	lm	lm	lm	ll	ll	ll	--	lm	ll	lm	ll	lm	--	lm	ll	ll	ll	lm	ll	lm	lm	lm	ll	--	ll	lm	lm	lm	lm	--	--	ll	lm	--	lm	ll	ll	ll	ll	ll	lm	ll	--
7	hNLG07_038	<lmxll>	lm	ll	ll	lm	lm	lm	lm	ll	ll	ll	--	lm	ll	lm	ll	lm	--	lm	ll	ll	ll	lm	ll	lm	lm	lm	ll	--	ll	lm	lm	lm	lm	--	--	ll	lm	--	lm	ll	ll	ll	ll	ll	lm	ll	--
7	hNLG07_039	<lmxll>	ll	ll	ll	lm	lm	lm	ll	ll	ll	ll	lm	lm	ll	lm	--	lm	--	ll	ll	ll	ll	lm	lm	lm	lm	lm	--	--	ll	ll	ll	lm	lm	--	ll	ll	lm	lm	--	ll	ll	--	ll	ll	lm	ll	lm
7	huLG07_040	<nnxnp>	np	np	np	nn	np	nn	np	np	nn	nn	np	nn	nn	np	--	nn	--	nn	--	np	nn	np	nn	nn	nn	nn	np	np	nn	nn	np	np	np	--	nn	--	np	np	nn	nn	nn	--	nn	--	nn	np	nn
7	huLG07_041	<nnxnp>	nn	nn	nn	nn	nn	np	nn	nn	np	np	nn	np	np	np	nn	np	--	np	nn	nn	np	nn	np	np	--	np	nn	nn	np	np	nn	nn	np	--	np	np	np	nn	nn	np	np	np	np	np	np	nn	nn
7	huLG07_042	<nnxnp>	nn	nn	nn	nn	nn	np	nn	nn	np	np	nn	np	np	np	nn	np	--	np	nn	nn	np	nn	np	np	--	np	nn	nn	np	np	nn	nn	np	--	np	np	np	nn	nn	np	np	np	np	np	np	nn	nn
7	huLG07_043	<lmxll>	lm	ll	ll	lm	lm	lm	lm	ll	lm	ll	--	ll	ll	lm	ll	--	--	lm	--	ll	ll	--	--	lm	lm	lm	ll	--	ll	lm	lm	lm	lm	--	ll	ll	lm	lm	--	ll	ll	lm	ll	ll	--	ll	--
7	huLG07_044	<nnxnp>	np	np	--	nn	np	nn	np	np	nn	nn	np	nn	nn	nn	nn	nn	nn	nn	nn	np	nn	np	nn	nn	nn	nn	--	nn	nn	nn	np	--	nn	--	nn	np	nn	np	nn	nn	nn	--	nn	np	nn	np	--
7	huLG07_045	<nnxnp>	np	np	np	nn	np	nn	np	np	nn	nn	np	nn	nn	nn	--	nn	--	nn	--	np	nn	np	nn	nn	nn	nn	--	nn	nn	nn	np	np	nn	--	nn	np	nn	np	np	nn	nn	--	nn	--	nn	np	--
7	huLG07_046	<lmxll>	lm	ll	ll	lm	lm	lm	lm	ll	lm	--	lm	ll	ll	lm	ll	lm	--	lm	--	ll	ll	lm	lm	lm	--	lm	ll	lm	ll	lm	lm	lm	lm	lm	ll	ll	lm	lm	lm	ll	ll	--	ll	ll	lm	ll	--
7	huC07.11690155	<lmxll>	lm	ll	ll	lm	lm	lm	lm	ll	lm	ll	lm	ll	ll	lm	ll	lm	--	lm	ll	ll	ll	lm	lm	lm	ll	lm	ll	lm	ll	ll	lm	lm	lm	--	ll	ll	lm	lm	lm	ll	ll	lm	--	ll	lm	ll	lm
7	huC07.11690156	<lmxll>	lm	ll	ll	lm	lm	lm	lm	ll	lm	ll	lm	ll	ll	lm	ll	lm	--	lm	ll	ll	ll	lm	lm	lm	ll	lm	ll	lm	ll	ll	lm	lm	lm	--	ll	ll	lm	lm	lm	ll	ll	lm	--	ll	lm	ll	lm
7	huC07.11690167	<lmxll>	lm	ll	ll	lm	lm	lm	lm	ll	lm	ll	lm	ll	ll	lm	ll	lm	--	lm	ll	ll	ll	lm	lm	lm	ll	lm	ll	lm	ll	ll	lm	lm	lm	--	ll	ll	lm	lm	lm	ll	ll	lm	--	ll	lm	ll	lm
7	huC07.12693250	<lmxll>	lm	ll	ll	lm	lm	lm	--	ll	lm	ll	lm	ll	ll	lm	ll	lm	--	lm	ll	ll	ll	lm	lm	lm	lm	lm	ll	lm	ll	lm	lm	lm	lm	--	ll	ll	lm	lm	lm	ll	ll	--	ll	--	lm	ll	lm
7	huC07.12693253	<lmxll>	lm	ll	ll	lm	lm	lm	--	ll	lm	ll	lm	ll	ll	lm	ll	lm	--	lm	ll	ll	ll	lm	lm	lm	lm	lm	ll	lm	ll	lm	lm	lm	lm	--	ll	ll	lm	lm	lm	ll	ll	--	ll	--	lm	ll	lm
7	huC07.12693282	<lmxll>	lm	ll	ll	lm	lm	lm	--	ll	lm	ll	lm	ll	ll	lm	ll	lm	--	lm	ll	ll	ll	lm	lm	lm	lm	lm	ll	lm	ll	lm	lm	lm	lm	--	ll	ll	lm	lm	lm	ll	ll	--	ll	--	lm	ll	lm
7	huC07.12693292	<lmxll>	lm	ll	ll	lm	lm	lm	--	ll	lm	ll	lm	ll	ll	lm	ll	lm	--	lm	ll	ll	ll	lm	lm	lm	lm	lm	ll	lm	ll	lm	lm	lm	lm	--	ll	ll	lm	lm	lm	ll	ll	--	ll	--	lm	ll	lm
7	huC07.12807966	<lmxll>	lm	ll	ll	lm	lm	lm	lm	ll	lm	ll	lm	ll	ll	lm	ll	lm	--	lm	ll	ll	lm	lm	lm	lm	--	lm	ll	lm	ll	lm	lm	lm	lm	lm	ll	ll	lm	lm	lm	ll	ll	--	ll	ll	lm	ll	--
7	huC07.12808017	<lmxll>	lm	ll	ll	lm	lm	lm	lm	ll	lm	ll	lm	ll	ll	lm	ll	lm	--	lm	ll	ll	lm	lm	lm	lm	--	lm	ll	lm	ll	lm	lm	lm	lm	lm	ll	ll	lm	lm	lm	ll	ll	--	ll	ll	lm	ll	--
7	huC07.13485946	<lmxll>	--	ll	ll	lm	lm	lm	lm	ll	lm	ll	--	ll	ll	lm	--	lm	--	lm	ll	ll	--	lm	lm	--	lm	lm	ll	lm	ll	lm	--	lm	lm	lm	ll	ll	lm	lm	--	ll	ll	--	ll	ll	lm	ll	--
7	huC07.13485999	<lmxll>	--	ll	ll	lm	lm	lm	lm	ll	lm	ll	--	ll	ll	lm	--	lm	--	lm	ll	ll	--	lm	lm	--	lm	lm	ll	lm	ll	lm	--	lm	lm	lm	ll	ll	lm	lm	--	ll	ll	--	ll	ll	lm	ll	--
7	huC07.13486005	<lmxll>	--	ll	ll	lm	lm	lm	lm	ll	lm	ll	--	ll	ll	lm	--	lm	--	lm	ll	ll	--	lm	lm	--	lm	lm	ll	lm	ll	lm	--	lm	lm	lm	ll	ll	lm	lm	--	ll	ll	--	ll	ll	lm	ll	--
7	huC07.14371835	<lmxll>	lm	ll	ll	lm	lm	lm	lm	ll	lm	ll	lm	ll	ll	lm	--	lm	--	lm	ll	--	lm	lm	--	lm	lm	lm	ll	lm	ll	lm	--	lm	lm	--	--	ll	lm	lm	lm	ll	ll	--	ll	ll	lm	ll	--
7	huC07.16166153	<nnxnp>	np	np	np	nn	np	nn	np	np	nn	nn	np	nn	nn	nn	--	nn	--	nn	nn	np	nn	np	nn	nn	nn	nn	np	nn	nn	nn	nn	np	nn	nn	nn	np	nn	np	nn	nn	nn	nn	nn	--	nn	np	nn
7	huC07.16166156	<nnxnp>	np	np	np	nn	np	nn	np	np	nn	nn	np	nn	nn	nn	--	nn	--	nn	nn	np	nn	np	nn	nn	nn	nn	np	nn	nn	nn	nn	np	nn	nn	nn	np	nn	np	nn	nn	nn	nn	nn	--	nn	np	nn
7	huC07.16301803	<nnxnp>	np	np	np	nn	np	nn	np	np	nn	nn	np	nn	nn	nn	nn	nn	--	nn	--	np	nn	np	nn	nn	nn	nn	--	nn	nn	nn	np	np	nn	--	nn	np	nn	np	nn	nn	nn	--	nn	np	nn	np	--
7	huC07.16301823	<nnxnp>	np	np	np	nn	np	nn	np	np	nn	nn	np	nn	nn	nn	nn	nn	--	nn	--	np	nn	np	nn	nn	nn	nn	--	nn	nn	nn	np	np	nn	--	nn	np	nn	np	nn	nn	nn	--	nn	np	nn	np	--
7	huC07.17041781	<nnxnp>	np	--	--	nn	np	nn	np	np	nn	nn	np	nn	nn	nn	nn	nn	--	nn	nn	np	nn	np	nn	nn	nn	nn	np	nn	nn	nn	nn	np	nn	--	nn	np	nn	np	nn	nn	nn	--	nn	--	nn	np	--
7	huC07.17146897	<nnxnp>	np	np	np	nn	np	nn	np	np	nn	nn	--	nn	nn	nn	nn	nn	--	nn	nn	np	nn	np	nn	nn	nn	nn	np	nn	nn	nn	np	np	nn	np	nn	nn	nn	np	nn	nn	nn	nn	nn	np	nn	np	--
7	huC07.17823870	<nnxnp>	--	np	np	nn	np	nn	np	np	nn	nn	np	nn	nn	nn	--	nn	nn	nn	--	--	nn	np	nn	nn	nn	nn	np	nn	nn	nn	--	np	np	--	nn	np	nn	np	nn	--	nn	--	nn	np	nn	np	nn
7	huC07.17911621	<nnxnp>	--	--	--	nn	--	nn	--	np	nn	nn	np	nn	nn	nn	nn	nn	nn	nn	nn	np	nn	np	nn	nn	nn	nn	np	nn	nn	nn	--	np	np	np	nn	np	nn	np	nn	nn	nn	nn	--	np	nn	np	nn
7	huC07.18421710	<nnxnp>	np	np	np	nn	--	nn	np	np	nn	nn	--	nn	nn	nn	nn	nn	--	nn	nn	np	--	np	nn	nn	nn	nn	--	nn	nn	nn	np	np	np	--	nn	np	nn	--	nn	nn	nn	nn	nn	np	nn	np	--
7	huC07.18922646	<nnxnp>	np	np	--	nn	nn	nn	np	np	nn	nn	np	nn	nn	nn	nn	nn	--	nn	nn	np	nn	np	nn	nn	nn	nn	np	nn	nn	nn	--	np	np	--	nn	np	nn	np	nn	nn	nn	nn	nn	np	nn	np	--
7	huC07.1925412	<lmxll>	ll	lm	lm	ll	ll	ll	lm	--	lm	lm	lm	ll	lm	ll	lm	lm	--	lm	lm	lm	lm	ll	lm	ll	ll	ll	ll	ll	lm	lm	ll	lm	ll	lm	lm	--	ll	lm	ll	lm	lm	ll	lm	ll	ll	ll	--
7	huC07.1925415	<lmxll>	ll	lm	lm	ll	ll	ll	lm	--	lm	lm	lm	ll	lm	ll	lm	lm	--	lm	lm	lm	lm	ll	lm	ll	ll	ll	ll	ll	lm	lm	ll	lm	ll	lm	lm	--	ll	lm	ll	lm	lm	ll	lm	ll	ll	ll	--
7	huC07.1925437	<lmxll>	ll	lm	lm	ll	ll	ll	lm	--	lm	lm	lm	ll	lm	ll	lm	lm	--	lm	lm	lm	lm	ll	lm	ll	ll	ll	ll	ll	lm	lm	ll	lm	ll	lm	lm	--	ll	lm	ll	lm	lm	ll	lm	ll	ll	ll	--
7	huC07.20198080	<nnxnp>	np	np	np	nn	np	nn	np	np	nn	nn	np	nn	nn	np	--	nn	--	nn	nn	--	nn	np	nn	nn	nn	nn	--	np	nn	nn	--	np	np	--	--	np	--	np	nn	nn	nn	nn	nn	--	nn	np	--
7	huC07.20903266	<nnxnp>	np	np	np	nn	np	nn	np	np	nn	nn	--	nn	np	np	nn	nn	--	nn	nn	np	nn	np	nn	nn	nn	nn	--	np	nn	nn	nn	np	np	np	nn	np	np	nn	nn	nn	nn	nn	nn	np	nn	np	--
7	huC07.21694106	<hkxhk>	hh	hk	hk	hk	hh	hk	hh	kk	hk	kk	hk	hk	hk	hh	--	hk	--	hh	kk	hk	kk	hh	--	hk	hk	kk	--	kk	hk	--	hk	hh	hh	hh	kk	hk	hk	hk	hk	kk	kk	--	kk	hh	hk	hk	hh
7	huC07.21694122	<hkxhk>	kk	hk	hk	hk	kk	hk	kk	hh	hk	hh	hk	hk	hk	kk	--	hk	--	kk	hh	hk	hh	kk	--	hk	hk	hh	--	hh	hk	--	hk	kk	kk	kk	hh	hk	hk	hk	hk	hh	hh	--	hh	kk	hk	hk	kk
7	huC07.21918022	<hkxhk>	kk	hk	hk	hk	kk	hk	kk	hh	hk	hh	hk	hk	hk	kk	--	hk	--	kk	--	--	hh	kk	hk	hk	hk	hh	hk	hk	hk	hk	hk	kk	kk	--	hh	hk	--	hk	--	hh	hh	--	hh	--	hk	hk	--
7	huC07.22081017	<lmxll>	ll	ll	ll	ll	lm	ll	lm	ll	lm	ll	--	ll	ll	lm	--	lm	--	lm	ll	ll	ll	lm	lm	lm	lm	ll	ll	ll	ll	lm	lm	lm	lm	lm	ll	ll	ll	--	lm	ll	ll	ll	ll	lm	lm	ll	lm
7	huC07.22120300	<lmxll>	--	ll	ll	ll	lm	ll	--	ll	lm	ll	lm	ll	ll	lm	lm	lm	--	lm	--	--	ll	lm	lm	lm	lm	ll	ll	ll	ll	lm	--	lm	lm	--	ll	ll	ll	lm	--	ll	ll	--	ll	lm	lm	ll	--
7	huC07.22274184	<lmxll>	lm	ll	ll	ll	lm	ll	lm	ll	lm	ll	lm	ll	ll	lm	lm	lm	--	lm	--	ll	ll	lm	lm	lm	lm	--	ll	ll	ll	lm	lm	lm	lm	--	ll	ll	ll	lm	lm	ll	ll	ll	ll	lm	lm	ll	--
7	huC07.22291299	<lmxll>	lm	ll	ll	ll	lm	ll	lm	ll	lm	ll	lm	ll	ll	lm	lm	lm	lm	lm	ll	ll	--	lm	lm	ll	lm	ll	ll	ll	ll	lm	lm	lm	lm	--	ll	ll	ll	lm	lm	ll	ll	ll	ll	lm	lm	ll	--
7	huC07.22410225	<lmxll>	lm	lm	ll	ll	lm	ll	lm	ll	lm	ll	--	ll	ll	lm	--	lm	--	lm	--	ll	ll	--	lm	--	--	ll	ll	ll	ll	lm	--	lm	lm	--	ll	ll	ll	lm	lm	ll	ll	ll	ll	lm	lm	ll	lm
7	huC07.2270776	<lmxll>	--	lm	--	ll	ll	ll	lm	lm	--	lm	lm	ll	ll	ll	lm	lm	--	--	--	--	lm	ll	ll	ll	ll	ll	ll	ll	lm	lm	ll	lm	ll	--	--	lm	ll	lm	ll	ll	lm	ll	lm	ll	ll	ll	--
7	huC07.22839933	<lmxll>	lm	--	ll	ll	lm	ll	lm	ll	lm	ll	lm	ll	ll	lm	lm	lm	--	lm	ll	ll	ll	lm	lm	lm	lm	ll	ll	ll	ll	lm	--	lm	lm	lm	lm	ll	ll	lm	lm	ll	ll	ll	ll	lm	lm	ll	--
7	huC07.23080939	<lmxll>	lm	lm	ll	ll	lm	ll	lm	ll	lm	ll	--	ll	ll	lm	--	lm	--	lm	ll	ll	ll	--	lm	lm	--	ll	ll	ll	ll	lm	lm	lm	lm	--	lm	ll	ll	lm	lm	ll	ll	ll	ll	lm	lm	ll	--
7	huC07.23106212	<lmxll>	lm	lm	ll	ll	lm	ll	lm	ll	lm	ll	lm	ll	ll	lm	--	lm	--	lm	ll	ll	ll	lm	lm	ll	lm	ll	ll	ll	ll	lm	--	lm	lm	--	lm	ll	ll	--	lm	ll	ll	--	ll	lm	lm	ll	lm
7	huC07.23140611	<lmxll>	lm	lm	ll	ll	lm	ll	lm	ll	lm	ll	--	ll	ll	ll	lm	lm	--	lm	ll	ll	ll	lm	lm	lm	--	ll	ll	ll	ll	lm	lm	lm	lm	--	lm	ll	ll	--	lm	ll	ll	ll	ll	lm	lm	ll	--
7	huC07.23404442	<lmxll>	lm	lm	ll	ll	lm	ll	lm	ll	lm	ll	lm	ll	ll	lm	lm	lm	lm	lm	ll	ll	--	--	lm	lm	lm	ll	ll	ll	ll	lm	--	lm	lm	lm	lm	ll	ll	lm	lm	ll	ll	ll	ll	lm	lm	ll	--
7	huC07.23784581	<lmxll>	lm	lm	ll	ll	lm	ll	lm	ll	lm	ll	lm	ll	ll	ll	ll	lm	--	lm	ll	ll	ll	lm	--	--	lm	ll	ll	ll	ll	lm	lm	lm	lm	--	lm	ll	ll	lm	lm	ll	ll	ll	ll	ll	lm	ll	--
7	huC07.24151673	<lmxll>	lm	lm	ll	ll	lm	ll	lm	ll	lm	ll	lm	ll	ll	ll	lm	lm	lm	lm	ll	ll	ll	lm	lm	lm	lm	ll	ll	ll	ll	lm	lm	lm	lm	lm	lm	ll	ll	lm	lm	ll	ll	ll	ll	ll	lm	ll	lm
7	huC07.24151687	<lmxll>	lm	lm	ll	ll	lm	ll	lm	ll	lm	ll	lm	ll	ll	ll	lm	lm	lm	lm	ll	ll	ll	lm	lm	lm	lm	ll	ll	ll	ll	lm	lm	lm	lm	lm	lm	ll	ll	lm	lm	ll	ll	ll	ll	ll	lm	ll	lm
7	huC07.24293222	<lmxll>	lm	lm	ll	ll	lm	ll	lm	ll	lm	ll	lm	ll	--	ll	--	--	--	lm	ll	ll	ll	--	lm	--	lm	ll	ll	ll	ll	lm	lm	lm	lm	--	lm	ll	ll	lm	lm	ll	ll	ll	ll	ll	lm	ll	--
7	huC07.24494880	<lmxll>	lm	lm	ll	ll	lm	ll	lm	ll	lm	ll	lm	ll	ll	ll	lm	lm	--	lm	--	ll	ll	--	lm	--	lm	ll	ll	ll	ll	lm	lm	lm	lm	--	--	ll	ll	ll	lm	ll	ll	--	ll	ll	lm	ll	--
7	huC07.24599324	<lmxll>	lm	lm	ll	ll	lm	ll	lm	ll	lm	ll	lm	ll	ll	ll	--	lm	--	lm	ll	ll	ll	lm	lm	lm	lm	ll	ll	ll	ll	lm	lm	lm	lm	--	lm	ll	ll	lm	lm	ll	ll	--	ll	ll	lm	ll	--
7	huC07.25133092	<lmxll>	lm	lm	ll	ll	lm	ll	lm	ll	lm	ll	lm	ll	ll	ll	lm	lm	--	lm	--	ll	ll	lm	--	lm	lm	ll	ll	ll	ll	lm	lm	lm	lm	lm	lm	ll	ll	lm	lm	ll	ll	ll	ll	lm	lm	lm	--
7	huC07.25430718	<lmxll>	--	lm	ll	ll	lm	ll	lm	ll	lm	ll	--	ll	ll	ll	--	lm	--	lm	ll	ll	ll	lm	lm	lm	lm	ll	ll	ll	ll	lm	lm	lm	lm	--	lm	ll	ll	--	--	ll	ll	lm	ll	lm	lm	lm	--
7	huC07.25766980	<lmxll>	lm	lm	ll	ll	lm	ll	--	ll	lm	ll	lm	ll	ll	lm	lm	lm	--	lm	ll	ll	ll	lm	lm	lm	lm	ll	--	ll	ll	lm	lm	lm	lm	--	--	lm	ll	lm	--	ll	ll	--	ll	lm	lm	lm	ll
7	huC07.25983579	<lmxll>	lm	lm	ll	ll	lm	ll	lm	ll	lm	ll	lm	ll	ll	ll	lm	lm	--	lm	ll	ll	ll	lm	lm	lm	lm	ll	ll	ll	ll	lm	lm	lm	lm	lm	lm	lm	ll	lm	lm	ll	ll	ll	ll	lm	lm	lm	--
7	huC07.26029927	<lmxll>	--	--	ll	ll	lm	ll	--	ll	lm	ll	lm	ll	ll	ll	--	lm	lm	lm	--	ll	ll	lm	lm	lm	lm	ll	ll	ll	ll	lm	lm	lm	lm	lm	--	lm	ll	lm	lm	ll	ll	ll	ll	lm	lm	lm	--
7	huC07.26029963	<lmxll>	--	--	ll	ll	lm	ll	--	ll	lm	ll	lm	ll	ll	ll	--	lm	lm	lm	--	ll	ll	lm	lm	lm	lm	ll	ll	ll	ll	lm	lm	lm	lm	lm	--	lm	ll	lm	lm	ll	ll	ll	ll	lm	lm	lm	--
7	huC07.26029974	<lmxll>	--	--	ll	ll	lm	ll	--	ll	lm	ll	lm	ll	ll	ll	--	lm	lm	lm	--	ll	ll	lm	lm	lm	lm	ll	ll	ll	ll	lm	lm	lm	lm	lm	--	lm	ll	lm	lm	ll	ll	ll	ll	lm	lm	lm	--
7	huC07.26313321	<lmxll>	--	lm	ll	ll	lm	ll	lm	ll	lm	ll	lm	ll	ll	ll	--	lm	lm	lm	--	ll	ll	lm	lm	lm	lm	ll	ll	ll	ll	--	lm	lm	lm	lm	--	lm	ll	lm	lm	--	ll	--	ll	lm	lm	lm	--
7	huC07.26313349	<lmxll>	--	lm	ll	ll	lm	ll	lm	ll	lm	ll	lm	ll	ll	ll	--	lm	lm	lm	--	ll	ll	lm	lm	lm	lm	ll	ll	ll	ll	--	lm	lm	lm	lm	--	lm	ll	lm	lm	--	ll	--	ll	lm	lm	lm	--
7	huC07.26367929	<lmxll>	lm	lm	ll	ll	lm	ll	lm	ll	lm	ll	lm	ll	ll	ll	lm	lm	--	lm	ll	ll	ll	--	lm	--	lm	ll	ll	ll	ll	lm	--	lm	lm	--	lm	lm	ll	lm	lm	ll	ll	--	ll	lm	lm	lm	--
7	huC07.26367933	<lmxll>	lm	lm	ll	ll	lm	ll	lm	ll	lm	ll	lm	ll	ll	ll	lm	lm	--	lm	ll	ll	ll	--	lm	--	lm	ll	ll	ll	ll	lm	--	lm	lm	--	lm	lm	ll	lm	lm	ll	ll	--	ll	lm	lm	lm	--
7	huC07.26367950	<lmxll>	lm	lm	ll	ll	lm	ll	lm	ll	lm	ll	lm	ll	ll	ll	lm	lm	--	lm	ll	ll	ll	--	lm	--	lm	ll	ll	ll	ll	lm	--	lm	lm	--	lm	lm	ll	lm	lm	ll	ll	--	ll	lm	lm	lm	--
7	huC07.26367968	<lmxll>	lm	lm	ll	ll	lm	ll	lm	ll	lm	ll	lm	ll	ll	ll	lm	lm	--	lm	ll	ll	ll	--	lm	--	lm	ll	ll	ll	ll	lm	--	lm	lm	--	lm	lm	ll	lm	lm	ll	ll	ll	ll	lm	lm	lm	--
7	huC07.3326729	<lmxll>	--	lm	lm	ll	ll	ll	lm	lm	lm	lm	lm	ll	--	ll	--	lm	--	lm	--	lm	lm	ll	ll	ll	ll	ll	ll	ll	lm	--	ll	ll	ll	lm	lm	lm	ll	ll	ll	lm	lm	ll	lm	ll	ll	ll	--
7	huC07.3592737	<lmxll>	lm	lm	lm	ll	ll	ll	lm	lm	lm	lm	lm	ll	lm	ll	lm	lm	--	lm	lm	lm	lm	ll	ll	ll	ll	ll	ll	ll	lm	lm	ll	ll	ll	--	--	lm	ll	ll	ll	lm	lm	ll	--	ll	ll	ll	--
7	huC07.3787027	<nnxnp>	nn	nn	np	np	nn	np	nn	nn	np	np	nn	np	np	np	nn	np	--	np	nn	np	np	np	np	np	np	np	nn	nn	np	--	nn	nn	np	--	--	nn	nn	nn	nn	np	np	np	np	np	np	nn	nn
7	huC07.545167	<lmxll>	lm	--	lm	ll	ll	ll	lm	lm	lm	lm	lm	ll	lm	ll	lm	lm	--	lm	--	--	lm	ll	ll	ll	lm	ll	ll	ll	lm	lm	ll	lm	ll	--	lm	lm	ll	lm	ll	ll	lm	ll	lm	lm	ll	ll	lm
7	huC07.600846	<lmxll>	lm	lm	lm	ll	ll	ll	lm	lm	lm	--	lm	ll	lm	ll	--	lm	--	lm	lm	lm	lm	ll	ll	ll	lm	ll	ll	ll	lm	--	ll	lm	ll	--	--	--	ll	lm	ll	lm	lm	ll	lm	lm	ll	ll	--
7	huC07.6054312	<nnxnp>	np	np	np	nn	np	nn	np	np	nn	nn	np	nn	nn	nn	np	nn	--	nn	--	np	--	nn	nn	nn	nn	nn	np	np	nn	nn	--	np	nn	np	nn	nn	nn	nn	np	nn	nn	nn	nn	np	nn	np	np
7	huC07.611519	<hkxhk>	hk	hk	hh	kk	kk	hk	hk	hh	hh	hh	hh	hk	hh	hk	hk	hh	--	hh	hk	hh	hh	--	hh	--	hh	hk	kk	kk	hh	hh	kk	hk	hk	--	hh	hh	kk	--	kk	hk	hk	kk	hh	--	hk	kk	--
7	huC07.6532265	<nnxnp>	np	np	np	nn	np	nn	np	np	nn	--	np	nn	nn	nn	--	nn	--	nn	--	--	nn	np	nn	nn	nn	nn	--	np	nn	nn	--	np	nn	--	--	nn	nn	np	np	nn	nn	nn	nn	--	nn	np	--
7	huC07.7551173	<nnxnp>	np	np	np	nn	np	nn	np	np	nn	nn	np	nn	nn	nn	np	nn	nn	nn	--	np	nn	np	nn	nn	nn	nn	np	np	nn	nn	np	np	nn	np	nn	nn	nn	np	np	nn	nn	nn	nn	np	nn	np	np
7	huC07.777650	<nnxnp>	nn	nn	--	nn	nn	np	nn	--	np	np	np	np	np	np	nn	np	np	--	nn	np	np	np	np	np	np	np	nn	nn	np	np	--	nn	np	nn	np	np	nn	nn	nn	nn	nn	nn	np	nn	np	nn	nn
7	huC07.8019725	<nnxnp>	nn	nn	nn	nn	nn	np	nn	nn	np	np	nn	np	np	np	nn	np	--	np	--	nn	np	nn	np	np	np	np	nn	nn	np	np	nn	nn	np	nn	np	np	np	nn	nn	np	np	np	np	np	np	nn	nn
7	huC07.8019794	<nnxnp>	nn	nn	nn	nn	nn	np	nn	nn	np	np	nn	np	np	np	nn	np	--	np	--	nn	np	nn	np	np	np	np	nn	nn	np	np	nn	nn	np	nn	np	np	np	nn	nn	np	np	np	np	np	np	nn	nn
7	huC07.8138226	<nnxnp>	nn	nn	nn	nn	nn	np	nn	nn	np	np	nn	np	np	np	nn	np	--	np	np	--	np	nn	np	np	np	np	nn	nn	np	np	nn	nn	np	--	np	np	np	nn	nn	np	np	np	np	np	np	nn	nn
7	huC07.8298810	<nnxnp>	nn	nn	nn	nn	nn	np	nn	nn	np	np	nn	np	np	np	--	np	np	np	--	nn	np	nn	np	np	np	np	nn	nn	np	np	nn	nn	np	nn	np	np	np	nn	nn	np	np	np	np	np	np	nn	nn
7	huC07.9673688	<lmxll>	ll	lm	lm	ll	ll	ll	ll	--	lm	--	ll	ll	--	ll	--	ll	--	ll	lm	lm	lm	ll	ll	ll	ll	ll	lm	ll	lm	ll	ll	ll	ll	ll	lm	--	ll	ll	ll	lm	lm	--	lm	ll	ll	lm	ll
7	huC07.9673731	<lmxll>	ll	lm	lm	ll	ll	ll	ll	--	lm	--	ll	ll	--	ll	--	ll	--	ll	lm	lm	lm	ll	ll	ll	ll	ll	lm	ll	lm	ll	ll	ll	ll	ll	lm	--	ll	ll	ll	lm	lm	--	lm	ll	ll	lm	ll
7	huLG07_047	<lmxll>	lm	lm	--	ll	ll	ll	lm	lm	lm	lm	lm	ll	lm	ll	--	lm	--	lm	lm	lm	lm	ll	ll	ll	--	ll	ll	ll	lm	lm	ll	lm	ll	--	lm	lm	ll	lm	ll	--	lm	ll	lm	lm	ll	ll	--
7	huLG07_048	<lmxll>	lm	lm	--	ll	ll	ll	lm	lm	lm	lm	lm	ll	lm	ll	--	lm	--	lm	lm	lm	lm	ll	ll	ll	--	ll	ll	ll	lm	lm	ll	lm	ll	--	lm	lm	ll	lm	ll	--	lm	ll	lm	lm	ll	ll	--
7	huLG07_049	<lmxll>	lm	lm	--	ll	ll	ll	lm	lm	lm	lm	lm	ll	lm	ll	--	lm	--	lm	lm	lm	lm	ll	ll	ll	--	ll	ll	ll	lm	lm	ll	lm	ll	--	lm	lm	ll	lm	ll	--	lm	ll	lm	lm	ll	ll	--
7	huLG07_050	<nnxnp>	np	np	np	nn	np	nn	np	np	nn	nn	np	nn	nn	np	--	nn	--	nn	nn	np	nn	np	nn	nn	nn	nn	np	np	nn	nn	np	np	np	--	nn	np	np	np	nn	nn	nn	nn	nn	np	nn	np	nn
7	huLG07_051	<nnxnp>	np	np	np	nn	np	nn	np	np	nn	nn	np	nn	nn	np	--	nn	--	nn	nn	np	nn	np	nn	nn	nn	nn	np	np	nn	nn	np	np	np	--	nn	np	np	np	nn	nn	nn	nn	nn	np	nn	np	nn
7	huLG07_052	<nnxnp>	np	np	np	nn	np	nn	np	np	nn	nn	np	nn	nn	np	--	nn	--	nn	nn	np	nn	np	nn	nn	nn	nn	np	np	nn	nn	np	np	np	--	nn	np	np	np	nn	nn	nn	nn	nn	np	nn	np	nn
7	huLG07_053	<nnxnp>	np	np	np	nn	nn	nn	np	np	nn	nn	np	nn	np	np	nn	nn	--	nn	nn	np	nn	np	nn	nn	nn	nn	np	np	nn	nn	nn	np	np	--	nn	np	np	np	nn	nn	nn	nn	nn	--	nn	np	--
7	huLG07_054	<hkxhk>	hh	hk	hk	hh	hh	hk	hh	hk	hk	kk	hh	kk	kk	hk	--	hk	--	hk	kk	hk	kk	hh	hk	hk	hk	hk	hk	hk	kk	hk	--	hh	hk	hh	--	hh	hk	hh	hh	kk	kk	hk	kk	hk	hk	hk	hh
7	huLG07_055	<nnxnp>	np	np	np	nn	np	nn	np	np	nn	nn	--	nn	nn	--	nn	nn	nn	nn	nn	np	nn	np	nn	nn	nn	nn	np	np	nn	nn	--	np	np	--	nn	np	nn	np	nn	nn	nn	nn	nn	np	nn	np	nn
7	huLG07_056	<nnxnp>	np	np	nn	np	np	nn	np	nn	nn	nn	nn	nn	nn	nn	--	nn	--	nn	np	nn	nn	nn	--	nn	nn	nn	np	np	nn	nn	--	np	nn	--	nn	nn	np	np	np	np	nn	nn	nn	np	nn	np	--
7	huLG07_057	<lmxll>	ll	ll	ll	--	lm	lm	ll	ll	ll	ll	ll	lm	--	lm	ll	ll	--	ll	ll	--	ll	lm	lm	lm	lm	lm	lm	lm	ll	ll	--	ll	lm	--	ll	ll	lm	lm	lm	ll	ll	--	ll	ll	lm	lm	ll
7	huLG07_058	<lmxll>	ll	ll	ll	--	lm	lm	ll	ll	ll	ll	ll	lm	--	lm	ll	ll	--	ll	ll	--	ll	lm	lm	lm	lm	lm	lm	lm	ll	ll	--	ll	lm	--	ll	ll	lm	lm	lm	ll	ll	--	ll	ll	lm	lm	ll
7	huLG07_059	<nnxnp>	np	nn	--	nn	np	nn	np	np	nn	nn	np	nn	nn	nn	np	nn	--	nn	--	np	nn	np	nn	nn	nn	nn	np	nn	nn	nn	--	np	nn	--	nn	np	nn	np	np	nn	nn	nn	nn	np	nn	np	np
7	huLG07_060	<nnxnp>	np	np	np	nn	np	nn	np	np	nn	nn	np	nn	--	np	--	nn	--	nn	--	np	nn	np	nn	nn	nn	nn	--	np	nn	nn	nn	np	np	--	nn	np	np	nn	nn	nn	nn	nn	nn	np	nn	np	nn
7	huLG07_061	<nnxnp>	np	np	--	nn	np	nn	np	np	nn	nn	np	nn	np	np	nn	nn	nn	nn	--	np	nn	np	nn	nn	nn	nn	np	np	nn	nn	nn	np	np	--	nn	np	np	nn	nn	nn	nn	--	nn	np	nn	np	nn
7	huLG07_062	<lmxll>	lm	ll	ll	lm	lm	lm	lm	ll	lm	ll	lm	ll	ll	lm	ll	lm	--	lm	ll	ll	ll	lm	lm	--	lm	ll	ll	lm	ll	lm	--	lm	lm	lm	ll	ll	lm	lm	lm	ll	ll	lm	ll	ll	lm	ll	lm
7	huLG07_063	<lmxll>	lm	ll	ll	lm	lm	lm	lm	ll	lm	ll	lm	ll	ll	lm	ll	lm	--	lm	ll	ll	ll	lm	lm	--	lm	ll	ll	lm	ll	lm	--	lm	lm	lm	ll	ll	lm	lm	lm	ll	ll	lm	ll	ll	lm	ll	lm
7	huLG07_064	<lmxll>	lm	ll	ll	lm	lm	lm	lm	ll	lm	ll	lm	ll	ll	lm	ll	lm	--	lm	ll	ll	ll	lm	lm	--	lm	ll	ll	lm	ll	lm	--	lm	lm	lm	ll	ll	lm	lm	lm	ll	ll	lm	ll	ll	lm	ll	lm
7	huLG07_065	<lmxll>	lm	ll	ll	lm	lm	lm	lm	ll	lm	ll	--	ll	ll	--	ll	lm	--	lm	--	ll	ll	--	lm	lm	lm	lm	ll	lm	ll	--	--	lm	lm	--	ll	ll	lm	lm	lm	ll	ll	--	ll	ll	lm	ll	--
7	huLG07_066	<lmxll>	lm	ll	ll	lm	lm	lm	lm	ll	lm	ll	--	ll	ll	--	ll	lm	--	lm	--	ll	ll	--	lm	lm	lm	lm	ll	lm	ll	--	--	lm	lm	--	ll	ll	lm	lm	lm	ll	ll	--	ll	ll	lm	ll	--
7	huLG07_067	<lmxll>	lm	ll	ll	lm	lm	lm	lm	ll	lm	ll	--	ll	ll	--	ll	lm	--	lm	--	ll	ll	--	lm	lm	lm	lm	ll	lm	ll	--	--	lm	lm	--	ll	ll	lm	lm	lm	ll	ll	--	ll	ll	lm	ll	--
7	huLG07_068	<lmxll>	lm	ll	ll	lm	lm	lm	lm	ll	lm	ll	lm	ll	ll	lm	ll	lm	--	lm	ll	ll	ll	lm	lm	--	lm	lm	ll	lm	ll	lm	lm	lm	lm	lm	ll	ll	lm	lm	lm	ll	ll	lm	ll	ll	lm	ll	lm
7	huLG07_069	<lmxll>	lm	ll	ll	lm	lm	lm	lm	ll	lm	ll	lm	ll	ll	lm	ll	lm	--	lm	ll	ll	ll	lm	lm	--	lm	lm	ll	lm	ll	lm	lm	lm	lm	lm	ll	ll	lm	lm	lm	ll	ll	lm	ll	ll	lm	ll	lm
7	huLG07_070	<lmxll>	lm	ll	ll	lm	lm	lm	lm	ll	lm	ll	lm	ll	ll	lm	ll	lm	--	lm	ll	ll	ll	lm	lm	--	lm	lm	ll	lm	ll	lm	lm	lm	lm	lm	ll	ll	lm	lm	lm	ll	ll	lm	ll	ll	lm	ll	lm
7	huLG07_071	<lmxll>	lm	ll	ll	lm	lm	lm	lm	ll	lm	ll	lm	ll	ll	lm	ll	lm	--	lm	ll	ll	ll	lm	lm	lm	lm	lm	ll	lm	ll	lm	lm	lm	lm	lm	ll	ll	lm	lm	lm	ll	ll	lm	ll	ll	lm	ll	lm
7	huLG07_072	<nnxnp>	nn	--	nn	nn	nn	np	nn	nn	np	np	--	np	np	np	--	np	--	np	nn	nn	np	nn	nn	np	np	np	nn	nn	np	np	nn	nn	np	--	np	--	np	nn	nn	np	np	--	np	np	np	nn	--
7	huLG07_073	<nnxnp>	nn	--	nn	nn	nn	np	nn	nn	np	np	--	np	np	np	--	np	--	np	nn	nn	np	nn	nn	np	np	np	nn	nn	np	np	nn	nn	np	--	np	--	np	nn	nn	np	np	--	np	np	np	nn	--
7	huLG07_074	<nnxnp>	nn	--	nn	nn	nn	np	nn	nn	np	np	--	np	np	np	--	np	--	np	nn	nn	np	nn	nn	np	np	np	nn	nn	np	np	nn	nn	np	--	np	--	np	nn	nn	np	np	--	np	np	np	nn	--
7	huLG07_075	<nnxnp>	nn	--	nn	nn	nn	np	nn	nn	np	np	--	np	np	np	--	np	--	np	nn	nn	np	nn	nn	np	np	np	nn	nn	np	np	nn	nn	np	--	np	--	np	nn	nn	np	np	--	np	np	np	nn	--
7	huLG07_076	<nnxnp>	nn	--	nn	nn	nn	np	nn	nn	np	np	--	np	np	np	--	np	--	np	nn	nn	np	nn	nn	np	np	np	nn	nn	np	np	nn	nn	np	--	np	--	np	nn	nn	np	np	--	np	np	np	nn	--
7	huLG07_077	<nnxnp>	np	np	np	nn	np	nn	np	np	nn	nn	np	nn	nn	nn	--	nn	--	nn	nn	np	nn	np	nn	nn	nn	nn	np	nn	nn	nn	np	np	nn	--	nn	np	nn	np	np	nn	nn	--	nn	np	nn	np	--
7	huLG07_078	<nnxnp>	--	np	np	nn	--	nn	np	np	nn	nn	--	nn	nn	nn	np	nn	nn	nn	nn	--	nn	np	--	nn	nn	nn	--	nn	nn	nn	np	--	nn	--	nn	np	nn	np	np	nn	nn	nn	nn	np	nn	np	--
7	huLG07_079	<nnxnp>	--	np	np	nn	--	nn	np	np	nn	nn	--	nn	nn	nn	np	nn	nn	nn	nn	--	nn	np	--	nn	nn	nn	--	nn	nn	nn	np	--	nn	--	nn	np	nn	np	np	nn	nn	nn	nn	np	nn	np	--
7	huLG07_080	<nnxnp>	--	np	np	nn	--	nn	np	np	nn	nn	--	nn	nn	nn	np	nn	nn	nn	nn	--	nn	np	--	nn	nn	nn	--	nn	nn	nn	np	--	nn	--	nn	np	nn	np	np	nn	nn	nn	nn	np	nn	np	--
7	huLG07_081	<nnxnp>	--	np	np	nn	--	nn	np	np	nn	nn	--	nn	nn	nn	np	nn	nn	nn	nn	--	nn	np	--	nn	nn	nn	--	nn	nn	nn	np	--	nn	--	nn	np	nn	np	np	nn	nn	nn	nn	np	nn	np	--
7	huLG07_082	<nnxnp>	nn	nn	nn	nn	nn	np	nn	nn	np	np	nn	np	np	np	--	np	--	np	--	nn	np	nn	np	np	np	np	nn	nn	np	np	nn	nn	np	nn	np	np	np	nn	nn	np	np	--	--	np	np	nn	nn
7	huLG07_083	<nnxnp>	np	np	np	nn	np	nn	np	np	nn	nn	np	nn	nn	np	--	nn	--	nn	nn	np	nn	np	nn	nn	nn	nn	--	np	nn	nn	--	np	np	--	nn	np	np	--	nn	--	nn	nn	nn	np	nn	np	nn
7	huLG07_084	<nnxnp>	np	np	np	nn	np	nn	np	np	nn	nn	np	nn	nn	np	--	nn	--	nn	nn	np	nn	np	nn	nn	nn	nn	--	np	nn	nn	--	np	np	--	nn	np	np	--	nn	--	nn	nn	nn	np	nn	np	nn
7	huLG07_085	<nnxnp>	np	np	np	nn	np	nn	np	np	nn	nn	np	nn	nn	np	--	nn	--	nn	nn	np	nn	np	nn	nn	nn	nn	--	np	nn	nn	--	np	np	--	nn	np	np	--	nn	--	nn	nn	nn	np	nn	np	nn
7	huLG07_086	<nnxnp>	nn	nn	nn	nn	nn	np	nn	nn	np	np	nn	np	np	--	--	np	--	np	--	nn	np	nn	np	np	np	np	nn	np	np	np	nn	nn	np	--	--	nn	np	nn	nn	np	np	nn	np	np	np	nn	--
7	huM005403.251.12639	<lmxll>	lm	ll	ll	lm	lm	lm	lm	ll	--	ll	--	ll	ll	lm	--	lm	--	lm	ll	ll	ll	lm	--	lm	lm	lm	--	lm	ll	lm	--	--	lm	--	ll	ll	lm	lm	--	ll	ll	--	ll	ll	lm	ll	--
7	huM005403.251.12693	<lmxll>	lm	ll	ll	lm	lm	lm	lm	ll	--	ll	--	ll	ll	lm	--	lm	--	lm	ll	ll	ll	lm	--	lm	lm	lm	--	lm	ll	lm	--	--	lm	--	ll	ll	lm	lm	--	ll	ll	--	ll	ll	lm	ll	--
7	huM005403.251.14614	<lmxll>	lm	ll	ll	lm	lm	lm	lm	ll	lm	ll	lm	ll	ll	lm	--	lm	--	lm	ll	ll	ll	--	lm	lm	lm	lm	ll	lm	ll	lm	--	lm	lm	--	ll	ll	lm	lm	lm	ll	ll	lm	ll	ll	lm	ll	--
7	huM012751.485.3576	<nnxnp>	np	np	np	nn	np	nn	np	np	nn	nn	np	nn	nn	nn	np	nn	nn	nn	--	np	nn	np	nn	nn	nn	nn	np	np	nn	nn	np	np	nn	np	nn	nn	nn	np	np	nn	nn	nn	nn	np	nn	np	--
7	huM017877.49.6000	<lmxll>	lm	ll	ll	lm	lm	lm	lm	ll	lm	ll	lm	ll	ll	lm	ll	lm	lm	lm	ll	ll	ll	lm	lm	--	lm	lm	ll	lm	ll	lm	--	lm	lm	--	ll	ll	lm	lm	lm	ll	ll	lm	ll	ll	lm	ll	--
7	huM020585.181.2595	<nnxnp>	np	np	np	nn	np	nn	np	np	nn	nn	np	nn	nn	nn	nn	nn	--	nn	nn	--	nn	np	nn	nn	nn	nn	np	nn	nn	nn	--	np	nn	--	nn	np	nn	np	nn	nn	nn	nn	nn	--	nn	np	nn
7	huM020585.181.2606	<nnxnp>	np	np	np	nn	np	nn	np	np	nn	nn	np	nn	nn	nn	nn	nn	--	nn	nn	--	nn	np	nn	nn	nn	nn	np	nn	nn	nn	--	np	nn	--	nn	np	nn	np	nn	nn	nn	nn	nn	--	nn	np	nn
7	huM020585.181.2627	<nnxnp>	np	np	np	nn	np	nn	np	np	nn	nn	np	nn	nn	nn	nn	nn	--	nn	nn	--	nn	np	nn	nn	nn	nn	np	nn	nn	nn	--	np	nn	--	nn	np	nn	np	nn	nn	nn	nn	nn	--	nn	np	nn
7	emC07.14824309	<lmxll>	lm	ll	ll	lm	lm	lm	lm	ll	lm	ll	lm	ll	--	lm	lm	lm	lm	--	--	lm	ll	lm	lm	--	lm	lm	ll	lm	ll	lm	lm	lm	lm	lm	ll	ll	lm	lm	lm	ll	ll	--	ll	ll	lm	lm	ll
7	emC07.15480532	<nnxnp>	np	np	np	nn	np	nn	np	np	nn	nn	np	nn	nn	nn	nn	nn	nn	--	nn	np	np	nn	nn	nn	nn	nn	np	nn	nn	nn	np	np	nn	np	nn	nn	nn	np	nn	nn	nn	nn	nn	np	--	nn	np
7	emC07.15480556	<nnxnp>	np	np	np	nn	np	nn	np	np	nn	nn	np	nn	nn	nn	nn	nn	nn	--	nn	np	np	nn	nn	nn	nn	nn	np	nn	nn	nn	np	np	nn	np	nn	nn	nn	np	nn	nn	nn	nn	nn	np	--	nn	np
7	emC07.16124014	<nnxnp>	np	np	np	nn	np	nn	np	np	nn	nn	np	nn	nn	nn	nn	nn	nn	nn	nn	np	np	nn	nn	nn	nn	nn	np	nn	nn	nn	np	--	nn	np	nn	np	nn	np	nn	nn	nn	nn	nn	np	--	nn	np
7	emC07.10783464	<nnxnp>	np	np	np	nn	np	nn	np	np	nn	nn	np	nn	nn	nn	nn	nn	nn	nn	nn	np	np	nn	nn	nn	nn	nn	np	nn	nn	nn	np	np	nn	np	nn	--	nn	np	nn	nn	nn	nn	nn	np	nn	nn	np
7	hmC07.14763638	<hkxhk>	hh	hk	hk	hh	hh	hk	hh	hk	hk	kk	hh	kk	kk	hk	--	kk	--	hk	--	hk	kk	hh	hk	hk	hk	hk	hk	hk	kk	hk	hh	hh	hk	--	kk	hk	hk	hh	hh	kk	kk	hk	kk	hk	hk	hk	--
7	hmC07.10503377	<lmxll>	lm	ll	ll	lm	lm	lm	lm	ll	lm	ll	--	ll	ll	lm	ll	lm	--	lm	ll	ll	--	lm	--	lm	lm	lm	--	lm	ll	lm	--	lm	lm	lm	--	ll	lm	lm	lm	ll	ll	lm	ll	ll	lm	ll	--
7	hmLG07_607	<nnxnp>	--	--	np	nn	np	nn	np	np	nn	nn	np	nn	nn	nn	np	nn	--	nn	nn	np	--	np	nn	nn	nn	nn	np	nn	nn	nn	np	np	nn	np	nn	nn	nn	np	np	nn	nn	nn	nn	np	nn	np	--
7	hmC07.10798542	<lmxll>	lm	ll	ll	lm	lm	lm	lm	ll	lm	ll	lm	ll	ll	lm	ll	lm	--	lm	ll	ll	ll	lm	lm	lm	lm	lm	ll	lm	ll	lm	lm	lm	lm	--	ll	ll	lm	lm	lm	ll	ll	--	ll	ll	lm	ll	lm
7	hmC07.10798522	<lmxll>	lm	ll	ll	lm	lm	lm	lm	ll	lm	ll	lm	ll	ll	lm	ll	lm	--	lm	ll	ll	ll	lm	lm	lm	lm	lm	ll	lm	ll	lm	lm	lm	lm	--	ll	ll	lm	lm	lm	ll	ll	--	ll	ll	lm	ll	lm
7	hmC07.10798492	<lmxll>	lm	ll	ll	lm	lm	lm	lm	ll	lm	ll	lm	ll	ll	lm	ll	lm	--	lm	ll	ll	ll	lm	lm	lm	lm	lm	ll	lm	ll	lm	lm	lm	lm	--	ll	ll	lm	lm	lm	ll	ll	--	ll	ll	lm	ll	lm
7	hmC07.10798479	<lmxll>	lm	ll	ll	lm	lm	lm	lm	ll	lm	ll	lm	ll	ll	lm	ll	lm	--	lm	ll	ll	ll	lm	lm	lm	lm	lm	ll	lm	ll	lm	lm	lm	lm	--	ll	ll	lm	lm	lm	ll	ll	--	ll	ll	lm	ll	lm
7	hmC07.10089086	<lmxll>	lm	lm	ll	ll	lm	ll	lm	ll	lm	ll	lm	ll	ll	ll	lm	lm	lm	lm	--	ll	ll	lm	--	lm	lm	ll	--	ll	ll	lm	--	lm	lm	lm	lm	lm	ll	lm	lm	ll	ll	ll	ll	lm	lm	lm	--
7	hmC07.10089090	<lmxll>	lm	lm	ll	ll	lm	ll	lm	ll	lm	ll	lm	ll	ll	ll	lm	lm	lm	lm	--	ll	ll	lm	--	lm	lm	ll	--	ll	ll	lm	--	lm	lm	lm	lm	lm	ll	lm	lm	ll	ll	ll	ll	lm	lm	lm	--
7	hmC07.10089092	<lmxll>	lm	lm	ll	ll	lm	ll	lm	ll	lm	ll	lm	ll	ll	ll	lm	lm	lm	lm	--	ll	ll	lm	--	lm	lm	ll	--	ll	ll	lm	--	lm	lm	lm	lm	lm	ll	lm	lm	ll	ll	ll	ll	lm	lm	lm	--
7	hmC07.10089098	<lmxll>	lm	lm	ll	ll	lm	ll	lm	ll	lm	ll	lm	ll	ll	ll	lm	lm	lm	lm	--	ll	ll	lm	--	lm	lm	ll	--	ll	ll	lm	--	lm	lm	lm	lm	lm	ll	lm	lm	ll	ll	ll	ll	lm	lm	lm	--
7	hmC07.2691839	<lmxll>	ll	ll	ll	lm	lm	lm	ll	ll	ll	ll	ll	lm	ll	lm	ll	ll	--	ll	--	--	ll	lm	lm	lm	lm	lm	lm	lm	ll	ll	lm	ll	lm	ll	ll	ll	lm	lm	lm	ll	ll	--	ll	ll	lm	lm	--
7	hmC07.2874665	<nnxnp>	np	nn	nn	np	np	nn	np	--	nn	nn	nn	nn	--	nn	--	nn	--	nn	np	nn	nn	nn	nn	nn	nn	nn	np	np	nn	nn	np	np	nn	--	nn	nn	np	nn	--	--	nn	nn	nn	--	nn	np	--
7	hmC07.3107364	<lmxll>	lm	ll	ll	lm	lm	lm	lm	ll	lm	ll	--	ll	ll	lm	lm	lm	lm	lm	--	ll	--	lm	lm	lm	lm	lm	ll	ll	ll	--	lm	lm	lm	lm	ll	ll	lm	lm	lm	ll	ll	lm	ll	ll	lm	ll	--
7	hmC07.3107389	<lmxll>	lm	ll	ll	lm	lm	lm	lm	ll	lm	ll	--	ll	ll	lm	lm	lm	lm	lm	--	ll	--	lm	lm	lm	lm	lm	ll	ll	ll	--	lm	lm	lm	lm	ll	ll	lm	lm	lm	ll	ll	lm	ll	ll	lm	ll	--
7	hmC07.3107434	<lmxll>	lm	ll	ll	lm	lm	lm	lm	ll	lm	ll	--	ll	ll	lm	lm	lm	lm	lm	--	ll	--	lm	lm	lm	lm	lm	ll	ll	ll	--	lm	lm	lm	lm	ll	ll	lm	lm	lm	ll	ll	lm	ll	ll	lm	ll	--
7	hmC07.7530320	<nnxnp>	nn	nn	nn	nn	nn	np	nn	nn	np	np	nn	np	np	np	nn	np	nn	np	--	nn	np	nn	np	--	--	np	nn	nn	np	np	nn	nn	np	nn	--	np	np	nn	--	np	np	np	np	--	np	nn	--
7	hmC07.18771214	<lmxll>	lm	--	ll	lm	lm	lm	lm	ll	ll	ll	lm	ll	ll	lm	ll	lm	lm	lm	--	--	ll	lm	lm	lm	lm	lm	ll	lm	ll	lm	lm	lm	--	--	ll	--	lm	lm	lm	ll	ll	ll	ll	--	lm	ll	--
7	hmC07.18771266	<lmxll>	lm	--	ll	lm	lm	lm	lm	ll	ll	ll	lm	ll	ll	lm	ll	lm	lm	lm	--	--	ll	lm	lm	lm	lm	lm	ll	lm	ll	lm	lm	lm	--	--	ll	--	lm	lm	lm	ll	ll	ll	ll	--	lm	ll	--
7	hmC07.18771276	<lmxll>	lm	--	ll	lm	lm	lm	lm	ll	ll	ll	lm	ll	ll	lm	ll	lm	lm	lm	--	--	ll	lm	lm	lm	lm	lm	ll	lm	ll	lm	lm	lm	--	--	ll	--	lm	lm	lm	ll	ll	ll	ll	--	lm	ll	--
7	hmC07.18771278	<lmxll>	lm	--	ll	lm	lm	lm	lm	ll	ll	ll	lm	ll	ll	lm	ll	lm	lm	lm	--	--	ll	lm	lm	lm	lm	lm	ll	lm	ll	lm	lm	lm	--	--	ll	--	lm	lm	lm	ll	ll	ll	ll	--	lm	ll	--
7	hmC07.9626405	<lmxll>	lm	ll	lm	ll	ll	ll	lm	lm	lm	ll	lm	ll	lm	ll	lm	lm	ll	lm	lm	lm	lm	ll	ll	--	ll	ll	ll	ll	lm	lm	ll	lm	ll	lm	ll	lm	ll	lm	ll	lm	lm	ll	lm	ll	ll	ll	lm
7	hmC07.26574376	<lmxll>	lm	lm	ll	ll	lm	ll	lm	ll	lm	ll	lm	ll	ll	ll	lm	lm	lm	lm	--	ll	ll	lm	lm	--	lm	ll	ll	ll	ll	lm	lm	lm	lm	ll	lm	lm	ll	lm	lm	--	ll	ll	ll	lm	lm	lm	--
7	hmC07.26574359	<lmxll>	lm	lm	ll	ll	lm	ll	lm	ll	lm	ll	lm	ll	ll	ll	lm	lm	lm	lm	--	ll	ll	lm	lm	--	lm	ll	ll	ll	ll	lm	lm	lm	lm	ll	lm	lm	ll	lm	lm	--	ll	ll	ll	lm	lm	lm	--
7	hmC07.26574358	<lmxll>	lm	lm	ll	ll	lm	ll	lm	ll	lm	ll	lm	ll	ll	ll	lm	lm	lm	lm	--	ll	ll	lm	lm	--	lm	ll	ll	ll	ll	lm	lm	lm	lm	ll	lm	lm	ll	lm	lm	--	ll	ll	ll	lm	lm	lm	--
7	hmC07.14848301	<nnxnp>	np	np	np	nn	np	nn	np	np	nn	nn	nn	nn	nn	np	nn	nn	nn	nn	nn	np	nn	np	nn	--	nn	nn	np	np	nn	nn	--	--	np	--	nn	np	np	np	nn	nn	nn	np	nn	np	nn	np	--
7	hmC07.18906382	<lmxll>	lm	--	ll	lm	lm	lm	lm	ll	lm	ll	--	ll	ll	lm	ll	lm	--	lm	ll	ll	ll	lm	--	lm	lm	lm	ll	lm	ll	--	--	lm	lm	--	ll	--	--	--	lm	ll	ll	lm	ll	--	lm	ll	--
7	hmC07.18906367	<lmxll>	lm	--	ll	lm	lm	lm	lm	ll	lm	ll	--	ll	ll	lm	ll	lm	--	lm	ll	ll	ll	lm	--	lm	lm	lm	ll	lm	ll	--	--	lm	lm	--	ll	--	--	--	lm	ll	ll	lm	ll	--	lm	ll	--
7	hmC07.11384262	<lmxll>	--	ll	ll	lm	lm	lm	lm	ll	lm	ll	--	ll	ll	lm	lm	lm	lm	lm	ll	ll	lm	lm	lm	lm	lm	ll	ll	ll	ll	lm	lm	lm	lm	lm	ll	ll	lm	lm	lm	ll	ll	ll	ll	ll	lm	ll	--
7	hmC07.17287469	<lmxll>	lm	lm	lm	ll	ll	--	lm	lm	lm	lm	--	ll	lm	--	lm	lm	--	lm	lm	lm	lm	--	ll	ll	ll	ll	ll	ll	lm	lm	ll	lm	ll	--	lm	lm	ll	lm	ll	lm	lm	--	lm	--	ll	ll	--
7	hmC07.17287496	<lmxll>	lm	lm	lm	ll	ll	--	lm	lm	lm	lm	--	ll	lm	--	lm	lm	--	lm	lm	lm	lm	--	ll	ll	ll	ll	ll	ll	lm	lm	ll	lm	ll	--	lm	lm	ll	lm	ll	lm	lm	--	lm	--	ll	ll	--
7	hmC07.17287519	<lmxll>	lm	lm	lm	ll	ll	--	lm	lm	lm	lm	--	ll	lm	--	lm	lm	--	lm	lm	lm	lm	--	ll	ll	ll	ll	ll	ll	lm	lm	ll	lm	ll	--	lm	lm	ll	lm	ll	lm	lm	--	lm	--	ll	ll	--
7	hmC07.24177560	<lmxll>	--	ll	ll	lm	lm	lm	--	ll	lm	ll	lm	ll	ll	lm	--	lm	--	lm	--	ll	lm	lm	lm	lm	--	ll	ll	lm	ll	lm	--	lm	lm	--	ll	ll	lm	lm	lm	ll	ll	--	ll	--	lm	ll	--
7	hmC07.10486017	<lmxll>	lm	ll	ll	lm	--	lm	lm	ll	lm	ll	lm	ll	ll	lm	ll	lm	--	lm	ll	ll	ll	--	lm	lm	lm	lm	ll	lm	ll	lm	--	--	lm	--	ll	ll	lm	lm	lm	ll	ll	lm	ll	ll	lm	ll	--
7	emLG07_501	<lmxll>	ll	ll	ll	lm	lm	lm	ll	ll	ll	ll	--	lm	ll	lm	ll	lm	lm	--	ll	lm	ll	ll	--	lm	lm	lm	ll	lm	ll	--	lm	--	--	lm	ll	ll	lm	lm	lm	ll	ll	lm	ll	ll	lm	ll	ll
7	hmLG07_601	<lmxll>	lm	ll	ll	lm	lm	lm	lm	ll	lm	ll	lm	ll	ll	lm	--	lm	lm	lm	--	ll	ll	lm	lm	--	lm	lm	ll	lm	ll	lm	lm	lm	lm	--	ll	ll	lm	lm	lm	ll	ll	lm	ll	ll	lm	ll	--
7	hmLG07_602	<lmxll>	--	ll	ll	lm	lm	lm	lm	ll	lm	ll	--	ll	ll	lm	lm	lm	lm	lm	ll	ll	lm	lm	lm	lm	lm	ll	ll	ll	ll	lm	lm	lm	lm	lm	ll	ll	lm	lm	lm	ll	ll	ll	ll	ll	lm	ll	--
7	hmLG07_603	<lmxll>	--	ll	ll	lm	lm	lm	lm	ll	lm	ll	--	ll	ll	lm	lm	lm	lm	lm	ll	ll	lm	lm	lm	lm	lm	ll	ll	ll	ll	lm	lm	lm	lm	lm	ll	ll	lm	lm	lm	ll	ll	ll	ll	ll	lm	ll	--
7	hmLG07_604	<lmxll>	--	ll	ll	lm	lm	lm	lm	ll	lm	ll	--	ll	ll	lm	lm	lm	lm	lm	ll	ll	lm	lm	lm	lm	lm	ll	ll	ll	ll	lm	lm	lm	lm	lm	ll	ll	lm	lm	lm	ll	ll	ll	ll	ll	lm	ll	--
7	hmLG07_605	<nnxnp>	np	np	--	nn	np	nn	np	np	nn	nn	np	nn	nn	nn	np	nn	--	nn	nn	--	nn	np	nn	nn	nn	nn	np	nn	nn	nn	np	np	nn	--	nn	np	nn	np	np	nn	nn	nn	nn	np	nn	np	np
7	hmLG07_606	<nnxnp>	nn	nn	nn	nn	nn	np	nn	nn	np	--	--	np	--	np	nn	np	--	--	np	--	np	nn	--	--	np	np	nn	nn	np	np	nn	nn	np	nn	np	np	np	nn	nn	np	np	np	np	np	np	nn	nn
8	euLG08_001	<nnxnp>	np	nn	nn	nn	np	nn	nn	np	nn	nn	nn	nn	nn	np	np	nn	nn	np	nn	np	np	np	nn	np	nn	np	np	nn	np	nn	np	nn	nn	np	nn	np	np	np	np	np	np	np	np	np	nn	nn	np
8	euLG08_002	<nnxnp>	np	nn	nn	nn	np	nn	nn	np	nn	nn	nn	nn	nn	np	np	nn	nn	np	nn	np	np	np	nn	np	nn	np	np	nn	np	nn	np	nn	nn	np	nn	np	np	np	np	np	np	np	np	np	nn	nn	np
8	euLG08_003	<nnxnp>	np	nn	nn	nn	np	nn	nn	np	nn	nn	nn	nn	nn	np	np	nn	nn	np	nn	np	np	np	nn	np	nn	np	np	nn	np	nn	np	nn	nn	np	nn	np	np	np	np	np	np	np	np	np	nn	nn	np
8	euLG08_004	<nnxnp>	np	nn	nn	nn	np	nn	nn	np	nn	nn	nn	nn	nn	np	np	nn	nn	np	nn	np	np	np	nn	np	nn	np	np	nn	np	nn	np	nn	nn	np	nn	np	np	np	np	np	np	np	np	np	nn	nn	np
8	euLG08_005	<nnxnp>	np	nn	nn	nn	np	nn	np	np	nn	nn	np	nn	np	np	np	nn	nn	np	--	np	nn	np	nn	--	nn	np	np	nn	np	np	nn	nn	np	np	nn	np	np	np	np	np	--	nn	np	nn	--	nn	np
8	euLG08_006	<nnxnp>	np	nn	np	np	np	nn	np	nn	nn	np	np	np	np	np	nn	nn	nn	np	nn	nn	nn	np	nn	--	nn	np	np	nn	nn	np	nn	np	np	--	nn	np	np	nn	np	np	np	np	nn	np	--	nn	np
8	euC08.13900863	<nnxnp>	nn	np	np	nn	nn	np	nn	nn	np	np	np	np	np	nn	nn	np	np	nn	--	nn	nn	nn	np	--	np	nn	nn	np	nn	nn	nn	np	np	nn	np	nn	nn	nn	nn	nn	nn	nn	nn	np	--	np	nn
8	euC08.14974716	<nnxnp>	np	nn	nn	np	np	nn	np	np	nn	nn	--	nn	nn	np	np	nn	nn	--	--	np	np	np	nn	np	nn	np	np	nn	np	np	nn	nn	nn	--	nn	np	np	np	np	np	np	nn	np	nn	np	nn	np
8	euC08.14974729	<nnxnp>	np	nn	nn	np	np	nn	np	np	nn	nn	--	nn	nn	np	np	nn	nn	--	--	np	np	np	nn	np	nn	np	np	nn	np	np	nn	nn	nn	--	nn	np	np	np	np	np	np	nn	np	nn	np	nn	np
8	euC08.16534636	<nnxnp>	np	nn	nn	np	np	nn	np	np	nn	nn	np	nn	nn	np	np	nn	nn	np	nn	np	np	np	nn	np	nn	np	np	nn	np	np	nn	nn	nn	np	nn	np	np	np	np	np	np	nn	np	nn	--	nn	np
8	euC08.16534656	<nnxnp>	np	nn	nn	np	np	nn	np	np	nn	nn	np	nn	nn	np	np	nn	nn	np	nn	np	np	np	nn	np	nn	np	np	nn	np	np	nn	nn	nn	np	nn	np	np	np	np	np	np	nn	np	nn	--	nn	np
8	euC08.16534681	<nnxnp>	np	nn	nn	np	np	nn	np	np	nn	nn	np	nn	nn	np	np	nn	nn	np	nn	np	np	np	nn	np	nn	np	np	nn	np	np	nn	nn	nn	np	nn	np	np	np	np	np	np	nn	np	nn	--	nn	np
8	euC08.16534692	<nnxnp>	np	nn	nn	np	np	nn	np	np	nn	nn	np	nn	nn	np	np	nn	nn	np	nn	np	np	np	nn	np	nn	np	np	nn	np	np	nn	nn	nn	np	nn	np	np	np	np	np	np	nn	np	nn	--	nn	np
8	euC08.16650551	<nnxnp>	--	nn	nn	np	np	nn	np	np	nn	nn	np	nn	nn	np	np	nn	nn	--	nn	np	--	np	nn	np	nn	np	np	nn	np	np	nn	--	nn	np	nn	--	np	np	--	np	np	nn	np	nn	--	nn	np
8	euC08.16650559	<nnxnp>	--	nn	nn	np	np	nn	np	np	nn	nn	np	nn	nn	np	np	nn	nn	--	nn	np	--	np	nn	np	nn	np	np	nn	np	np	nn	--	nn	np	nn	--	np	np	--	np	np	nn	np	nn	--	nn	np
8	euC08.1697974	<nnxnp>	nn	np	np	np	np	nn	nn	np	np	nn	nn	nn	nn	np	np	nn	nn	--	--	np	np	np	np	--	nn	np	np	np	np	np	--	nn	nn	--	nn	np	np	np	nn	np	np	nn	nn	nn	--	nn	np
8	euC08.17429452	<nnxnp>	nn	np	np	nn	nn	np	nn	nn	np	np	nn	np	np	nn	nn	np	np	nn	np	nn	np	nn	np	nn	np	nn	nn	np	nn	nn	np	np	np	nn	np	nn	nn	nn	nn	nn	nn	nn	nn	np	--	np	nn
8	euC08.17429454	<nnxnp>	nn	np	np	nn	nn	np	nn	nn	np	np	nn	np	np	nn	nn	np	np	nn	np	nn	np	nn	np	nn	np	nn	nn	np	nn	nn	np	np	np	nn	np	nn	nn	nn	nn	nn	nn	nn	nn	np	--	np	nn
8	euC08.24341109	<lmxll>	ll	lm	ll	ll	ll	lm	lm	ll	lm	ll	lm	lm	lm	ll	lm	--	lm	lm	ll	lm	lm	--	ll	ll	lm	ll	lm	lm	ll	ll	ll	lm	--	--	lm	ll	ll	lm	--	ll	lm	lm	--	ll	--	--	lm
8	euC08.24341144	<lmxll>	ll	lm	ll	ll	ll	lm	lm	ll	lm	ll	lm	lm	lm	ll	lm	--	lm	lm	ll	lm	lm	--	ll	ll	lm	ll	lm	lm	ll	ll	ll	lm	--	--	lm	ll	ll	lm	--	ll	lm	lm	--	ll	--	--	lm
8	euC08.24384331	<lmxll>	ll	lm	ll	lm	ll	lm	lm	ll	lm	ll	lm	lm	lm	ll	--	lm	lm	--	ll	lm	lm	--	ll	ll	lm	ll	lm	lm	ll	ll	ll	lm	lm	lm	lm	ll	ll	lm	ll	ll	lm	lm	--	lm	lm	ll	lm
8	euC08.26743228	<lmxll>	ll	ll	ll	lm	ll	lm	--	ll	lm	ll	lm	lm	ll	ll	lm	lm	lm	--	lm	lm	--	lm	lm	ll	lm	ll	lm	lm	ll	ll	ll	--	--	--	lm	--	ll	lm	ll	ll	lm	lm	lm	ll	--	lm	--
8	euC08.26743298	<lmxll>	ll	ll	ll	lm	ll	lm	--	ll	lm	ll	lm	lm	ll	ll	lm	lm	lm	--	lm	lm	--	lm	lm	ll	lm	ll	lm	lm	ll	ll	ll	--	--	--	lm	--	ll	lm	ll	ll	lm	lm	lm	ll	--	lm	--
8	euC08.28108914	<nnxnp>	np	nn	np	nn	np	nn	np	nn	nn	np	np	np	np	np	nn	nn	nn	np	nn	nn	nn	np	nn	np	nn	np	np	nn	nn	np	nn	np	np	np	nn	np	np	nn	np	np	np	nn	nn	nn	np	nn	np
8	euLG08_007	<nnxnp>	np	nn	nn	np	np	nn	nn	np	nn	nn	nn	nn	nn	np	np	nn	nn	np	nn	np	np	np	np	nn	nn	np	np	nn	np	--	np	nn	nn	np	nn	np	np	np	nn	np	np	nn	np	np	np	nn	np
8	euLG08_008	<lmxll>	lm	lm	lm	lm	lm	ll	ll	lm	ll	lm	ll	ll	lm	lm	ll	ll	ll	ll	--	ll	ll	ll	ll	lm	ll	lm	ll	ll	lm	lm	lm	ll	ll	ll	ll	ll	lm	ll	lm	lm	ll	--	ll	ll	ll	ll	ll
8	euLG08_009	<lmxll>	lm	lm	lm	lm	lm	ll	ll	lm	ll	lm	ll	ll	lm	lm	ll	ll	ll	ll	--	ll	ll	ll	ll	lm	ll	lm	ll	ll	lm	lm	lm	ll	ll	ll	ll	ll	lm	ll	lm	lm	ll	--	ll	ll	ll	ll	ll
8	euLG08_010	<lmxll>	lm	lm	lm	lm	lm	ll	ll	lm	ll	lm	ll	ll	lm	lm	ll	ll	ll	ll	--	ll	ll	ll	ll	lm	ll	lm	ll	ll	lm	lm	lm	ll	ll	ll	ll	ll	lm	ll	lm	lm	ll	--	ll	ll	ll	ll	ll
8	euLG08_011	<lmxll>	lm	lm	lm	lm	lm	ll	ll	lm	ll	lm	ll	ll	lm	lm	ll	ll	ll	ll	--	ll	ll	ll	ll	lm	ll	lm	ll	ll	lm	lm	lm	ll	ll	ll	ll	ll	lm	ll	lm	lm	ll	--	ll	ll	ll	ll	ll
8	euLG08_012	<nnxnp>	--	--	nn	np	np	nn	--	np	nn	nn	np	nn	nn	np	np	nn	nn	--	nn	np	nn	np	nn	np	nn	np	np	nn	np	--	nn	nn	nn	np	nn	np	np	np	--	np	--	nn	np	nn	--	nn	--
8	euLG08_013	<nnxnp>	--	--	nn	np	np	nn	--	np	nn	nn	np	nn	nn	np	np	nn	nn	--	nn	np	nn	np	nn	np	nn	np	np	nn	np	--	nn	nn	nn	np	nn	np	np	np	--	np	--	nn	np	nn	--	nn	--
8	euLG08_014	<nnxnp>	np	nn	nn	np	np	nn	np	np	nn	nn	np	nn	nn	np	np	nn	nn	np	nn	np	nn	np	nn	np	nn	np	np	nn	np	--	nn	nn	nn	np	nn	np	np	np	np	np	np	nn	np	nn	--	nn	np
8	euM027507.29.364	<nnxnp>	np	nn	np	nn	np	nn	np	nn	nn	np	np	np	np	--	nn	nn	nn	--	nn	nn	--	--	nn	np	nn	np	np	nn	nn	np	nn	--	np	np	nn	--	np	nn	np	np	np	--	nn	nn	nn	nn	np
8	euM027507.29.387	<nnxnp>	np	nn	np	nn	np	nn	np	nn	nn	np	np	np	np	--	nn	nn	nn	--	nn	nn	--	--	nn	np	nn	np	np	nn	nn	np	nn	--	np	np	nn	--	np	nn	np	np	np	--	nn	nn	nn	nn	np
8	euM027507.29.407	<nnxnp>	np	nn	np	nn	np	nn	np	nn	nn	np	np	np	np	--	nn	nn	nn	--	nn	nn	--	--	nn	np	nn	np	np	nn	nn	np	nn	--	np	np	nn	--	np	nn	np	np	np	--	nn	nn	nn	nn	np
8	huLG08_015	<nnxnp>	nn	--	np	nn	nn	np	nn	nn	np	np	nn	np	nn	nn	nn	np	np	nn	np	np	nn	nn	--	nn	np	nn	nn	--	nn	nn	np	np	nn	nn	np	nn	nn	nn	nn	nn	nn	nn	nn	np	np	nn	nn
8	huLG08_016	<nnxnp>	nn	np	np	np	nn	np	nn	nn	np	np	nn	np	nn	nn	nn	np	--	nn	np	nn	nn	nn	np	nn	np	nn	nn	--	nn	nn	--	np	nn	--	np	nn	nn	nn	nn	nn	nn	nn	nn	np	np	nn	nn
8	huLG08_017	<lmxll>	ll	ll	ll	ll	ll	lm	lm	ll	lm	ll	lm	lm	ll	ll	--	lm	--	lm	lm	lm	lm	lm	lm	ll	lm	ll	lm	lm	ll	ll	ll	lm	lm	--	lm	lm	ll	lm	ll	ll	lm	--	lm	ll	lm	lm	lm
8	huLG08_018	<lmxll>	ll	ll	ll	ll	ll	lm	lm	ll	lm	ll	lm	lm	ll	ll	--	lm	--	lm	lm	lm	lm	lm	lm	ll	lm	ll	lm	lm	ll	ll	ll	lm	lm	--	lm	lm	ll	lm	ll	ll	lm	--	lm	ll	lm	lm	lm
8	huLG08_019	<lmxll>	ll	ll	ll	ll	ll	lm	lm	ll	lm	ll	lm	lm	ll	ll	--	lm	--	lm	lm	lm	lm	lm	lm	ll	lm	ll	lm	lm	ll	ll	ll	lm	lm	--	lm	lm	ll	lm	ll	ll	lm	--	lm	ll	lm	lm	lm
8	huLG08_020	<lmxll>	ll	ll	ll	ll	ll	lm	lm	ll	lm	ll	lm	lm	ll	ll	--	lm	--	lm	ll	lm	lm	--	lm	ll	lm	ll	lm	lm	ll	--	ll	lm	lm	--	--	--	ll	lm	ll	ll	lm	--	lm	ll	lm	lm	--
8	huLG08_021	<lmxll>	ll	ll	ll	ll	ll	lm	lm	ll	lm	ll	lm	lm	ll	ll	--	lm	--	lm	ll	lm	lm	--	lm	ll	lm	ll	lm	lm	ll	--	ll	lm	lm	--	--	--	ll	lm	ll	ll	lm	--	lm	ll	lm	lm	--
8	huLG08_022	<nnxnp>	--	--	nn	np	np	nn	np	np	nn	nn	np	nn	nn	np	np	nn	nn	--	nn	nn	np	np	nn	np	nn	np	--	--	np	--	nn	nn	nn	--	nn	np	np	np	np	np	--	nn	np	nn	nn	np	--
8	huLG08_023	<nnxnp>	--	--	nn	np	np	nn	np	np	nn	nn	np	nn	nn	np	np	nn	nn	--	nn	nn	np	np	nn	np	nn	np	--	--	np	--	nn	nn	nn	--	nn	np	np	np	np	np	--	nn	np	nn	nn	np	--
8	huLG08_024	<lmxll>	ll	lm	--	ll	ll	lm	lm	ll	lm	ll	lm	lm	lm	ll	lm	lm	--	lm	ll	lm	--	lm	ll	ll	lm	ll	lm	lm	lm	ll	ll	lm	lm	--	--	ll	ll	lm	ll	ll	lm	--	lm	ll	ll	lm	--
8	huLG08_025	<nnxnp>	nn	np	nn	np	nn	np	nn	np	np	nn	nn	nn	nn	nn	--	np	--	nn	--	np	nn	nn	np	nn	np	nn	nn	np	nn	nn	np	nn	nn	nn	np	nn	nn	nn	nn	nn	nn	nn	nn	np	np	nn	nn
8	huLG08_026	<nnxnp>	np	--	nn	nn	np	nn	np	np	nn	--	--	nn	np	np	--	nn	--	np	--	nn	np	np	nn	np	nn	np	np	nn	np	np	nn	nn	np	--	nn	np	np	np	np	--	np	nn	np	nn	nn	np	--
8	huC08.12762159	<hkxhk>	hk	--	hh	hk	hk	hk	hh	hk	hh	hh	hh	hk	hk	hk	kk	hk	--	kk	hh	kk	hk	kk	--	--	hh	hk	kk	hk	kk	hk	kk	hk	hk	--	hh	hk	hk	kk	kk	hk	kk	kk	kk	hh	hh	kk	--
8	huC08.13051334	<nnxnp>	np	nn	nn	np	np	nn	np	np	nn	nn	nn	nn	nn	np	--	nn	--	np	--	np	np	np	nn	np	nn	np	np	nn	np	np	np	nn	nn	--	nn	np	np	np	np	--	np	nn	np	nn	nn	np	--
8	huC08.13897293	<nnxnp>	np	nn	nn	np	np	nn	np	np	nn	nn	nn	nn	nn	np	--	nn	--	np	nn	--	np	np	nn	np	nn	np	np	nn	np	np	--	nn	nn	np	nn	np	np	np	np	--	np	--	np	nn	nn	np	--
8	huC08.14126701	<hkxhk>	hk	--	kk	hk	hk	hk	hk	hk	kk	kk	kk	hk	--	hk	hh	hk	--	hh	kk	--	hk	hh	kk	--	kk	hk	hh	hk	hh	hk	--	hk	hk	hh	hk	hk	--	hh	hh	hk	hh	hh	hh	kk	kk	hh	hh
8	huC08.14321653	<lmxll>	lm	ll	lm	lm	lm	ll	ll	lm	lm	--	lm	ll	ll	lm	ll	ll	--	ll	ll	ll	lm	ll	lm	lm	--	lm	ll	ll	ll	--	--	ll	ll	ll	ll	lm	lm	ll	ll	lm	ll	ll	ll	--	lm	ll	--
8	huC08.1435457	<nnxnp>	nn	np	--	np	np	nn	nn	np	np	nn	nn	nn	nn	np	np	nn	nn	np	nn	--	--	np	--	nn	nn	np	np	np	np	np	nn	nn	nn	np	nn	np	np	np	nn	np	np	nn	nn	nn	nn	np	np
8	huC08.14718492	<lmxll>	lm	ll	lm	lm	lm	ll	ll	lm	lm	lm	lm	ll	--	lm	ll	ll	--	ll	lm	ll	ll	ll	lm	lm	lm	lm	ll	ll	ll	--	--	ll	ll	ll	ll	lm	lm	ll	ll	lm	ll	ll	ll	lm	lm	ll	ll
8	huC08.14718497	<lmxll>	lm	ll	lm	lm	lm	ll	ll	lm	lm	lm	lm	ll	--	lm	ll	ll	--	ll	lm	ll	ll	ll	lm	lm	lm	lm	ll	ll	ll	--	--	ll	ll	ll	ll	lm	lm	ll	ll	lm	ll	ll	ll	lm	lm	ll	ll
8	huC08.14718510	<lmxll>	lm	ll	lm	lm	lm	ll	ll	lm	lm	lm	lm	ll	--	lm	ll	ll	--	ll	lm	ll	ll	ll	lm	lm	lm	lm	ll	ll	ll	--	--	ll	ll	ll	ll	lm	lm	ll	ll	lm	ll	ll	ll	lm	lm	ll	ll
8	huC08.14718558	<lmxll>	lm	ll	lm	lm	lm	ll	ll	lm	lm	lm	lm	ll	--	lm	ll	ll	--	ll	lm	ll	ll	ll	lm	lm	lm	lm	ll	ll	ll	--	--	ll	ll	ll	ll	lm	lm	ll	ll	lm	ll	ll	ll	lm	lm	ll	ll
8	huC08.14776761	<nnxnp>	np	nn	nn	np	np	nn	np	np	nn	nn	nn	nn	nn	np	--	nn	nn	np	nn	np	np	np	nn	np	nn	np	np	nn	np	np	nn	nn	nn	--	nn	np	np	np	np	np	np	--	np	nn	nn	np	np
8	huC08.14919740	<hkxhk>	hk	hk	kk	hk	hk	hk	hh	hk	kk	kk	--	hk	hk	hk	--	hk	--	hh	kk	hh	hh	hh	kk	hk	kk	hk	hh	hk	hh	hk	kk	hk	hk	--	hk	hk	hk	hh	hh	hh	hh	hh	hh	kk	kk	hh	--
8	huC08.15518585	<nnxnp>	np	nn	nn	np	np	nn	np	np	nn	nn	np	nn	nn	np	np	nn	nn	np	nn	np	--	np	nn	--	nn	np	np	nn	np	np	nn	nn	nn	np	nn	np	np	np	--	np	np	nn	np	nn	nn	np	--
8	huC08.15518624	<nnxnp>	np	nn	nn	np	np	nn	np	np	nn	nn	np	nn	nn	np	np	nn	nn	np	nn	np	--	np	nn	--	nn	np	np	nn	np	np	nn	nn	nn	np	nn	np	np	np	--	np	np	nn	np	nn	nn	np	--
8	huC08.15822688	<nnxnp>	np	nn	nn	np	np	nn	np	np	nn	nn	np	nn	nn	np	--	nn	--	np	--	np	nn	np	nn	np	nn	np	np	nn	np	np	nn	nn	nn	--	nn	np	np	np	np	np	np	nn	np	nn	nn	np	--
8	huC08.16356522	<nnxnp>	np	nn	nn	np	np	nn	np	--	nn	nn	np	nn	nn	np	np	nn	--	--	nn	--	--	--	nn	np	nn	np	--	nn	np	np	nn	nn	nn	--	nn	np	np	np	--	np	np	nn	np	nn	nn	np	--
8	huC08.1636857	<nnxnp>	np	nn	nn	nn	nn	np	np	nn	nn	--	np	np	np	nn	--	np	--	nn	np	nn	nn	nn	nn	np	--	nn	nn	nn	nn	nn	--	np	np	nn	--	nn	nn	nn	np	nn	nn	--	np	np	--	nn	nn
8	huC08.16557230	<nnxnp>	np	nn	nn	np	np	nn	np	np	nn	nn	np	nn	nn	np	--	nn	--	np	--	--	--	np	nn	np	nn	np	np	nn	np	np	nn	nn	nn	np	nn	np	np	--	np	np	np	--	np	nn	nn	np	--
8	huC08.18412100	<nnxnp>	nn	np	--	nn	nn	--	nn	nn	np	--	nn	np	np	nn	--	np	--	nn	--	--	nn	nn	--	nn	np	nn	nn	np	nn	nn	--	np	nn	nn	--	nn	nn	nn	nn	nn	nn	--	nn	np	np	nn	--
8	huC08.18700814	<nnxnp>	np	nn	nn	np	--	nn	--	np	nn	--	np	nn	nn	np	np	nn	nn	np	nn	nn	np	np	nn	np	nn	np	np	nn	np	np	--	nn	np	np	nn	np	np	np	--	nn	np	np	np	np	nn	np	--
8	huC08.18766911	<nnxnp>	nn	np	np	nn	nn	np	nn	nn	np	np	nn	np	np	nn	nn	np	--	nn	--	--	nn	nn	np	nn	np	nn	--	np	nn	nn	np	np	nn	nn	np	nn	nn	nn	nn	nn	nn	nn	nn	np	np	nn	nn
8	huC08.18801009	<nnxnp>	nn	np	np	nn	nn	np	nn	nn	np	np	nn	np	--	nn	nn	np	--	nn	np	--	nn	nn	--	nn	--	nn	nn	np	nn	nn	--	np	nn	--	--	--	nn	nn	nn	nn	nn	--	nn	np	np	nn	--
8	huC08.19778240	<nnxnp>	nn	np	np	nn	nn	np	nn	nn	np	np	nn	np	nn	nn	nn	np	--	nn	--	np	nn	nn	np	nn	np	nn	--	np	nn	nn	--	np	nn	nn	np	nn	nn	nn	nn	nn	nn	--	nn	np	np	nn	--
8	huC08.2014721	<hkxhk>	hk	hh	hk	hk	hk	hk	kk	hh	hk	kk	kk	hk	kk	hk	hh	hk	--	hh	kk	hh	hk	hh	hk	--	kk	hk	hh	hh	hh	hh	hh	hk	kk	--	hk	hk	hk	hh	hk	hk	hk	hh	hh	kk	kk	hh	hh
8	huC08.20794260	<nnxnp>	np	nn	nn	nn	np	nn	np	np	nn	nn	np	nn	np	np	--	nn	nn	np	--	nn	np	np	nn	np	nn	np	np	nn	np	np	nn	nn	np	np	nn	np	np	np	np	np	np	--	np	nn	nn	np	--
8	huC08.21608946	<nnxnp>	--	nn	nn	nn	np	nn	np	np	nn	nn	--	nn	np	np	np	nn	--	np	--	--	--	--	nn	np	nn	np	np	nn	np	np	nn	nn	np	--	nn	np	np	np	--	np	np	--	--	nn	nn	np	--
8	huC08.21628812	<nnxnp>	np	nn	nn	nn	np	nn	np	np	nn	nn	np	nn	np	np	np	nn	--	np	nn	nn	np	np	nn	np	nn	np	np	nn	np	np	--	nn	np	--	nn	np	np	np	np	np	np	nn	np	nn	nn	np	--
8	huC08.22144486	<nnxnp>	np	nn	nn	nn	np	nn	np	np	nn	--	--	nn	np	np	--	nn	--	np	nn	nn	--	np	nn	--	nn	np	np	nn	np	np	--	nn	np	--	nn	np	np	np	np	np	np	--	np	nn	nn	np	--
8	huC08.23264983	<nnxnp>	np	nn	np	nn	--	nn	np	nn	nn	--	np	np	--	np	--	nn	--	np	nn	nn	--	--	nn	np	nn	np	np	nn	np	np	nn	--	np	--	nn	np	np	np	np	nn	np	--	np	nn	nn	np	--
8	huC08.23271931	<nnxnp>	nn	np	nn	np	nn	np	nn	np	np	nn	nn	nn	nn	nn	nn	np	np	nn	np	np	nn	nn	np	nn	np	nn	nn	np	nn	nn	--	nn	nn	nn	--	nn	nn	nn	nn	nn	nn	nn	nn	np	np	nn	nn
8	huC08.23271960	<nnxnp>	nn	np	nn	np	nn	np	nn	np	np	nn	nn	nn	nn	nn	nn	np	np	nn	np	np	nn	nn	np	nn	np	nn	nn	np	nn	nn	--	nn	nn	nn	--	nn	nn	nn	nn	nn	nn	nn	nn	np	np	nn	nn
8	huC08.23271970	<nnxnp>	nn	np	nn	np	nn	np	nn	np	np	nn	nn	nn	nn	nn	nn	np	np	nn	np	np	nn	nn	np	nn	np	nn	nn	np	nn	nn	--	nn	nn	nn	--	nn	nn	nn	nn	nn	nn	nn	nn	np	np	nn	nn
8	huC08.23409222	<nnxnp>	np	nn	--	np	np	nn	np	nn	nn	--	np	np	np	np	--	nn	--	np	--	nn	--	np	nn	np	nn	np	np	nn	np	np	nn	np	np	--	nn	np	np	np	np	np	np	--	np	np	nn	np	--
8	huC08.23681540	<lmxll>	ll	--	ll	ll	ll	lm	lm	ll	lm	--	lm	lm	lm	ll	lm	lm	--	lm	ll	--	lm	lm	ll	ll	lm	ll	lm	--	lm	ll	ll	lm	lm	lm	--	ll	ll	lm	ll	ll	lm	lm	lm	ll	ll	lm	--
8	huC08.23681551	<lmxll>	ll	--	ll	lm	ll	lm	lm	ll	lm	--	lm	lm	lm	ll	lm	lm	--	lm	ll	--	lm	lm	ll	ll	lm	ll	lm	--	lm	ll	ll	lm	lm	lm	--	ll	ll	lm	ll	ll	lm	lm	lm	--	ll	lm	--
8	huC08.23764952	<nnxnp>	np	nn	np	nn	np	nn	np	nn	nn	np	--	np	np	np	nn	nn	nn	nn	nn	nn	np	np	np	np	nn	np	np	nn	np	np	nn	np	np	--	nn	np	np	nn	np	nn	np	nn	np	nn	nn	np	--
8	huC08.23974554	<nnxnp>	--	nn	--	nn	--	nn	np	nn	nn	--	np	np	np	np	nn	nn	nn	nn	nn	nn	np	np	nn	np	nn	np	np	nn	np	np	--	np	np	np	nn	np	np	nn	np	np	np	nn	np	nn	nn	np	--
8	huC08.23974557	<nnxnp>	--	nn	--	nn	--	nn	np	nn	nn	--	np	np	np	np	nn	nn	nn	nn	nn	nn	np	np	nn	np	nn	np	np	nn	np	np	--	np	np	np	nn	np	np	nn	np	np	np	nn	np	nn	nn	np	--
8	huC08.24031350	<nnxnp>	np	nn	np	nn	np	nn	np	nn	nn	--	np	np	np	np	nn	nn	--	nn	nn	nn	np	np	nn	np	nn	np	np	nn	np	np	nn	np	np	np	nn	np	--	nn	--	np	np	--	np	nn	nn	np	--
8	huC08.24031400	<nnxnp>	np	nn	np	nn	np	nn	np	nn	nn	--	np	np	np	np	nn	nn	--	nn	nn	nn	np	np	nn	np	nn	np	np	nn	np	np	nn	np	np	np	nn	np	--	nn	--	np	np	--	np	nn	nn	np	--
8	huC08.24180253	<lmxll>	ll	--	ll	ll	ll	lm	lm	ll	lm	ll	lm	lm	lm	ll	lm	lm	--	--	--	--	lm	lm	ll	ll	lm	ll	lm	lm	lm	ll	ll	lm	lm	--	--	ll	ll	lm	ll	ll	lm	lm	lm	ll	ll	lm	--
8	huC08.24356804	<lmxll>	ll	lm	ll	ll	ll	lm	lm	ll	lm	ll	lm	lm	lm	ll	--	lm	--	lm	ll	lm	lm	lm	ll	ll	lm	ll	lm	lm	ll	ll	ll	lm	lm	--	lm	ll	ll	lm	ll	ll	lm	--	lm	--	ll	lm	--
8	huC08.24356825	<lmxll>	ll	lm	ll	ll	ll	lm	lm	ll	lm	ll	lm	lm	lm	ll	--	lm	--	lm	ll	lm	lm	lm	ll	ll	lm	ll	lm	lm	ll	ll	ll	lm	lm	--	lm	ll	ll	lm	ll	ll	lm	--	lm	--	ll	lm	--
8	huC08.25151606	<nnxnp>	np	nn	--	np	np	nn	np	nn	nn	np	np	np	--	np	nn	nn	--	np	nn	nn	np	np	nn	np	nn	np	--	nn	nn	np	nn	np	--	--	nn	--	np	nn	np	np	np	nn	np	nn	nn	np	--
8	huC08.25151640	<nnxnp>	np	nn	--	np	np	nn	np	nn	nn	np	np	np	--	np	nn	nn	--	np	nn	nn	np	np	nn	np	nn	np	--	nn	nn	np	nn	np	--	--	nn	--	np	nn	np	np	np	nn	np	nn	nn	np	--
8	huC08.25685502	<lmxll>	ll	ll	ll	ll	ll	lm	lm	ll	lm	ll	lm	lm	lm	ll	ll	lm	--	lm	ll	--	--	lm	ll	ll	lm	ll	lm	lm	ll	ll	ll	lm	lm	lm	lm	lm	ll	--	ll	ll	lm	lm	lm	ll	lm	--	--
8	huC08.27904960	<nnxnp>	np	nn	np	np	np	nn	np	nn	nn	--	np	np	np	np	nn	nn	--	np	nn	nn	np	nn	nn	np	nn	np	--	nn	nn	np	nn	np	np	--	nn	np	np	nn	np	np	np	--	nn	--	nn	np	--
8	huC08.28196533	<nnxnp>	np	nn	np	nn	np	nn	np	nn	nn	--	np	np	np	np	nn	nn	--	np	nn	nn	--	nn	nn	np	nn	np	--	nn	nn	np	nn	np	np	--	nn	np	np	nn	np	np	np	nn	nn	nn	nn	np	np
8	huC08.28530156	<hkxhk>	hh	kk	hh	hk	hh	--	hk	hk	kk	hh	--	hk	hh	hh	--	kk	--	hk	kk	kk	hk	kk	kk	hh	kk	hh	hk	kk	hk	hh	--	--	hk	--	kk	hk	hh	kk	hh	hh	hk	--	kk	kk	kk	hk	--
8	huC08.28530180	<hkxhk>	kk	hh	kk	hk	kk	--	hk	hk	hh	kk	--	hk	kk	kk	--	hh	--	hk	hh	hh	hk	hh	hh	kk	hh	kk	hk	hh	hk	kk	--	--	hk	--	hh	hk	kk	hh	kk	kk	hk	--	hh	hh	hh	hk	--
8	huC08.28530183	<hkxhk>	kk	hh	kk	hk	kk	--	hk	hk	hh	kk	--	hk	kk	kk	--	hh	--	hk	hh	hh	hk	hh	hh	kk	hh	kk	hk	hh	hk	kk	--	--	hk	--	hh	hk	kk	hh	kk	kk	hk	--	hh	hh	hh	hk	--
8	huC08.28530195	<hkxhk>	kk	hh	kk	hk	kk	--	hk	hk	hh	kk	--	hk	kk	kk	--	hh	--	hk	hh	hh	hk	hh	hh	kk	hh	kk	hk	hh	hk	kk	--	--	hk	--	hh	hk	kk	hh	kk	kk	hk	--	hh	hh	hh	hk	--
8	huC08.28567322	<nnxnp>	np	nn	--	nn	np	nn	np	nn	nn	np	np	np	np	np	nn	nn	nn	np	--	nn	np	nn	nn	np	nn	np	np	nn	nn	np	nn	np	np	--	nn	np	np	nn	np	np	np	nn	nn	nn	nn	np	--
8	huC08.28578707	<nnxnp>	np	nn	np	nn	np	nn	np	nn	nn	np	np	np	np	np	nn	nn	--	np	--	nn	np	nn	--	np	nn	np	np	nn	nn	np	nn	np	np	--	nn	np	np	nn	--	np	np	nn	nn	nn	nn	np	--
8	huC08.28578767	<nnxnp>	np	nn	np	nn	np	nn	np	nn	nn	np	np	np	np	np	nn	nn	--	np	--	nn	np	nn	--	np	nn	np	np	nn	nn	np	nn	np	np	--	nn	np	np	nn	--	np	np	nn	nn	nn	nn	np	--
8	huC08.28699202	<nnxnp>	np	nn	np	nn	np	nn	np	nn	nn	--	np	np	np	np	nn	nn	--	np	--	nn	--	nn	nn	np	nn	np	np	nn	nn	--	nn	np	np	--	--	np	--	nn	--	np	np	--	nn	--	--	np	--
8	huC08.28841509	<lmxll>	lm	lm	lm	lm	--	ll	ll	lm	ll	lm	ll	ll	lm	lm	ll	ll	--	ll	ll	ll	ll	ll	ll	lm	ll	lm	ll	ll	lm	lm	lm	ll	ll	ll	ll	ll	lm	ll	lm	lm	ll	--	ll	ll	ll	ll	--
8	huC08.28842587	<hkxhk>	kk	hk	kk	hk	kk	hh	hk	hk	hh	kk	hk	hk	kk	kk	hh	hh	--	hk	hh	hh	--	hh	hh	kk	hh	kk	hk	hh	hk	kk	hk	hk	hk	--	hh	hk	kk	hh	kk	kk	hk	hh	hh	hh	hh	hk	--
8	huC08.28957857	<nnxnp>	np	nn	np	nn	np	nn	np	nn	nn	np	np	np	np	np	--	nn	--	np	--	nn	nn	nn	nn	np	nn	np	--	nn	nn	--	nn	np	np	--	nn	np	np	nn	np	--	np	--	nn	nn	nn	np	--
8	huC08.29188074	<nnxnp>	np	nn	np	nn	np	nn	np	nn	nn	np	np	np	--	np	nn	nn	--	np	--	nn	nn	nn	nn	np	nn	np	nn	nn	nn	np	nn	np	np	--	nn	np	np	nn	np	--	np	nn	nn	nn	nn	np	np
8	huC08.29188090	<nnxnp>	np	nn	np	nn	np	nn	np	nn	nn	np	np	np	--	np	nn	nn	--	np	--	nn	nn	nn	nn	np	nn	np	nn	nn	nn	np	nn	np	np	--	nn	np	np	nn	np	--	np	nn	nn	nn	nn	np	np
8	huC08.29307132	<nnxnp>	np	nn	np	nn	np	nn	np	nn	nn	np	--	np	np	--	nn	nn	--	np	nn	nn	nn	nn	nn	np	nn	np	nn	nn	nn	nn	nn	np	np	np	nn	np	np	nn	nn	np	np	--	nn	nn	nn	np	np
8	huC08.29364331	<hkxhk>	hh	hh	hh	hk	hh	kk	hk	hk	kk	--	hk	hk	hh	hh	kk	kk	--	hk	kk	kk	kk	kk	hk	hh	kk	hh	--	kk	hk	hk	hk	hk	hk	--	--	hh	hh	kk	hh	hk	hk	--	kk	kk	kk	hk	--
8	huC08.29503632	<nnxnp>	nn	nn	--	nn	np	nn	np	nn	nn	--	np	np	--	np	nn	nn	nn	np	nn	nn	nn	nn	nn	np	nn	np	nn	nn	nn	nn	nn	--	np	--	nn	np	np	nn	np	np	np	nn	nn	nn	nn	np	--
8	huC08.29503633	<nnxnp>	nn	nn	--	nn	np	nn	np	nn	nn	--	np	np	--	np	nn	nn	nn	np	nn	nn	nn	nn	nn	np	nn	np	nn	nn	nn	nn	nn	--	np	--	nn	np	np	nn	np	np	np	nn	nn	nn	nn	np	--
8	huC08.29503653	<nnxnp>	nn	nn	--	nn	np	nn	np	nn	nn	--	np	np	--	np	nn	nn	nn	np	nn	nn	nn	nn	nn	np	nn	np	nn	nn	nn	nn	nn	--	np	--	nn	np	np	nn	np	np	np	nn	nn	nn	nn	np	--
8	huC08.3888335	<hkxhk>	--	kk	hk	hk	hk	hk	hh	kk	hk	hh	hh	hk	hh	hk	kk	hk	--	kk	hh	kk	hk	kk	hk	hh	hh	hk	kk	kk	kk	kk	kk	hk	hh	--	hk	hk	hk	kk	hk	hh	hk	kk	kk	hh	hh	kk	kk
8	huC08.4166735	<nnxnp>	np	nn	--	nn	nn	np	np	nn	np	--	np	np	np	nn	nn	np	--	nn	np	nn	nn	nn	nn	--	np	nn	nn	np	nn	nn	nn	np	np	--	np	nn	nn	--	np	nn	nn	nn	nn	np	np	nn	nn
8	huC08.4196617	<nnxnp>	nn	np	nn	np	np	nn	nn	np	np	nn	nn	nn	nn	np	--	nn	--	np	nn	np	np	np	np	nn	nn	np	nn	np	np	np	--	nn	nn	np	nn	--	np	np	nn	np	np	nn	nn	nn	nn	np	np
8	huC08.4343234	<hkxhk>	hk	hh	--	hk	hk	hk	kk	hh	hk	kk	kk	hk	kk	hk	--	hk	--	hh	--	hh	--	hh	--	kk	kk	hk	hh	hh	hh	hh	hh	hk	kk	hh	--	hk	hk	hh	hk	hk	hk	hk	hh	kk	kk	hh	--
8	huC08.4508470	<hkxhk>	--	kk	--	hk	hk	hk	hh	hk	hh	hh	hh	hk	hh	hk	kk	hk	--	kk	hh	--	hk	kk	hk	hh	hh	hk	--	hk	kk	kk	kk	hk	hk	kk	hk	kk	hk	kk	hk	hk	kk	kk	kk	hh	hh	kk	kk
8	huC08.5150631	<hkxhk>	hh	kk	hk	hk	hk	hk	hh	hk	hh	hh	hh	hk	hh	hk	kk	hk	--	kk	hh	kk	--	kk	hk	hh	hh	hk	kk	hk	kk	kk	kk	hk	hh	kk	hk	hk	hk	kk	hk	hk	hk	kk	kk	hh	hh	kk	--
8	huC08.5171799	<hkxhk>	hh	kk	--	hk	hk	--	hh	--	--	hh	hh	hk	hh	--	kk	hk	kk	kk	--	kk	--	kk	hk	hh	hh	--	kk	hk	kk	kk	kk	hk	hh	kk	--	hk	hk	kk	--	hk	hk	kk	kk	hh	hh	kk	--
8	huC08.5171858	<hkxhk>	kk	hh	--	hk	hk	--	kk	--	--	kk	kk	hk	kk	--	hh	hk	hh	hh	--	hh	--	hh	hk	kk	kk	--	hh	hk	hh	hh	hh	hk	kk	hh	--	hk	hk	hh	--	hk	hk	hh	hh	kk	kk	hh	--
8	huC08.5309448	<hkxhk>	hh	kk	hk	hk	hk	hk	hh	hk	hh	hh	hh	hk	hh	hk	kk	hk	--	kk	hh	kk	hk	kk	hk	--	hh	hk	kk	hk	kk	kk	kk	hk	hh	kk	hk	hk	hk	kk	--	hk	hk	--	kk	hh	hh	kk	kk
8	huC08.5309505	<hkxhk>	kk	hh	hk	hk	hk	hk	kk	hk	kk	kk	kk	hk	kk	hk	hh	hk	--	hh	kk	hh	hk	hh	hk	--	kk	hk	hh	hk	hh	hh	hh	hk	kk	hh	hk	hk	hk	hh	--	hk	hk	--	hh	kk	kk	hh	hh
8	huC08.5309531	<hkxhk>	hh	kk	hk	hk	hk	hk	hh	hk	hh	hh	hh	hk	hh	hk	kk	hk	--	kk	hh	kk	hk	kk	hk	--	hh	hk	kk	hk	kk	kk	kk	hk	hh	kk	hk	hk	hk	kk	--	hk	hk	--	kk	hh	hh	kk	kk
8	huC08.747919	<nnxnp>	nn	--	np	np	np	nn	nn	np	np	nn	nn	nn	nn	np	np	nn	nn	np	nn	np	np	np	np	nn	nn	np	np	--	np	np	--	nn	nn	np	nn	np	np	np	nn	np	nn	nn	nn	--	nn	nn	--
8	huC08.747970	<nnxnp>	nn	--	np	np	np	nn	nn	np	np	nn	nn	nn	nn	np	np	nn	nn	np	nn	np	np	np	np	nn	nn	np	np	--	np	np	--	nn	nn	np	nn	np	np	np	nn	np	nn	nn	nn	--	nn	nn	--
8	huC08.7818458	<lmxll>	lm	ll	ll	lm	lm	ll	lm	lm	lm	lm	--	ll	lm	lm	ll	ll	--	ll	--	ll	lm	ll	lm	--	lm	lm	ll	ll	ll	ll	ll	ll	ll	--	ll	lm	lm	ll	ll	lm	ll	--	ll	ll	lm	ll	--
8	huC08.7935655	<lmxll>	lm	ll	ll	lm	lm	ll	lm	lm	lm	lm	lm	ll	lm	lm	ll	ll	--	ll	lm	ll	lm	ll	lm	lm	lm	lm	ll	ll	ll	ll	ll	ll	ll	--	ll	lm	lm	ll	ll	lm	ll	lm	ll	ll	ll	ll	ll
8	huC08.7935663	<lmxll>	lm	ll	ll	lm	lm	ll	lm	lm	lm	lm	lm	ll	lm	lm	ll	ll	--	ll	lm	ll	lm	ll	lm	lm	lm	lm	ll	ll	ll	ll	ll	ll	ll	--	ll	lm	lm	ll	ll	lm	ll	lm	ll	ll	ll	ll	ll
8	huC08.7935692	<lmxll>	lm	ll	ll	lm	lm	ll	lm	lm	lm	lm	lm	ll	lm	lm	ll	ll	--	ll	lm	ll	lm	ll	lm	lm	lm	lm	ll	ll	ll	ll	ll	ll	ll	--	ll	lm	lm	ll	ll	lm	ll	lm	ll	ll	ll	ll	ll
8	huLG08_027	<hkxhk>	--	--	--	hk	hk	hk	hh	kk	hk	hh	hh	hk	hh	hk	kk	hk	--	kk	hh	kk	hk	kk	hk	hh	hh	hk	kk	kk	kk	kk	kk	hk	hh	kk	hk	hk	hk	kk	hk	hk	hk	kk	kk	hh	hh	kk	kk
8	huLG08_028	<nnxnp>	nn	nn	--	nn	nn	np	np	nn	np	--	np	np	np	nn	--	np	--	nn	--	nn	nn	nn	nn	np	np	nn	nn	np	nn	nn	nn	np	np	nn	--	nn	nn	nn	np	nn	nn	--	nn	np	--	nn	--
8	huLG08_029	<nnxnp>	nn	--	np	nn	nn	np	nn	nn	np	np	--	np	np	nn	--	np	--	nn	--	--	nn	nn	np	nn	np	nn	nn	np	nn	nn	--	np	np	--	np	nn	nn	nn	nn	nn	nn	--	nn	np	np	nn	--
8	huLG08_030	<nnxnp>	np	nn	nn	np	np	nn	np	np	nn	nn	np	nn	nn	np	--	nn	--	np	nn	nn	np	np	nn	np	nn	np	np	nn	np	np	nn	--	nn	np	nn	--	np	np	--	np	np	nn	np	--	nn	np	np
8	huLG08_031	<nnxnp>	np	nn	nn	np	np	nn	np	np	nn	nn	np	nn	nn	np	--	nn	--	np	nn	nn	np	np	nn	np	nn	np	np	nn	np	np	nn	--	nn	np	nn	--	np	np	--	np	np	nn	np	--	nn	np	np
8	huLG08_032	<nnxnp>	--	nn	nn	np	np	nn	np	np	nn	nn	np	nn	nn	np	--	nn	--	np	nn	nn	--	np	nn	np	nn	np	--	nn	np	np	nn	nn	nn	np	nn	np	np	np	np	np	np	nn	--	nn	nn	np	np
8	huLG08_033	<nnxnp>	np	nn	nn	np	np	nn	np	np	nn	nn	np	nn	nn	--	np	nn	--	np	nn	nn	np	np	nn	np	nn	np	np	nn	np	np	nn	nn	np	--	nn	np	np	np	np	np	np	nn	np	np	nn	np	--
8	huLG08_034	<nnxnp>	nn	np	np	nn	nn	np	nn	nn	np	np	nn	np	nn	nn	nn	np	--	nn	np	np	nn	nn	np	nn	np	nn	nn	np	nn	nn	np	np	nn	nn	np	nn	nn	nn	nn	nn	nn	nn	nn	np	np	nn	nn
8	huLG08_035	<nnxnp>	np	nn	nn	np	np	nn	np	np	nn	nn	np	nn	np	np	np	nn	nn	--	nn	nn	np	np	nn	np	nn	np	np	nn	np	np	nn	nn	np	--	nn	np	np	np	np	np	np	nn	np	--	nn	np	np
8	huLG08_036	<nnxnp>	--	nn	nn	nn	np	nn	np	np	nn	nn	--	nn	np	np	--	nn	--	np	--	nn	np	np	nn	np	nn	np	np	nn	np	np	--	nn	np	--	nn	np	np	np	np	np	np	nn	np	--	nn	np	np
8	huLG08_037	<nnxnp>	np	--	nn	nn	np	nn	--	np	nn	nn	np	nn	np	np	nn	nn	--	np	--	nn	np	np	nn	np	nn	np	np	nn	np	np	nn	nn	np	np	nn	np	np	np	np	np	np	nn	np	nn	nn	np	--
8	huLG08_038	<nnxnp>	np	--	nn	nn	np	nn	--	np	nn	nn	np	nn	np	np	nn	nn	--	np	--	nn	np	np	nn	np	nn	np	np	nn	np	np	nn	nn	np	np	nn	np	np	np	np	np	np	nn	np	nn	nn	np	--
8	huLG08_039	<nnxnp>	np	--	nn	nn	np	nn	--	np	nn	nn	np	nn	np	np	nn	nn	--	np	--	nn	np	np	nn	np	nn	np	np	nn	np	np	nn	nn	np	np	nn	np	np	np	np	np	np	nn	np	nn	nn	np	--
8	huLG08_040	<nnxnp>	np	--	nn	nn	np	nn	--	np	nn	nn	np	nn	np	np	nn	nn	--	np	--	nn	np	np	nn	np	nn	np	np	nn	np	np	nn	nn	np	np	nn	np	np	np	np	np	np	nn	np	nn	nn	np	--
8	huLG08_041	<nnxnp>	np	nn	nn	np	np	nn	np	np	nn	nn	np	nn	nn	np	--	nn	nn	np	nn	nn	np	np	nn	np	nn	np	np	nn	np	np	nn	nn	nn	np	nn	np	np	np	np	np	np	nn	np	nn	nn	np	--
8	huLG08_042	<nnxnp>	np	nn	nn	np	np	nn	np	np	nn	nn	np	nn	nn	np	np	nn	--	np	--	nn	np	np	nn	np	nn	np	np	nn	np	np	nn	nn	nn	np	nn	np	np	np	--	np	np	nn	np	np	nn	np	np
8	huLG08_043	<lmxll>	ll	lm	ll	ll	ll	lm	lm	ll	ll	ll	lm	lm	lm	ll	lm	ll	lm	lm	--	--	--	lm	ll	ll	lm	ll	lm	lm	lm	ll	ll	lm	--	--	lm	ll	ll	lm	ll	ll	lm	--	lm	ll	ll	lm	ll
8	huLG08_044	<lmxll>	ll	lm	ll	ll	ll	lm	lm	ll	ll	ll	lm	lm	lm	ll	lm	ll	lm	lm	--	--	--	lm	ll	ll	lm	ll	lm	lm	lm	ll	ll	lm	--	--	lm	ll	ll	lm	ll	ll	lm	--	lm	ll	ll	lm	ll
8	huLG08_045	<lmxll>	ll	lm	ll	ll	ll	lm	lm	ll	ll	ll	lm	lm	lm	ll	lm	ll	lm	lm	--	--	--	lm	ll	ll	lm	ll	lm	lm	lm	ll	ll	lm	--	--	lm	ll	ll	lm	ll	ll	lm	--	lm	ll	ll	lm	ll
8	huLG08_046	<lmxll>	ll	lm	ll	ll	ll	lm	lm	ll	ll	ll	lm	lm	lm	ll	lm	ll	lm	lm	--	--	--	lm	ll	ll	lm	ll	lm	lm	lm	ll	ll	lm	--	--	lm	ll	ll	lm	ll	ll	lm	--	lm	ll	ll	lm	ll
8	huM001766.113.1048	<nnxnp>	np	nn	nn	np	np	nn	np	np	nn	nn	nn	nn	--	np	--	nn	--	np	--	np	--	np	nn	np	--	np	np	nn	np	np	nn	nn	nn	np	nn	np	np	np	np	np	np	--	np	nn	--	np	--
8	huM001766.113.1058	<nnxnp>	np	nn	nn	np	np	nn	np	np	nn	nn	nn	nn	--	np	--	nn	--	np	--	np	--	np	nn	np	--	np	np	nn	np	np	nn	nn	nn	np	nn	np	np	np	np	np	np	--	np	nn	--	np	--
8	huM001766.113.1061	<nnxnp>	np	nn	nn	np	np	nn	np	np	nn	nn	nn	nn	--	np	--	nn	--	np	--	np	--	np	nn	np	--	np	np	nn	np	np	nn	nn	nn	np	nn	np	np	np	np	np	np	--	np	nn	--	np	--
8	huM001766.113.1072	<nnxnp>	np	nn	nn	np	np	nn	np	np	nn	nn	nn	nn	--	np	--	nn	--	np	--	np	--	np	nn	np	--	np	np	nn	np	np	nn	nn	nn	np	nn	np	np	np	np	np	np	--	np	nn	--	np	--
8	huM001766.113.1130	<nnxnp>	np	nn	nn	np	np	nn	np	np	nn	nn	nn	nn	--	np	--	nn	--	np	--	np	--	np	nn	np	--	np	np	nn	np	np	nn	nn	nn	np	nn	np	np	np	np	np	np	--	np	nn	--	np	--
8	huM006128.173.4957	<nnxnp>	np	nn	np	nn	np	nn	np	nn	nn	np	np	np	np	np	nn	nn	nn	np	nn	nn	np	nn	nn	nn	nn	np	np	nn	nn	np	nn	np	np	--	nn	np	np	nn	np	np	np	nn	nn	nn	nn	np	--
8	huM006128.173.4969	<nnxnp>	np	nn	np	nn	np	nn	np	nn	nn	np	np	np	np	np	nn	nn	nn	np	nn	nn	np	nn	nn	nn	nn	np	np	nn	nn	np	nn	np	np	--	nn	np	np	nn	np	np	np	nn	nn	nn	nn	np	--
8	huM006128.173.4991	<nnxnp>	np	nn	np	nn	np	nn	np	nn	nn	np	np	np	np	np	nn	nn	nn	np	nn	nn	np	nn	nn	nn	nn	np	np	nn	nn	np	nn	np	np	--	nn	np	np	nn	np	np	np	nn	nn	nn	nn	np	--
8	huM006128.173.5009	<nnxnp>	np	nn	np	nn	np	nn	np	nn	nn	np	np	np	np	np	nn	nn	nn	np	nn	nn	np	nn	nn	nn	nn	np	np	nn	nn	np	nn	np	np	--	nn	np	np	nn	np	np	np	nn	nn	nn	nn	np	--
8	huM006128.173.5016	<nnxnp>	np	nn	np	nn	np	nn	np	nn	nn	np	np	np	np	np	nn	nn	nn	np	nn	nn	np	nn	nn	nn	nn	np	np	nn	nn	np	nn	np	np	--	nn	np	np	nn	np	np	np	nn	nn	nn	nn	np	--
8	huM011803.189.1497	<nnxnp>	nn	np	--	nn	--	np	nn	nn	np	np	nn	np	np	nn	--	np	--	nn	--	--	nn	nn	np	nn	np	nn	nn	np	nn	nn	--	np	nn	nn	--	nn	nn	nn	nn	nn	nn	nn	nn	np	np	nn	--
8	huM011803.189.1567	<nnxnp>	nn	np	--	nn	--	np	nn	nn	np	np	nn	np	np	nn	--	np	--	nn	--	--	nn	nn	np	nn	np	nn	nn	np	nn	nn	--	np	nn	nn	--	nn	nn	nn	nn	nn	nn	nn	nn	np	np	nn	--
8	huM017608.444.13672	<nnxnp>	--	nn	np	nn	np	nn	np	nn	nn	--	np	np	np	np	--	nn	--	np	nn	nn	np	nn	nn	np	nn	np	np	nn	nn	np	nn	np	np	--	nn	np	np	nn	np	np	np	nn	--	nn	nn	np	--
8	huM018045.168.3280	<nnxnp>	np	nn	--	np	np	nn	np	np	nn	--	np	nn	nn	np	np	nn	--	np	nn	np	np	np	nn	np	nn	np	np	nn	np	np	nn	nn	nn	np	--	np	--	np	--	np	np	nn	np	nn	--	np	--
8	huM018045.168.3292	<nnxnp>	np	nn	--	np	np	nn	np	np	nn	--	np	nn	nn	np	np	nn	--	np	nn	np	np	np	nn	np	nn	np	np	nn	np	np	nn	nn	nn	np	--	np	--	np	--	np	np	nn	np	nn	--	np	--
8	huM022056.272.11091	<nnxnp>	nn	nn	np	nn	nn	np	nn	nn	np	np	nn	np	np	nn	nn	np	--	nn	np	nn	nn	nn	np	nn	np	nn	nn	np	nn	nn	nn	np	np	nn	np	nn	nn	nn	nn	nn	nn	--	nn	np	np	nn	--
8	huM022056.272.11104	<nnxnp>	nn	nn	np	nn	nn	np	nn	nn	np	np	nn	np	np	nn	nn	np	--	nn	np	nn	nn	nn	np	nn	np	nn	nn	np	nn	nn	nn	np	np	nn	np	nn	nn	nn	nn	nn	nn	--	nn	np	np	nn	--
8	huM022056.272.11128	<nnxnp>	nn	nn	np	nn	nn	np	nn	nn	np	np	nn	np	np	nn	nn	np	--	nn	np	nn	nn	nn	np	nn	np	nn	nn	np	nn	nn	nn	np	np	nn	np	nn	nn	nn	nn	nn	nn	--	nn	np	np	nn	--
8	huM022056.272.11130	<nnxnp>	nn	nn	np	nn	nn	np	nn	nn	np	np	nn	np	np	nn	nn	np	--	nn	np	nn	nn	nn	np	nn	np	nn	nn	np	nn	nn	nn	np	np	nn	np	nn	nn	nn	nn	nn	nn	--	nn	np	np	nn	--
8	huM022056.272.11148	<nnxnp>	nn	nn	np	nn	nn	np	nn	nn	np	np	nn	np	np	nn	nn	np	--	nn	np	nn	nn	nn	np	nn	np	nn	nn	np	nn	nn	nn	np	np	nn	np	nn	nn	nn	nn	nn	nn	--	nn	np	np	nn	--
8	emC08.12737835	<nnxnp>	np	nn	nn	np	np	nn	--	np	nn	nn	--	nn	nn	np	np	nn	nn	np	--	nn	np	np	nn	np	nn	np	np	nn	np	np	np	nn	nn	np	nn	np	np	np	nn	np	np	nn	np	nn	--	--	np
8	emC08.1329003	<nnxnp>	nn	np	np	np	np	nn	nn	np	np	nn	nn	nn	nn	np	np	nn	nn	np	--	np	np	np	np	nn	nn	np	np	np	--	np	np	nn	nn	np	nn	--	np	np	nn	np	np	nn	nn	nn	--	--	np
8	emC08.1329061	<nnxnp>	nn	np	np	np	np	nn	nn	np	np	nn	nn	nn	nn	np	np	nn	nn	np	--	np	np	np	np	nn	nn	np	np	np	--	np	np	nn	nn	np	nn	--	np	np	nn	np	np	nn	nn	nn	--	--	np
8	emC08.13666789	<lmxll>	lm	ll	lm	lm	lm	ll	lm	lm	lm	lm	--	ll	ll	lm	ll	ll	ll	ll	lm	ll	ll	lm	lm	lm	lm	lm	ll	ll	ll	lm	ll	ll	ll	ll	ll	lm	lm	ll	ll	lm	ll	ll	ll	lm	--	lm	ll
8	emC08.13666823	<lmxll>	lm	ll	lm	lm	lm	ll	lm	lm	lm	lm	--	ll	ll	lm	ll	ll	ll	ll	lm	ll	ll	lm	lm	lm	lm	lm	ll	ll	ll	lm	ll	ll	ll	ll	ll	lm	lm	ll	ll	lm	ll	ll	ll	lm	--	lm	ll
8	emC08.13666836	<lmxll>	lm	ll	lm	lm	lm	ll	lm	lm	lm	lm	--	ll	ll	lm	ll	ll	ll	ll	lm	ll	ll	lm	lm	lm	lm	lm	ll	ll	ll	lm	ll	ll	ll	ll	ll	lm	lm	ll	ll	lm	ll	ll	ll	lm	--	lm	ll
8	emC08.13666870	<lmxll>	lm	ll	lm	lm	lm	ll	lm	lm	lm	lm	--	ll	ll	lm	ll	ll	ll	ll	lm	ll	ll	lm	lm	lm	lm	lm	ll	ll	ll	lm	ll	ll	ll	ll	ll	lm	lm	ll	ll	lm	ll	ll	ll	lm	--	lm	ll
8	emC08.13666872	<lmxll>	lm	ll	lm	lm	lm	ll	lm	lm	lm	lm	--	ll	ll	lm	ll	ll	ll	ll	lm	ll	ll	lm	lm	lm	lm	lm	ll	ll	ll	lm	ll	ll	ll	ll	ll	lm	lm	ll	ll	lm	ll	ll	ll	lm	--	lm	ll
8	emC08.13671425	<nnxnp>	nn	np	np	nn	nn	np	--	nn	np	np	np	np	np	nn	nn	np	np	nn	np	nn	nn	nn	np	nn	np	nn	nn	np	nn	nn	nn	np	np	nn	np	nn	nn	nn	--	nn	nn	nn	nn	np	--	np	--
8	emC08.13671469	<nnxnp>	nn	np	np	nn	nn	np	--	nn	np	np	np	np	np	nn	nn	np	np	nn	np	nn	nn	nn	np	nn	np	nn	nn	np	nn	nn	nn	np	np	nn	np	nn	nn	nn	--	nn	nn	nn	nn	np	--	np	--
8	emC08.13671489	<nnxnp>	nn	np	np	nn	nn	np	--	nn	np	np	np	np	np	nn	nn	np	np	nn	np	nn	nn	nn	np	nn	np	nn	nn	np	nn	nn	nn	np	np	nn	np	nn	nn	nn	--	nn	nn	nn	nn	np	--	np	--
8	emC08.13671490	<nnxnp>	nn	np	np	nn	nn	np	--	nn	np	np	np	np	np	nn	nn	np	np	nn	np	nn	nn	nn	np	nn	np	nn	nn	np	nn	nn	nn	np	np	nn	np	nn	nn	nn	--	nn	nn	nn	nn	np	--	np	--
8	emC08.14121899	<lmxll>	ll	lm	ll	ll	ll	lm	ll	ll	ll	ll	ll	lm	lm	ll	lm	lm	lm	lm	ll	lm	lm	ll	ll	ll	ll	ll	lm	lm	lm	ll	ll	lm	lm	--	lm	ll	ll	lm	lm	ll	--	lm	lm	ll	--	ll	lm
8	emC08.14127947	<nnxnp>	--	--	np	nn	nn	np	nn	nn	np	--	--	np	--	nn	nn	np	np	nn	np	nn	nn	nn	np	nn	np	nn	nn	np	nn	nn	nn	np	--	nn	np	nn	nn	nn	nn	nn	nn	nn	nn	np	nn	--	nn
8	emC08.1560236	<nnxnp>	np	nn	nn	nn	nn	np	np	nn	nn	np	np	np	np	nn	nn	np	np	nn	nn	nn	nn	nn	nn	np	np	nn	nn	nn	nn	nn	nn	np	np	nn	np	nn	nn	nn	np	nn	nn	--	np	np	nn	np	nn
8	emC08.1560261	<nnxnp>	np	nn	nn	nn	nn	np	np	nn	nn	np	np	np	np	nn	nn	np	np	nn	nn	nn	nn	nn	nn	np	np	nn	nn	nn	nn	nn	nn	np	np	nn	np	nn	nn	nn	np	nn	nn	--	np	np	nn	np	nn
8	emC08.1560273	<nnxnp>	np	nn	nn	nn	nn	np	np	nn	nn	np	np	np	np	nn	nn	np	np	nn	nn	nn	nn	nn	nn	np	np	nn	nn	nn	nn	nn	nn	np	np	nn	np	nn	nn	nn	np	nn	nn	--	np	np	nn	np	nn
8	emC08.1560276	<nnxnp>	np	nn	nn	nn	nn	np	np	nn	nn	np	np	np	np	nn	nn	np	np	nn	nn	nn	nn	nn	nn	np	np	nn	nn	nn	nn	nn	nn	np	np	nn	np	nn	nn	nn	np	nn	nn	--	np	np	nn	np	nn
8	emC08.17441203	<nnxnp>	np	nn	nn	np	np	nn	np	np	nn	nn	np	nn	nn	np	np	nn	nn	np	nn	np	nn	np	nn	np	nn	np	np	nn	np	np	nn	nn	nn	np	nn	np	np	np	np	np	np	nn	np	np	np	nn	np
8	emC08.23537589	<nnxnp>	--	nn	np	np	np	nn	--	nn	nn	np	np	np	np	np	np	nn	nn	nn	nn	np	nn	np	nn	--	nn	np	np	nn	np	np	nn	np	np	--	nn	np	np	nn	np	np	np	nn	np	nn	--	nn	--
8	emC08.26447761	<nnxnp>	np	nn	np	nn	np	nn	np	nn	nn	np	np	np	np	np	nn	nn	nn	--	nn	np	nn	--	nn	--	nn	np	np	nn	nn	np	nn	--	np	np	nn	np	np	nn	np	np	np	--	np	nn	--	nn	--
8	emC08.26447764	<nnxnp>	np	nn	np	nn	np	nn	np	nn	nn	np	np	np	np	np	nn	nn	nn	--	nn	np	nn	--	nn	--	nn	np	np	nn	nn	np	nn	--	np	np	nn	np	np	nn	np	np	np	--	np	nn	--	nn	--
8	emC08.9351322	<lmxll>	lm	ll	lm	lm	lm	ll	ll	lm	lm	lm	--	ll	--	lm	ll	ll	ll	ll	--	ll	ll	lm	lm	lm	lm	lm	ll	ll	ll	lm	ll	ll	ll	ll	ll	lm	lm	ll	ll	lm	ll	ll	ll	ll	ll	lm	ll
8	hmC08.1457510	<nnxnp>	nn	--	np	np	--	nn	nn	np	np	nn	nn	nn	nn	np	np	nn	--	--	nn	--	np	np	np	nn	nn	np	np	np	np	np	np	nn	nn	nn	nn	--	np	np	nn	--	np	--	nn	nn	nn	np	--
8	hmC08.1457586	<nnxnp>	nn	--	np	np	--	nn	nn	np	np	nn	nn	nn	nn	np	np	nn	--	--	nn	--	np	np	np	nn	nn	np	np	np	np	np	np	nn	nn	nn	nn	--	np	np	nn	--	np	--	nn	nn	nn	np	--
8	hmC08.15232191	<nnxnp>	np	nn	nn	np	np	nn	np	np	nn	nn	np	nn	nn	np	np	nn	--	np	nn	np	--	np	nn	--	nn	np	np	nn	np	np	--	nn	nn	--	nn	np	np	--	np	np	np	--	np	nn	nn	np	np
8	hmC08.15700364	<nnxnp>	np	nn	nn	np	np	nn	np	np	nn	nn	np	nn	nn	np	--	nn	--	np	nn	--	np	np	nn	np	nn	np	--	nn	np	np	nn	nn	nn	--	nn	np	np	np	--	--	np	nn	np	nn	nn	np	--
8	hmC08.18543782	<nnxnp>	nn	np	np	nn	nn	np	nn	nn	--	np	nn	np	np	nn	nn	np	--	nn	--	np	nn	--	np	nn	nn	nn	--	np	nn	nn	--	np	nn	--	--	nn	nn	nn	nn	np	nn	nn	nn	np	--	nn	--
8	hmC08.25491107	<nnxnp>	np	nn	np	nn	np	nn	--	nn	nn	np	np	np	--	--	nn	nn	--	--	--	nn	np	np	np	np	nn	np	--	nn	nn	np	nn	np	np	--	nn	np	np	nn	--	np	np	nn	np	nn	nn	np	--
8	hmC08.25491116	<nnxnp>	np	nn	np	np	np	nn	--	nn	nn	np	np	np	--	--	nn	nn	--	--	--	nn	np	np	np	np	nn	np	--	nn	nn	np	nn	np	np	--	nn	np	np	nn	--	np	np	nn	np	nn	nn	np	--
8	hmC08.28289014	<nnxnp>	np	nn	np	nn	np	nn	np	nn	nn	--	--	np	np	np	nn	nn	--	np	--	nn	--	nn	nn	--	nn	np	np	nn	nn	--	nn	np	--	--	nn	np	np	nn	np	np	np	--	nn	nn	nn	np	np
8	hmC08.28495217	<nnxnp>	np	nn	--	nn	np	nn	np	nn	nn	np	np	np	--	np	nn	nn	nn	np	nn	nn	np	nn	nn	np	nn	np	np	nn	nn	np	nn	np	np	--	nn	np	np	nn	--	--	np	nn	nn	nn	nn	np	--
8	hmC08.5257832	<hkxhk>	hh	kk	hk	hk	hh	hk	hh	hk	hh	hh	hh	hk	hh	hk	--	hk	--	kk	hh	kk	hk	kk	hk	hh	hh	hk	kk	hk	kk	kk	kk	hk	hh	--	hk	hk	hk	kk	hk	hk	hk	kk	kk	hh	hh	kk	kk
8	hmC08.8478153	<lmxll>	lm	ll	--	lm	lm	ll	--	lm	lm	--	lm	ll	--	lm	--	ll	--	ll	ll	ll	lm	ll	lm	lm	--	lm	ll	ll	ll	lm	--	ll	ll	ll	ll	lm	lm	ll	ll	lm	ll	--	ll	ll	lm	ll	--
8	hmC08.8483042	<nnxnp>	nn	np	np	nn	nn	np	np	nn	np	np	np	np	np	nn	nn	np	--	nn	--	nn	nn	nn	nn	np	np	nn	nn	np	nn	nn	nn	np	np	nn	np	nn	nn	nn	--	nn	nn	nn	nn	np	np	nn	nn
8	hmC08.8483070	<nnxnp>	nn	np	np	nn	nn	np	np	nn	np	np	np	np	np	nn	nn	np	--	nn	--	nn	nn	nn	nn	np	np	nn	nn	np	nn	nn	nn	np	np	nn	np	nn	nn	nn	--	nn	nn	nn	nn	np	np	nn	nn
8	emC08.21696548	<nnxnp>	np	nn	nn	nn	np	nn	np	np	nn	nn	np	nn	np	np	np	nn	nn	np	nn	np	nn	np	nn	np	nn	np	--	nn	np	np	nn	nn	np	--	nn	np	np	np	np	np	np	nn	np	nn	--	nn	np
8	emC08.21696588	<nnxnp>	np	nn	nn	nn	np	nn	np	np	nn	nn	np	nn	np	np	np	nn	nn	np	nn	np	nn	np	nn	np	nn	np	--	nn	np	np	nn	nn	np	--	nn	np	np	np	np	np	np	nn	np	nn	--	nn	np
8	emC08.20035730	<nnxnp>	np	nn	nn	np	np	nn	np	np	nn	nn	np	nn	nn	np	np	nn	nn	np	nn	np	nn	np	nn	np	nn	np	np	nn	np	np	nn	nn	nn	np	nn	np	np	np	np	np	np	nn	np	nn	nn	nn	np
8	emC08.20035738	<nnxnp>	np	nn	nn	np	np	nn	np	np	nn	nn	np	nn	nn	np	np	nn	nn	np	nn	np	nn	np	nn	np	nn	np	np	nn	np	np	nn	nn	nn	np	nn	np	np	np	np	np	np	nn	np	nn	nn	nn	np
8	emC08.20035760	<nnxnp>	np	nn	nn	np	np	nn	np	np	nn	nn	np	nn	nn	np	np	nn	nn	np	nn	np	nn	np	nn	np	nn	np	np	nn	np	np	nn	nn	nn	np	nn	np	np	np	np	np	np	nn	np	nn	nn	nn	np
8	emC08.20035771	<nnxnp>	np	nn	nn	np	np	nn	np	np	nn	nn	np	nn	nn	np	np	nn	nn	np	nn	np	nn	np	nn	np	nn	np	np	nn	np	np	nn	nn	nn	np	nn	np	np	np	np	np	np	nn	np	nn	nn	nn	np
8	emC08.20035779	<nnxnp>	np	nn	nn	np	np	nn	np	np	nn	nn	np	nn	nn	np	np	nn	nn	np	nn	np	nn	np	nn	np	nn	np	np	nn	np	np	nn	nn	nn	np	nn	np	np	np	np	np	np	nn	np	nn	nn	nn	np
8	emC08.20185768	<nnxnp>	nn	np	np	nn	nn	np	nn	nn	np	np	nn	np	np	nn	nn	np	np	nn	--	nn	np	nn	np	nn	np	nn	nn	np	nn	nn	np	np	--	nn	np	nn	nn	nn	nn	nn	nn	nn	nn	np	nn	np	nn
8	emC08.20185758	<nnxnp>	np	nn	nn	np	np	nn	np	np	nn	nn	np	nn	nn	np	np	nn	nn	np	--	np	nn	np	nn	np	nn	np	np	nn	np	np	nn	nn	nn	--	nn	np	np	np	np	np	np	nn	np	nn	np	nn	np
8	emC08.7669782	<nnxnp>	--	nn	nn	nn	np	nn	np	np	nn	nn	np	nn	np	np	np	nn	nn	np	nn	np	nn	np	nn	np	nn	np	np	nn	np	np	nn	nn	np	np	nn	np	np	np	np	np	np	nn	np	nn	--	nn	--
8	hmC08.23752670	<nnxnp>	np	nn	np	nn	np	nn	np	nn	nn	np	nn	np	np	np	nn	nn	--	np	nn	nn	nn	nn	nn	np	nn	np	nn	nn	nn	nn	nn	np	np	--	nn	--	np	--	--	np	np	nn	nn	nn	nn	np	np
8	hmC08.18818618	<nnxnp>	np	nn	nn	np	np	nn	np	np	nn	nn	np	nn	nn	np	np	nn	--	np	nn	--	--	np	--	nn	nn	np	np	nn	np	np	nn	nn	np	nn	nn	np	np	np	np	np	np	nn	np	--	nn	np	--
8	hmC08.18818616	<nnxnp>	np	nn	nn	np	np	nn	np	np	nn	nn	np	nn	nn	np	np	nn	--	np	nn	--	--	np	--	nn	nn	np	np	nn	np	np	nn	nn	np	nn	nn	np	np	np	np	np	np	nn	np	--	nn	np	--
8	hmC08.24086719	<nnxnp>	np	nn	np	nn	np	nn	np	nn	nn	--	np	np	--	np	nn	nn	--	nn	nn	nn	--	np	--	np	nn	np	--	nn	np	np	nn	np	np	--	nn	np	np	nn	np	np	np	--	--	nn	nn	np	--
8	hmC08.24086763	<nnxnp>	np	nn	np	nn	np	nn	np	nn	nn	--	np	np	--	np	nn	nn	--	nn	nn	nn	--	np	--	np	nn	np	--	nn	np	np	nn	np	np	--	nn	np	np	nn	np	np	np	--	--	nn	nn	np	--
8	hmC08.24086766	<nnxnp>	np	nn	np	nn	np	nn	np	nn	nn	--	np	np	--	np	nn	nn	--	nn	nn	nn	--	np	--	np	nn	np	--	nn	np	np	nn	np	np	--	nn	np	np	nn	np	np	np	--	--	nn	nn	np	--
8	hmC08.6751217	<nnxnp>	np	nn	nn	np	np	nn	np	np	nn	nn	nn	nn	nn	np	--	nn	nn	np	--	--	np	np	nn	np	nn	np	np	nn	np	np	--	nn	nn	np	nn	np	np	np	np	np	np	nn	np	nn	nn	np	--
8	hmC08.1037870	<nnxnp>	np	nn	nn	np	--	nn	np	np	nn	nn	--	nn	nn	np	--	nn	nn	np	--	nn	np	np	nn	np	--	np	np	nn	np	np	nn	nn	nn	--	nn	np	np	np	--	np	np	--	np	nn	nn	nn	--
8	hmC08.17040614	<nnxnp>	np	nn	nn	np	np	nn	np	np	nn	nn	np	nn	nn	np	np	nn	--	np	nn	nn	np	np	nn	--	nn	np	np	nn	np	np	nn	nn	nn	--	nn	np	np	np	np	np	np	nn	np	nn	nn	np	--
8	hmC08.17805095	<nnxnp>	np	nn	np	nn	np	nn	np	nn	nn	np	np	np	np	np	nn	nn	--	np	--	nn	--	nn	nn	np	nn	np	np	nn	nn	np	nn	np	--	--	nn	np	np	nn	np	np	np	--	nn	nn	nn	--	--
8	hmC08.8709501	<nnxnp>	nn	np	np	np	np	nn	nn	nn	np	nn	nn	nn	nn	np	np	nn	--	np	nn	np	--	np	--	nn	nn	np	np	np	np	np	--	nn	nn	--	nn	np	np	np	nn	np	nn	--	nn	--	nn	nn	--
8	emLG08_501	<nnxnp>	np	nn	np	nn	np	nn	np	nn	nn	np	--	np	np	np	nn	nn	nn	--	nn	nn	nn	np	nn	--	nn	np	np	nn	nn	np	nn	np	np	np	nn	np	np	nn	np	np	np	nn	nn	nn	np	--	np
8	hmLG08_601	<nnxnp>	np	nn	nn	np	np	nn	np	np	nn	nn	np	nn	nn	np	np	nn	--	np	nn	nn	np	np	nn	--	nn	np	--	nn	np	np	nn	nn	nn	np	nn	np	np	np	np	nn	np	nn	np	nn	nn	np	--
8	hmLG08_602	<nnxnp>	nn	np	np	nn	nn	np	nn	nn	np	np	np	np	np	nn	nn	--	--	nn	np	nn	nn	nn	np	nn	np	nn	nn	np	nn	nn	nn	np	np	nn	np	nn	nn	nn	nn	nn	nn	--	nn	np	np	nn	--
8	hmLG08_603	<nnxnp>	np	nn	nn	np	np	nn	np	np	nn	nn	np	nn	nn	np	np	nn	--	np	nn	nn	np	np	nn	--	nn	np	np	nn	np	np	nn	nn	nn	--	nn	np	np	np	np	np	np	nn	np	nn	nn	np	--
8	hmLG08_604	<nnxnp>	np	nn	nn	np	np	nn	np	np	nn	nn	np	nn	nn	np	np	nn	--	np	nn	nn	np	np	nn	--	nn	np	np	nn	np	np	nn	nn	nn	--	nn	np	np	np	np	np	np	nn	np	nn	nn	np	--
8	hmLG08_605	<nnxnp>	np	nn	nn	np	np	nn	np	np	nn	nn	np	nn	nn	np	--	nn	--	np	nn	nn	np	np	nn	--	nn	np	np	nn	np	np	nn	nn	nn	--	nn	--	np	np	np	np	np	nn	np	np	nn	np	np
8	hmLG08_606	<nnxnp>	nn	np	np	np	np	nn	nn	nn	np	nn	nn	nn	nn	np	np	nn	--	np	nn	np	--	np	--	nn	nn	np	np	np	np	np	--	nn	nn	--	nn	np	np	np	nn	np	nn	--	nn	--	nn	nn	--
9	eNLG09_001	<nnxnp>	np	nn	nn	nn	nn	np	np	nn	nn	np	nn	np	nn	--	nn	nn	nn	nn	nn	nn	nn	nn	np	nn	np	nn	np	nn	nn	nn	nn	nn	np	nn	nn	np	nn	np	nn	nn	np	nn	--	np	--	--	nn
9	eNLG09_002	<nnxnp>	np	nn	nn	nn	nn	np	np	nn	nn	np	nn	np	nn	--	nn	nn	nn	nn	nn	nn	nn	nn	np	nn	np	nn	np	nn	nn	nn	nn	nn	np	nn	nn	np	nn	np	nn	nn	np	nn	--	np	--	--	nn
9	eNLG09_003	<hkxhk>	--	--	kk	hh	hh	hk	--	kk	hk	kk	--	hh	hk	kk	hk	hh	hh	hh	--	hk	hh	kk	hk	hk	hk	hk	hk	--	hk	hh	hh	hk	hh	hh	hk	--	hh	hk	--	hh	kk	--	kk	--	kk	hk	--
9	euLG09_004	<nnxnp>	nn	np	np	nn	nn	nn	np	np	nn	np	--	nn	np	np	nn	nn	nn	--	--	nn	nn	np	np	nn	np	nn	np	nn	nn	nn	nn	np	nn	nn	np	--	nn	np	np	nn	--	nn	np	nn	--	np	--
9	euLG09_005	<lmxll>	lm	ll	lm	ll	ll	lm	ll	lm	lm	lm	ll	ll	ll	lm	lm	ll	ll	ll	ll	--	ll	lm	ll	lm	ll	lm	ll	lm	lm	ll	ll	ll	ll	ll	ll	lm	ll	ll	lm	ll	lm	ll	--	ll	lm	ll	ll
9	euLG09_006	<nnxnp>	np	np	np	np	nn	np	np	nn	nn	np	nn	np	nn	np	nn	nn	nn	nn	--	nn	nn	nn	np	nn	nn	nn	np	nn	nn	--	nn	nn	np	nn	nn	np	nn	np	np	nn	np	nn	np	np	--	--	nn
9	euLG09_007	<lmxll>	ll	ll	ll	ll	ll	ll	lm	ll	lm	ll	lm	lm	ll	ll	lm	lm	lm	ll	lm	lm	lm	ll	lm	ll	lm	lm	ll	ll	lm	ll	lm	lm	--	ll	lm	ll	lm	lm	ll	ll	lm	lm	--	ll	--	lm	--
9	euLG09_008	<lmxll>	ll	ll	ll	ll	ll	ll	lm	ll	lm	ll	lm	lm	ll	ll	lm	lm	lm	ll	lm	lm	lm	ll	lm	ll	lm	lm	ll	ll	lm	ll	lm	lm	--	ll	lm	ll	lm	lm	ll	ll	lm	lm	--	ll	--	lm	--
9	euC09.19206438	<nnxnp>	nn	--	np	np	nn	nn	np	np	nn	np	nn	nn	np	np	nn	nn	nn	nn	np	nn	nn	np	np	nn	np	nn	np	nn	nn	nn	nn	--	nn	nn	np	nn	nn	np	--	nn	np	np	np	nn	--	--	nn
9	euC09.27118374	<lmxll>	ll	ll	lm	ll	ll	lm	ll	ll	lm	lm	ll	ll	ll	lm	lm	ll	ll	ll	--	lm	ll	lm	ll	--	ll	lm	ll	ll	lm	ll	ll	ll	ll	ll	ll	lm	ll	ll	lm	ll	lm	--	--	ll	--	ll	ll
9	euC09.27194510	<lmxll>	ll	lm	lm	lm	ll	lm	lm	lm	lm	lm	ll	ll	lm	lm	lm	ll	ll	ll	ll	lm	ll	lm	ll	--	lm	lm	lm	ll	ll	ll	ll	ll	ll	ll	lm	lm	ll	lm	lm	ll	lm	--	lm	lm	lm	lm	ll
9	euC09.27194571	<lmxll>	ll	lm	lm	lm	ll	lm	lm	lm	lm	lm	ll	ll	lm	lm	lm	ll	ll	ll	ll	lm	ll	lm	ll	--	lm	lm	lm	ll	ll	ll	ll	ll	ll	ll	lm	lm	ll	lm	lm	ll	lm	--	lm	lm	lm	lm	ll
9	euC09.27194574	<lmxll>	ll	lm	lm	lm	ll	lm	lm	lm	lm	lm	ll	ll	lm	lm	lm	ll	ll	ll	ll	lm	ll	lm	ll	--	lm	lm	lm	ll	ll	ll	ll	ll	ll	ll	lm	lm	ll	lm	lm	ll	lm	--	lm	lm	lm	lm	ll
9	euC09.2795438	<nnxnp>	nn	np	np	nn	np	nn	nn	np	np	nn	--	nn	np	nn	np	np	np	--	--	np	np	np	nn	np	nn	np	nn	np	np	nn	np	np	nn	np	np	--	np	nn	--	np	--	nn	nn	nn	--	nn	--
9	euC09.28295288	<nnxnp>	nn	np	np	nn	nn	nn	np	np	np	np	np	nn	--	np	np	np	np	nn	--	nn	nn	--	np	nn	np	np	np	nn	nn	nn	nn	np	nn	nn	np	np	nn	np	np	nn	np	--	np	np	--	np	nn
9	euC09.28295322	<nnxnp>	nn	np	np	nn	nn	nn	np	np	np	np	np	nn	--	np	np	np	np	nn	--	nn	nn	--	np	nn	np	np	np	nn	nn	nn	nn	np	nn	nn	np	np	nn	np	np	nn	np	--	np	nn	--	np	nn
9	euC09.383395	<nnxnp>	np	nn	nn	nn	nn	np	np	nn	nn	np	nn	np	nn	np	nn	nn	nn	nn	nn	nn	nn	nn	np	nn	np	nn	--	nn	nn	nn	nn	nn	--	nn	nn	np	nn	np	nn	nn	np	np	np	np	--	np	nn
9	euC09.5302055	<lmxll>	--	lm	lm	lm	lm	lm	ll	lm	ll	lm	ll	ll	lm	--	ll	ll	ll	--	ll	--	ll	lm	lm	lm	ll	ll	lm	lm	--	lm	ll	ll	--	--	ll	--	ll	ll	lm	lm	ll	--	lm	ll	--	ll	lm
9	euC09.5461569	<lmxll>	lm	lm	lm	lm	lm	lm	ll	lm	ll	lm	ll	ll	lm	--	ll	ll	ll	--	ll	ll	ll	lm	--	lm	ll	ll	lm	lm	ll	--	ll	ll	lm	lm	ll	lm	ll	ll	lm	lm	ll	ll	lm	ll	--	ll	lm
9	euC09.5461571	<lmxll>	lm	lm	lm	lm	lm	lm	ll	lm	ll	lm	ll	ll	lm	--	ll	ll	ll	--	ll	ll	ll	lm	--	lm	ll	ll	lm	lm	ll	--	ll	ll	lm	lm	ll	lm	ll	ll	lm	lm	ll	ll	lm	ll	--	ll	lm
9	euLG09_009	<nnxnp>	nn	nn	nn	nn	np	nn	nn	np	np	nn	np	nn	--	nn	np	np	np	--	nn	np	np	np	nn	np	np	np	nn	np	np	nn	np	np	nn	np	np	nn	np	nn	nn	np	nn	np	--	nn	nn	nn	np
9	euLG09_010	<lmxll>	ll	lm	ll	lm	ll	ll	--	ll	lm	ll	lm	lm	ll	ll	lm	lm	lm	ll	lm	lm	ll	ll	ll	ll	lm	lm	lm	ll	lm	--	ll	lm	ll	ll	lm	ll	lm	lm	ll	ll	lm	lm	ll	lm	--	--	--
9	euLG09_011	<lmxll>	ll	lm	ll	lm	ll	ll	--	ll	lm	ll	lm	lm	ll	ll	lm	lm	lm	ll	lm	lm	ll	ll	ll	ll	lm	lm	lm	ll	lm	--	ll	lm	ll	ll	lm	ll	lm	lm	ll	ll	lm	lm	ll	lm	--	--	--
9	euLG09_012	<lmxll>	lm	lm	lm	lm	ll	lm	ll	lm	lm	lm	ll	ll	ll	--	lm	ll	ll	--	ll	lm	ll	lm	ll	lm	ll	lm	ll	--	lm	--	ll	ll	ll	ll	ll	lm	ll	ll	lm	ll	ll	--	lm	ll	--	--	ll
9	euLG09_013	<nnxnp>	nn	np	np	nn	nn	nn	--	np	nn	np	np	nn	np	np	np	nn	nn	nn	np	nn	nn	np	np	nn	np	np	np	nn	nn	nn	nn	np	nn	nn	np	np	nn	np	np	nn	--	nn	np	nn	--	--	nn
9	euLG09_014	<nnxnp>	nn	np	np	nn	nn	nn	--	np	nn	np	np	nn	np	np	np	nn	nn	nn	np	nn	nn	np	np	nn	np	np	np	nn	nn	nn	nn	np	nn	nn	np	np	nn	np	np	nn	--	nn	np	nn	--	--	nn
9	euM004948.427.5625	<nnxnp>	nn	np	np	nn	nn	nn	np	np	nn	np	nn	nn	np	np	nn	nn	nn	nn	np	nn	nn	np	np	nn	np	nn	np	nn	nn	nn	nn	--	nn	nn	np	np	nn	np	np	nn	--	nn	np	nn	--	np	nn
9	euM004948.427.5657	<nnxnp>	nn	np	np	nn	nn	nn	np	np	nn	np	nn	nn	np	np	nn	nn	nn	nn	np	nn	nn	np	np	nn	np	nn	np	nn	nn	nn	nn	--	nn	nn	np	np	nn	np	np	nn	--	nn	np	nn	--	np	nn
9	euM017426.37.276	<nnxnp>	nn	np	np	nn	np	nn	nn	np	np	nn	np	nn	np	nn	np	np	np	--	nn	np	np	np	nn	np	np	np	nn	np	np	np	np	np	nn	np	np	nn	np	nn	nn	np	nn	nn	nn	nn	nn	nn	--
9	euM017426.37.301	<nnxnp>	nn	np	np	nn	np	nn	nn	np	np	nn	np	nn	np	nn	np	np	np	--	nn	np	np	np	nn	np	np	np	nn	np	np	np	np	np	nn	np	np	nn	np	nn	nn	np	nn	nn	nn	nn	nn	nn	--
9	euM042083.2.422	<nnxnp>	np	nn	nn	nn	nn	np	np	nn	nn	np	nn	np	nn	np	nn	nn	nn	nn	np	nn	nn	nn	np	nn	np	nn	np	nn	nn	nn	nn	nn	np	nn	nn	np	nn	np	np	nn	np	nn	np	np	np	np	nn
9	euM042083.2.450	<nnxnp>	np	nn	nn	nn	nn	np	np	nn	nn	np	nn	np	nn	np	nn	nn	nn	nn	np	nn	nn	nn	np	nn	np	nn	np	nn	nn	nn	nn	nn	np	nn	nn	np	nn	np	np	nn	np	nn	np	np	np	np	nn
9	hNLG09_015	<nnxnp>	nn	np	np	nn	nn	nn	np	np	nn	np	nn	nn	np	np	nn	nn	--	nn	np	nn	np	nn	np	nn	--	nn	np	nn	nn	nn	nn	np	nn	--	--	np	nn	np	--	nn	np	--	np	nn	np	nn	np
9	hNLG09_016	<nnxnp>	nn	np	np	nn	nn	nn	np	np	nn	--	nn	nn	np	np	nn	nn	--	nn	nn	nn	--	nn	np	nn	np	nn	--	nn	nn	nn	nn	np	nn	nn	--	np	nn	np	--	nn	--	nn	np	nn	np	nn	--
9	hmC09.254785	<lmxll>	ll	lm	ll	ll	ll	ll	lm	ll	lm	ll	ll	lm	ll	ll	lm	lm	--	ll	ll	ll	ll	--	ll	ll	lm	lm	lm	ll	lm	ll	ll	lm	ll	ll	--	ll	lm	lm	ll	ll	lm	--	ll	ll	lm	ll	ll
9	huLG09_017	<hkxhk>	hk	hk	kk	hh	hh	hk	hk	kk	hk	kk	hh	hh	hk	kk	hk	hh	hh	hh	--	hh	kk	hk	hk	hk	hk	hk	hk	hk	hk	hh	--	hk	hh	hh	hk	kk	hh	hk	kk	hh	kk	--	kk	hk	hk	--	kk
9	huLG09_018	<lmxll>	lm	lm	--	lm	ll	lm	ll	lm	lm	lm	ll	ll	ll	lm	--	ll	--	lm	--	ll	--	lm	ll	lm	ll	lm	ll	lm	lm	ll	ll	ll	ll	ll	ll	lm	ll	ll	lm	ll	ll	--	lm	lm	ll	ll	--
9	huLG09_019	<lmxll>	lm	ll	lm	--	ll	lm	ll	lm	lm	lm	ll	ll	ll	lm	--	ll	--	ll	ll	ll	lm	lm	--	lm	ll	lm	ll	lm	lm	ll	ll	ll	ll	ll	ll	lm	ll	ll	lm	ll	lm	ll	lm	lm	ll	ll	ll
9	huLG09_020	<hkxhk>	hk	hk	hh	kk	kk	hk	hk	hh	hk	hh	kk	kk	hk	hh	hh	kk	--	kk	hk	kk	hh	hk	hk	hk	--	hk	hk	hk	hk	kk	kk	hk	kk	kk	hk	hh	kk	hk	hh	kk	hh	--	hh	kk	hk	kk	hh
9	huLG09_021	<lmxll>	lm	ll	lm	ll	ll	lm	ll	lm	lm	lm	ll	ll	ll	--	--	ll	ll	ll	ll	ll	lm	lm	ll	lm	ll	lm	--	lm	lm	ll	ll	ll	ll	ll	ll	lm	ll	ll	lm	ll	lm	ll	lm	lm	ll	ll	lm
9	huLG09_022	<hkxhk>	hk	hk	hh	kk	kk	hk	hk	hh	hk	hh	kk	kk	--	hh	--	kk	--	kk	kk	kk	hh	hk	--	hk	hk	hk	hk	hk	hk	kk	kk	hk	kk	--	hk	hh	kk	hk	hh	kk	hh	--	hh	hk	hk	kk	hh
9	huLG09_023	<nnxnp>	nn	np	--	nn	nn	nn	np	np	nn	np	nn	nn	np	np	nn	nn	nn	nn	--	nn	np	nn	np	nn	np	nn	np	nn	nn	nn	nn	np	nn	--	np	--	nn	np	--	nn	np	--	np	nn	np	nn	--
9	huLG09_024	<lmxll>	ll	ll	ll	lm	ll	lm	ll	ll	lm	lm	--	ll	--	lm	--	ll	ll	ll	--	ll	lm	lm	ll	--	ll	lm	ll	ll	lm	ll	ll	ll	ll	--	ll	lm	ll	ll	ll	--	lm	--	lm	--	ll	ll	ll
9	huLG09_025	<lmxll>	ll	ll	ll	ll	ll	ll	lm	ll	lm	--	--	lm	ll	ll	--	lm	lm	ll	--	lm	ll	lm	lm	ll	lm	lm	ll	ll	lm	ll	--	lm	ll	--	lm	ll	lm	lm	ll	ll	lm	lm	ll	ll	lm	ll	ll
9	huLG09_026	<lmxll>	ll	ll	ll	ll	ll	ll	lm	ll	lm	--	--	lm	ll	ll	--	lm	lm	ll	--	lm	ll	lm	lm	ll	lm	lm	ll	ll	lm	ll	--	lm	ll	--	lm	ll	lm	lm	ll	ll	lm	lm	ll	ll	lm	ll	ll
9	huLG09_027	<lmxll>	--	ll	--	ll	ll	lm	ll	lm	lm	--	ll	ll	ll	lm	lm	ll	--	ll	ll	ll	lm	--	ll	lm	ll	lm	ll	lm	lm	ll	ll	ll	ll	ll	ll	lm	ll	ll	lm	ll	lm	ll	lm	ll	ll	ll	--
9	huLG09_028	<lmxll>	lm	ll	lm	ll	ll	lm	ll	lm	lm	lm	ll	ll	ll	lm	--	ll	ll	ll	--	ll	lm	lm	ll	lm	ll	lm	ll	lm	lm	ll	ll	ll	ll	--	ll	lm	ll	ll	lm	ll	lm	ll	lm	ll	ll	ll	--
9	huLG09_029	<lmxll>	--	--	--	lm	lm	lm	ll	lm	ll	lm	ll	ll	lm	lm	lm	ll	ll	lm	ll	ll	lm	ll	ll	lm	ll	ll	ll	lm	ll	lm	ll	ll	ll	--	ll	ll	ll	ll	--	lm	ll	--	lm	ll	ll	lm	--
9	huLG09_030	<nnxnp>	nn	np	np	nn	nn	nn	np	np	nn	np	nn	nn	--	np	nn	nn	nn	nn	--	nn	--	nn	np	nn	np	nn	np	nn	nn	nn	nn	np	nn	nn	--	np	nn	np	--	nn	np	--	--	nn	np	nn	--
9	huC09.1020741	<nnxnp>	--	--	np	nn	np	nn	nn	np	np	--	np	nn	np	nn	np	np	--	np	--	--	--	np	nn	np	nn	np	nn	np	np	np	--	np	nn	np	--	nn	np	nn	--	np	nn	np	nn	nn	nn	np	nn
9	huC09.10965349	<lmxll>	lm	lm	--	lm	lm	lm	ll	--	ll	lm	ll	ll	lm	lm	--	ll	ll	--	ll	ll	lm	ll	ll	lm	ll	ll	ll	lm	ll	lm	ll	ll	ll	lm	--	lm	ll	ll	lm	lm	ll	ll	lm	ll	ll	lm	--
9	huC09.11175488	<hkxhk>	--	hh	hh	hk	--	hk	hk	hk	kk	hh	kk	hk	hk	hh	hk	kk	--	--	--	kk	hk	kk	hk	hk	kk	kk	--	hk	kk	--	--	hk	--	hk	hk	hh	kk	hk	hh	--	hk	kk	hh	kk	hk	hk	--
9	huC09.11606751	<hkxhk>	hk	hh	hh	hk	hk	hk	hk	hk	hk	hh	kk	hk	hk	hh	--	kk	kk	hk	hh	kk	--	kk	--	hk	kk	kk	hk	hk	kk	hk	kk	hk	hk	--	hk	hh	kk	hk	hh	hh	hk	--	hh	hk	hk	hk	--
9	huC09.12465152	<hkxhk>	hk	kk	kk	hk	hh	hk	hk	kk	hk	kk	hh	hh	kk	kk	--	hh	--	hk	hk	hh	hk	hk	--	hk	hh	hh	hk	hk	hh	--	hh	hk	hk	--	--	kk	hh	hh	kk	hh	hk	--	kk	hk	--	hk	kk
9	huC09.1247017	<hkxhk>	kk	hh	hk	hk	hk	kk	hk	hk	hh	kk	--	hk	hk	kk	hh	hh	--	hk	--	--	hk	--	kk	--	hk	hh	--	hk	hh	hk	--	hh	kk	--	hh	kk	hh	hk	hk	hk	hk	--	kk	--	hk	hk	kk
9	huC09.1247099	<hkxhk>	hh	kk	hk	hk	hk	hh	hk	hk	kk	hh	--	hk	hk	hh	kk	kk	--	hk	--	--	hk	--	hh	--	hk	kk	--	hk	kk	hk	--	kk	hh	--	kk	hh	kk	hk	hk	hk	hk	--	hh	--	hk	hk	hh
9	huC09.1247102	<hkxhk>	kk	hh	hk	hk	hk	kk	hk	hk	hh	kk	--	hk	hk	kk	hh	hh	--	hk	--	--	hk	--	kk	--	hk	hh	--	hk	hh	hk	--	hh	kk	--	hh	kk	hh	hk	hk	hk	hk	--	kk	--	hk	hk	kk
9	huC09.13616347	<hkxhk>	--	hh	hh	hk	kk	hk	hk	hh	hk	hh	kk	kk	hh	hh	hk	kk	--	hk	--	kk	--	hk	hk	hk	kk	kk	hk	hk	kk	hk	--	hk	hk	--	hk	hh	kk	hh	hh	kk	hk	--	--	hk	hk	kk	--
9	huC09.14037109	<hkxhk>	hk	hh	hh	hk	kk	hk	hk	hh	hk	hh	kk	kk	hh	hh	--	kk	--	hk	hk	kk	hk	hk	hk	kk	kk	kk	hk	hk	kk	hk	--	hk	hk	--	hk	hh	kk	hk	hh	kk	hk	kk	hh	hk	hk	kk	hh
9	huC09.14037183	<hkxhk>	hk	hh	hh	hk	kk	hk	hk	hh	hk	hh	kk	kk	hh	hh	--	kk	--	hk	hk	kk	hk	hk	hk	kk	kk	kk	hk	hk	kk	hk	--	hk	hk	--	hk	hh	kk	hk	hh	kk	hk	kk	hh	hk	hk	kk	hh
9	huC09.14037190	<hkxhk>	hk	kk	kk	hk	hh	hk	hk	kk	hk	kk	hh	hh	kk	kk	--	hh	--	hk	hk	hh	hk	hk	hk	hh	hh	hh	hk	hk	hh	hk	--	hk	hk	--	hk	kk	hh	hk	kk	hh	hk	hh	kk	hk	hk	hh	kk
9	huC09.1453079	<nnxnp>	np	nn	nn	nn	nn	np	np	nn	nn	np	nn	np	nn	np	nn	nn	--	nn	--	nn	nn	nn	np	nn	np	nn	np	nn	nn	nn	nn	nn	np	nn	nn	np	nn	np	nn	nn	np	nn	np	np	np	nn	--
9	huC09.16708289	<hkxhk>	hk	hh	hh	hk	kk	hk	hk	hh	hk	hh	kk	kk	hh	hh	--	kk	kk	hk	kk	kk	--	hk	hk	hk	hk	kk	hk	hk	kk	hk	kk	hk	hk	hk	--	hh	kk	hk	hh	kk	hk	kk	hh	hk	kk	kk	hh
9	huC09.17161657	<hkxhk>	hk	hh	hh	hk	kk	hk	hk	hh	hk	hh	kk	kk	hk	hh	hk	kk	kk	hk	hk	kk	--	hk	hk	hk	hk	kk	hk	hk	kk	hk	kk	hk	--	hk	hk	hh	kk	hk	hh	kk	hk	kk	hh	hk	hk	kk	hh
9	huC09.17428365	<nnxnp>	nn	np	np	nn	nn	nn	np	np	nn	np	nn	nn	np	np	nn	nn	nn	nn	np	nn	nn	nn	np	nn	np	nn	np	nn	nn	nn	nn	np	np	nn	np	np	nn	np	np	nn	np	nn	np	np	np	nn	--
9	huC09.17777979	<lmxll>	lm	lm	lm	lm	ll	lm	ll	lm	lm	lm	ll	ll	ll	--	lm	ll	--	lm	ll	--	--	lm	ll	ll	ll	lm	--	lm	lm	ll	ll	ll	ll	lm	ll	lm	ll	ll	--	ll	ll	--	lm	lm	ll	ll	--
9	huC09.18249315	<nnxnp>	nn	np	np	np	nn	nn	np	--	nn	np	nn	nn	--	np	nn	nn	nn	nn	np	--	np	nn	np	nn	np	nn	np	nn	nn	nn	nn	np	nn	nn	np	np	nn	np	np	nn	np	--	np	np	np	nn	--
9	huC09.18559223	<nnxnp>	nn	np	np	nn	nn	nn	np	np	nn	np	nn	nn	np	np	nn	nn	--	nn	nn	nn	--	nn	nn	nn	np	nn	np	nn	nn	nn	nn	np	nn	--	np	np	nn	np	--	nn	np	nn	np	nn	np	nn	--
9	huC09.18594344	<hkxhk>	hk	hh	hh	hk	kk	hk	hk	hh	hk	hh	kk	kk	--	hh	--	kk	kk	hk	--	kk	hh	--	--	hk	--	hk	hk	hk	hk	kk	kk	hk	kk	kk	--	hh	kk	--	hh	--	hk	kk	hh	hk	hk	kk	hh
9	huC09.18594348	<hkxhk>	hk	hh	hh	hk	kk	hk	hk	hh	hk	hh	kk	kk	--	hh	--	kk	kk	hk	--	kk	hh	--	--	hk	--	hk	hk	hk	hk	kk	kk	hk	kk	kk	--	hh	kk	--	hh	--	hk	kk	hh	hk	hk	kk	hh
9	huC09.18718223	<hkxhk>	hk	kk	kk	hh	hh	hk	hk	kk	hk	kk	hh	hh	hk	kk	hk	hh	--	hk	--	hh	kk	hk	hk	kk	hk	hk	--	hk	hk	hh	hh	--	hh	hh	hk	kk	hh	hk	kk	hh	hk	hh	kk	--	hk	hh	kk
9	huC09.18718234	<hkxhk>	hk	kk	kk	hh	hh	hk	hk	kk	hk	kk	hh	hh	hk	kk	hk	hh	--	hk	--	hh	kk	hk	hk	kk	hk	hk	--	hk	hk	hh	hh	--	hh	hh	hk	kk	hh	hk	kk	hh	hk	hh	kk	--	hk	hh	kk
9	huC09.18718239	<hkxhk>	hk	hh	hh	kk	kk	hk	hk	hh	hk	hh	kk	kk	hk	hh	hk	kk	--	hk	--	kk	hh	hk	hk	hh	hk	hk	--	hk	hk	kk	kk	--	kk	kk	hk	hh	kk	hk	hh	kk	hk	kk	hh	--	hk	kk	hh
9	huC09.18718240	<hkxhk>	hk	kk	kk	hh	hh	hk	hk	kk	hk	kk	hh	hh	hk	kk	hk	hh	--	hk	--	hh	kk	hk	hk	kk	hk	hk	--	hk	hk	hh	hh	--	hh	hh	hk	kk	hh	hk	kk	hh	hk	hh	kk	--	hk	hh	kk
9	huC09.18869267	<hkxhk>	hk	kk	kk	hh	hh	hk	hk	kk	hk	kk	hh	hh	hk	kk	--	hh	hh	hk	--	--	kk	hk	hk	hk	hk	hk	hk	--	hk	hh	hh	hk	hh	--	kk	kk	hh	hk	kk	hh	hk	--	kk	hk	hk	hh	kk
9	huC09.19244824	<hkxhk>	hk	kk	kk	hk	hh	hk	hk	kk	hk	kk	hh	hh	hk	kk	hk	hh	--	hk	--	hh	kk	hk	hk	--	hk	hk	hk	hk	hk	hh	hh	hk	hh	hh	hk	kk	hh	hk	kk	hh	hk	hh	kk	hh	hk	hh	--
9	huC09.19261038	<nnxnp>	nn	np	np	np	nn	nn	np	--	nn	--	nn	nn	np	np	nn	nn	--	nn	--	nn	--	nn	np	nn	np	nn	--	nn	nn	nn	nn	np	nn	nn	np	np	nn	nn	--	nn	np	nn	np	nn	np	nn	np
9	huC09.19556470	<hkxhk>	--	hh	hh	hk	kk	hk	hk	hh	hk	hh	kk	kk	hk	hh	--	kk	--	kk	--	kk	hh	hk	hk	hk	hk	hk	hk	--	hk	kk	--	hk	kk	--	--	hh	kk	hk	hh	kk	hk	--	hh	hk	hk	kk	hh
9	huC09.1961730	<nnxnp>	nn	np	--	np	np	nn	nn	np	np	--	np	nn	np	nn	np	np	--	np	--	--	np	np	nn	np	nn	np	nn	np	np	np	--	np	nn	np	np	nn	np	nn	np	np	nn	np	nn	--	nn	np	--
9	huC09.1961745	<nnxnp>	nn	np	--	np	np	nn	nn	np	np	--	np	nn	np	nn	np	np	--	np	--	--	np	np	nn	np	nn	np	nn	np	np	np	--	np	nn	np	np	nn	np	nn	np	np	nn	np	nn	--	nn	np	--
9	huC09.19735850	<hkxhk>	hk	kk	kk	hh	hh	hk	hk	kk	--	kk	hh	hh	hk	kk	hk	hh	hh	hh	hk	hh	kk	hk	hk	hk	--	hk	hk	hk	hk	hh	hh	hk	hh	hh	hk	kk	hh	hk	kk	hh	kk	--	kk	hk	hk	hh	kk
9	huC09.20304222	<lmxll>	lm	ll	lm	ll	ll	lm	ll	lm	lm	lm	ll	ll	ll	lm	lm	ll	ll	ll	ll	ll	--	lm	ll	lm	ll	lm	ll	lm	lm	ll	ll	ll	ll	ll	ll	lm	ll	ll	lm	ll	lm	ll	lm	ll	ll	ll	--
9	huC09.21378273	<lmxll>	lm	ll	lm	ll	ll	lm	ll	lm	lm	--	ll	ll	ll	lm	--	ll	--	--	ll	ll	lm	lm	ll	--	ll	lm	ll	lm	lm	ll	--	ll	ll	--	ll	lm	ll	ll	lm	ll	lm	ll	lm	ll	ll	ll	--
9	huC09.21668799	<hkxhk>	hk	hk	kk	hk	hh	hk	hk	kk	hk	kk	hh	hh	hk	kk	hk	hh	hh	hh	hk	hh	kk	hk	hk	hk	hk	hk	hk	hk	hk	hh	hh	hk	hh	hh	hk	kk	hh	hk	kk	hh	kk	kk	kk	hk	hk	hh	kk
9	huC09.21668800	<hkxhk>	hk	hk	kk	hh	hh	hk	hk	kk	hk	kk	hh	hh	hk	kk	hk	hh	hh	hh	hk	hh	kk	hk	hk	hk	hk	hk	hk	hk	hk	hh	hh	hk	hh	hh	hk	kk	hh	hk	kk	hh	kk	hh	kk	hk	hk	hh	kk
9	huC09.21925842	<lmxll>	--	ll	lm	ll	ll	lm	ll	lm	lm	lm	ll	ll	ll	lm	lm	ll	ll	ll	ll	--	--	lm	ll	lm	ll	lm	ll	lm	lm	ll	ll	ll	ll	ll	ll	lm	ll	ll	lm	ll	lm	ll	--	lm	ll	ll	--
9	huC09.2370107	<nnxnp>	nn	np	np	nn	np	nn	nn	np	np	nn	np	nn	np	nn	np	np	--	np	--	--	np	np	nn	--	nn	np	nn	np	np	np	np	np	nn	np	np	nn	np	nn	--	np	nn	np	nn	nn	nn	np	--
9	huC09.26692447	<hkxhk>	hk	--	hh	hk	kk	hk	hk	hk	hk	hh	kk	kk	hk	hh	hh	kk	--	kk	hh	--	hh	--	hk	hk	hk	hk	hk	hk	hk	kk	kk	hk	kk	kk	hk	hh	kk	hk	hh	kk	hh	--	hh	hk	hk	kk	hh
9	huC09.27185642	<hkxhk>	kk	--	hh	kk	kk	hk	hk	hk	hk	hh	kk	kk	hk	hh	hh	kk	--	kk	hh	kk	hh	hk	--	hk	hk	hk	hk	kk	hk	kk	kk	hk	kk	kk	hk	hh	kk	hk	hh	kk	hh	--	hh	hk	--	kk	hh
9	huC09.27197664	<nnxnp>	nn	np	np	nn	nn	nn	np	np	nn	np	nn	nn	nn	np	np	nn	nn	nn	--	nn	--	nn	--	nn	np	nn	np	nn	nn	nn	nn	np	nn	--	np	np	nn	np	np	nn	np	--	np	nn	np	nn	--
9	huC09.27682925	<lmxll>	--	lm	ll	lm	lm	ll	lm	lm	ll	ll	--	lm	lm	ll	ll	lm	--	lm	ll	lm	ll	ll	lm	ll	lm	ll	lm	lm	ll	--	lm	lm	lm	--	lm	ll	lm	--	ll	lm	ll	lm	ll	ll	lm	lm	lm
9	huC09.27682948	<lmxll>	--	lm	ll	lm	lm	ll	lm	lm	ll	ll	--	lm	lm	ll	ll	lm	--	lm	ll	lm	ll	ll	lm	ll	lm	ll	lm	lm	ll	--	lm	lm	lm	--	lm	ll	lm	--	ll	lm	ll	lm	ll	ll	lm	lm	lm
9	huC09.28065291	<nnxnp>	np	nn	nn	nn	--	np	nn	nn	nn	--	nn	np	nn	nn	nn	nn	--	np	--	np	--	np	nn	np	nn	nn	nn	np	np	--	nn	nn	np	--	nn	nn	np	nn	nn	np	nn	nn	nn	np	nn	np	--
9	huC09.28065322	<nnxnp>	np	nn	nn	nn	--	np	nn	nn	nn	--	nn	np	nn	nn	nn	nn	--	np	--	np	--	np	nn	np	nn	nn	nn	np	np	--	nn	nn	np	--	nn	nn	np	nn	nn	np	nn	nn	nn	np	nn	np	--
9	huC09.28065330	<nnxnp>	np	nn	nn	nn	--	np	nn	nn	nn	--	nn	np	nn	nn	nn	nn	--	np	--	np	--	np	nn	np	nn	nn	nn	np	np	--	nn	nn	np	--	nn	nn	np	nn	nn	np	nn	nn	nn	np	nn	np	--
9	huC09.28065334	<nnxnp>	np	nn	nn	nn	--	np	nn	nn	nn	--	nn	np	nn	nn	nn	nn	--	np	--	np	--	np	nn	np	nn	nn	nn	np	np	--	nn	nn	np	--	nn	nn	np	nn	nn	np	nn	nn	nn	np	nn	np	--
9	huC09.28065336	<nnxnp>	np	nn	nn	nn	--	np	nn	nn	nn	--	nn	np	nn	nn	nn	nn	--	np	--	np	--	np	nn	np	nn	nn	nn	np	np	--	nn	nn	np	--	nn	nn	np	nn	nn	np	nn	nn	nn	np	nn	np	--
9	huC09.28092723	<nnxnp>	np	nn	nn	nn	np	np	nn	nn	nn	nn	nn	np	nn	nn	nn	nn	nn	np	--	np	nn	np	nn	np	nn	nn	nn	np	np	np	np	nn	np	np	--	nn	np	nn	nn	--	nn	--	nn	--	nn	np	nn
9	huC09.2866479	<nnxnp>	nn	np	np	np	np	nn	nn	np	np	nn	np	nn	np	nn	np	np	--	np	--	np	np	np	nn	np	nn	np	nn	np	np	np	np	np	nn	np	np	nn	np	nn	np	np	nn	--	nn	--	nn	np	nn
9	huC09.29221672	<nnxnp>	np	np	nn	nn	np	np	nn	np	nn	nn	nn	np	nn	nn	--	nn	nn	np	nn	np	nn	nn	nn	np	nn	nn	nn	np	np	np	np	nn	np	--	nn	nn	np	nn	nn	nn	nn	nn	nn	np	nn	np	nn
9	huC09.29221747	<nnxnp>	np	np	nn	nn	np	np	nn	np	nn	nn	nn	np	nn	nn	--	nn	nn	np	nn	np	nn	nn	nn	np	nn	nn	nn	np	np	np	np	nn	np	--	nn	nn	np	nn	nn	nn	nn	nn	nn	np	nn	np	nn
9	huC09.29462739	<nnxnp>	np	np	nn	nn	np	np	nn	np	nn	nn	nn	np	nn	nn	nn	nn	--	np	--	np	nn	--	nn	np	nn	nn	--	np	np	np	--	nn	np	--	nn	nn	np	nn	nn	nn	nn	nn	nn	np	nn	np	nn
9	huC09.30962967	<hkxhk>	kk	kk	hk	hk	kk	hk	hk	kk	hh	hh	hk	kk	hk	hh	hh	hk	--	kk	--	kk	hh	hh	hk	hk	hk	hh	hk	kk	hk	kk	kk	hk	kk	kk	hk	hh	kk	hk	--	hk	hh	kk	hh	kk	hk	kk	--
9	huC09.30962978	<hkxhk>	kk	kk	hk	hk	kk	hk	hk	kk	hh	hh	hk	kk	hk	hh	hh	hk	--	kk	--	kk	hh	hh	hk	hk	hk	hh	hk	kk	hk	kk	kk	hk	kk	kk	hk	hh	kk	hk	--	hk	hh	kk	hh	kk	hk	kk	--
9	huC09.31218481	<hkxhk>	kk	kk	hk	hk	kk	hk	hk	kk	--	--	hk	kk	hk	hh	hh	kk	--	kk	--	kk	hh	hh	--	hk	hk	hh	hk	kk	hk	kk	kk	hk	kk	kk	hk	hh	kk	hk	--	--	hh	kk	hh	kk	hk	kk	--
9	huC09.31255171	<nnxnp>	np	np	nn	nn	np	np	nn	np	nn	nn	nn	np	nn	nn	nn	nn	--	--	nn	--	nn	nn	nn	np	nn	nn	nn	np	np	np	np	nn	np	np	nn	nn	np	nn	--	nn	nn	np	nn	np	nn	np	--
9	huC09.31328759	<nnxnp>	nn	nn	np	nn	nn	nn	np	nn	np	np	np	nn	np	np	--	np	--	nn	--	nn	--	np	np	nn	np	np	np	nn	nn	--	nn	np	nn	--	np	np	nn	nn	--	np	np	--	np	nn	np	nn	np
9	huC09.3135814	<nnxnp>	nn	np	np	np	np	nn	nn	np	np	nn	np	nn	np	nn	--	np	--	np	--	np	np	np	nn	np	nn	np	nn	np	np	--	--	np	nn	--	np	nn	np	nn	np	np	nn	np	nn	np	nn	np	--
9	huC09.31527604	<hkxhk>	hh	hh	hk	hk	hh	hk	hk	hh	kk	kk	--	hh	hk	kk	--	hk	--	hh	kk	hh	--	kk	hk	hk	hk	kk	hk	hh	hk	hh	hk	hk	hh	--	hk	kk	hh	hk	--	hk	kk	--	kk	--	hk	hh	--
9	huC09.3196878	<nnxnp>	nn	np	np	nn	np	nn	nn	np	np	nn	np	nn	np	nn	np	np	--	np	--	--	np	np	nn	np	nn	np	nn	np	np	np	--	np	nn	--	np	nn	np	nn	np	np	nn	nn	nn	nn	nn	np	--
9	huC09.32606348	<lmxll>	ll	ll	lm	ll	ll	lm	ll	ll	lm	--	--	ll	ll	lm	lm	ll	ll	ll	--	ll	lm	lm	ll	lm	ll	lm	ll	ll	lm	--	ll	ll	ll	ll	ll	lm	ll	ll	lm	ll	lm	ll	lm	ll	ll	ll	--
9	huC09.33131871	<nnxnp>	np	nn	nn	nn	np	np	nn	nn	np	nn	nn	np	nn	nn	nn	np	--	np	--	--	nn	np	nn	--	nn	nn	nn	np	np	np	--	nn	np	--	nn	nn	np	nn	nn	np	nn	--	nn	np	nn	np	--
9	huC09.33542687	<lmxll>	ll	ll	ll	lm	ll	lm	ll	ll	lm	lm	ll	ll	ll	lm	lm	ll	--	ll	lm	ll	lm	lm	ll	lm	ll	lm	ll	ll	lm	ll	--	ll	ll	ll	ll	lm	ll	ll	ll	ll	lm	lm	lm	ll	ll	ll	ll
9	huC09.3395552	<hkxhk>	hh	hk	hk	hk	hk	hh	hk	hk	kk	hh	kk	hk	hk	hh	--	kk	--	hk	kk	hk	--	kk	hh	--	hk	kk	hh	hk	kk	hk	--	kk	hh	--	kk	hh	kk	hk	hh	hh	hk	kk	hh	hk	hk	hk	hh
9	huC09.420371	<nnxnp>	--	nn	nn	nn	nn	np	np	nn	nn	--	nn	np	nn	np	nn	nn	--	nn	nn	nn	nn	nn	np	nn	--	nn	np	nn	nn	--	nn	nn	np	nn	nn	np	nn	np	nn	nn	np	--	np	np	np	nn	--
9	huC09.4358489	<lmxll>	ll	ll	ll	lm	ll	ll	lm	ll	lm	ll	lm	lm	ll	ll	lm	lm	--	ll	lm	ll	ll	lm	ll	ll	lm	lm	ll	--	lm	ll	ll	lm	ll	ll	lm	ll	lm	lm	--	ll	lm	--	ll	lm	lm	ll	--
9	huC09.4666698	<lmxll>	ll	ll	ll	lm	ll	ll	lm	ll	lm	ll	--	lm	ll	ll	--	lm	--	ll	lm	ll	ll	lm	ll	ll	lm	lm	ll	ll	lm	ll	--	lm	ll	--	lm	ll	lm	lm	ll	ll	lm	--	ll	lm	lm	ll	ll
9	huC09.4977174	<nnxnp>	nn	nn	nn	nn	np	nn	nn	np	np	--	np	nn	np	nn	--	np	--	np	nn	np	np	np	--	np	np	np	--	np	np	np	np	np	nn	np	--	nn	np	nn	nn	np	nn	np	nn	nn	nn	np	--
9	huC09.4977216	<nnxnp>	nn	nn	nn	nn	np	nn	nn	np	np	--	np	nn	np	nn	--	np	--	np	nn	np	np	np	--	np	np	np	--	np	np	np	np	np	nn	np	--	nn	np	nn	nn	np	nn	np	nn	nn	nn	np	--
9	huC09.5204906	<lmxll>	--	lm	--	lm	lm	lm	ll	lm	ll	lm	ll	ll	lm	lm	ll	ll	ll	lm	ll	ll	lm	ll	lm	lm	ll	ll	lm	lm	ll	lm	lm	ll	lm	lm	ll	lm	ll	ll	lm	lm	ll	ll	lm	ll	ll	lm	lm
9	huC09.5363136	<lmxll>	--	lm	lm	lm	lm	lm	ll	lm	ll	--	ll	ll	lm	lm	ll	ll	--	lm	ll	ll	--	ll	--	lm	ll	ll	lm	lm	ll	lm	ll	ll	lm	--	ll	lm	ll	ll	lm	lm	ll	ll	lm	ll	ll	lm	--
9	huC09.5602367	<nnxnp>	nn	nn	nn	nn	np	nn	nn	np	np	nn	np	nn	np	nn	np	np	--	np	nn	--	np	--	nn	--	np	np	nn	np	np	np	np	np	nn	--	--	nn	np	nn	nn	np	nn	--	nn	nn	nn	np	nn
9	huC09.5732929	<nnxnp>	nn	nn	nn	nn	np	nn	nn	--	np	nn	np	nn	np	nn	np	np	--	np	nn	np	--	np	nn	np	np	np	nn	np	np	--	nn	np	nn	--	np	nn	np	nn	nn	np	nn	nn	nn	nn	nn	np	--
9	huC09.604279	<nnxnp>	nn	np	np	nn	np	nn	nn	np	np	nn	np	nn	np	nn	np	np	np	np	--	np	np	np	nn	np	nn	np	nn	np	np	np	np	np	nn	np	np	nn	np	nn	np	np	nn	nn	nn	nn	nn	np	--
9	huC09.6685721	<nnxnp>	nn	nn	nn	nn	np	nn	nn	np	np	nn	np	nn	np	nn	--	np	nn	--	nn	np	--	np	nn	np	np	np	nn	--	np	np	np	np	nn	--	np	nn	np	nn	nn	np	nn	nn	nn	nn	nn	np	nn
9	huC09.6685751	<nnxnp>	nn	nn	nn	nn	np	nn	nn	np	np	nn	np	nn	np	nn	--	np	nn	--	nn	np	--	np	nn	np	np	np	nn	--	np	np	np	np	nn	--	np	nn	np	nn	nn	np	nn	nn	nn	nn	nn	np	nn
9	huC09.7763823	<nnxnp>	nn	nn	nn	nn	np	nn	nn	np	np	nn	np	nn	np	nn	--	np	np	np	nn	np	nn	np	nn	np	np	np	nn	np	np	np	np	np	nn	--	--	nn	np	nn	nn	np	nn	--	nn	nn	nn	np	nn
9	huC09.7763832	<nnxnp>	nn	nn	nn	nn	np	nn	nn	np	np	nn	np	nn	np	nn	--	np	np	np	nn	np	nn	np	nn	np	np	np	nn	np	np	np	np	np	nn	--	--	nn	np	nn	nn	np	nn	--	nn	nn	nn	np	nn
9	huC09.883829	<nnxnp>	np	nn	nn	nn	nn	np	np	nn	nn	--	nn	np	nn	np	--	nn	nn	nn	nn	nn	nn	nn	np	nn	np	nn	np	nn	nn	nn	nn	nn	np	nn	nn	np	nn	--	nn	--	np	nn	np	np	np	nn	--
9	huC09.9623955	<nnxnp>	nn	nn	nn	nn	np	nn	nn	np	np	nn	np	nn	np	nn	--	--	--	np	nn	np	np	np	--	--	np	np	nn	np	np	np	--	np	nn	np	nn	nn	np	nn	nn	np	nn	--	nn	nn	nn	np	nn
9	huLG09_031	<lmxll>	lm	lm	lm	lm	ll	lm	ll	lm	lm	lm	ll	ll	ll	lm	--	ll	--	lm	ll	ll	lm	lm	ll	lm	ll	lm	ll	lm	lm	ll	ll	ll	ll	ll	ll	lm	ll	ll	lm	ll	ll	ll	lm	lm	ll	ll	--
9	huLG09_032	<lmxll>	lm	lm	lm	lm	ll	lm	ll	lm	lm	--	ll	ll	ll	lm	--	ll	ll	lm	ll	ll	--	lm	ll	lm	ll	lm	ll	--	lm	ll	ll	ll	ll	--	ll	lm	ll	ll	lm	ll	ll	ll	lm	--	ll	ll	--
9	huLG09_033	<lmxll>	lm	lm	--	lm	ll	lm	ll	lm	lm	lm	ll	ll	ll	lm	lm	ll	ll	lm	ll	ll	lm	lm	ll	lm	ll	lm	ll	lm	lm	ll	ll	ll	ll	ll	ll	lm	ll	ll	lm	ll	ll	--	--	ll	ll	ll	lm
9	huLG09_034	<lmxll>	lm	lm	--	lm	ll	lm	ll	lm	lm	lm	ll	ll	ll	lm	lm	ll	ll	lm	ll	ll	lm	lm	ll	lm	ll	lm	ll	lm	lm	ll	ll	ll	ll	ll	ll	lm	ll	ll	lm	ll	ll	--	--	ll	ll	ll	lm
9	huLG09_035	<lmxll>	--	lm	lm	lm	ll	lm	ll	lm	lm	lm	ll	ll	ll	lm	--	ll	ll	lm	ll	ll	--	lm	ll	lm	ll	lm	ll	lm	lm	ll	ll	ll	ll	ll	ll	lm	ll	ll	--	ll	ll	--	lm	ll	ll	ll	--
9	huLG09_036	<lmxll>	lm	--	lm	lm	ll	lm	ll	lm	lm	lm	ll	ll	--	lm	--	ll	ll	lm	--	ll	--	lm	ll	--	ll	lm	ll	lm	lm	ll	ll	ll	ll	--	ll	lm	ll	ll	lm	ll	ll	--	lm	ll	ll	ll	--
9	huLG09_037	<lmxll>	lm	lm	--	lm	ll	lm	ll	lm	lm	--	ll	ll	ll	lm	--	ll	--	lm	ll	ll	--	lm	ll	lm	ll	lm	--	lm	lm	ll	ll	ll	ll	ll	ll	lm	ll	ll	lm	ll	ll	lm	lm	ll	ll	ll	--
9	huLG09_038	<lmxll>	lm	lm	--	lm	ll	lm	ll	lm	lm	--	ll	ll	ll	lm	--	ll	--	lm	ll	ll	--	lm	ll	lm	ll	lm	--	lm	lm	ll	ll	ll	ll	ll	ll	lm	ll	ll	lm	ll	ll	lm	lm	ll	ll	ll	--
9	huLG09_039	<lmxll>	lm	lm	--	lm	ll	lm	ll	lm	lm	--	ll	ll	ll	lm	--	ll	--	lm	ll	ll	--	lm	ll	lm	ll	lm	--	lm	lm	ll	ll	ll	ll	ll	ll	lm	ll	ll	lm	ll	ll	ll	lm	ll	ll	ll	--
9	huLG09_040	<lmxll>	lm	lm	lm	lm	ll	lm	ll	lm	lm	lm	--	ll	ll	lm	--	ll	ll	lm	ll	ll	lm	lm	ll	lm	ll	lm	ll	lm	lm	ll	ll	ll	ll	ll	ll	lm	ll	ll	lm	ll	ll	ll	--	ll	ll	ll	--
9	huLG09_041	<lmxll>	lm	lm	lm	lm	ll	lm	ll	lm	lm	lm	ll	ll	ll	lm	lm	ll	ll	lm	ll	ll	lm	lm	ll	--	ll	lm	ll	lm	lm	ll	--	ll	ll	ll	ll	lm	ll	ll	lm	ll	ll	--	lm	ll	ll	ll	--
9	huLG09_042	<lmxll>	ll	lm	lm	lm	ll	lm	ll	lm	lm	--	ll	ll	ll	lm	lm	ll	ll	lm	ll	ll	lm	lm	ll	lm	ll	lm	ll	lm	lm	ll	ll	ll	ll	ll	ll	lm	ll	ll	lm	ll	ll	lm	lm	lm	ll	ll	lm
9	huLG09_043	<lmxll>	ll	lm	lm	lm	ll	lm	ll	lm	lm	--	ll	ll	ll	lm	lm	ll	ll	lm	ll	ll	lm	lm	ll	lm	ll	lm	ll	lm	lm	ll	ll	ll	ll	ll	ll	lm	ll	ll	lm	ll	ll	lm	lm	lm	ll	ll	lm
9	huLG09_044	<lmxll>	ll	lm	lm	lm	ll	lm	ll	lm	lm	--	ll	ll	ll	lm	lm	ll	ll	lm	ll	ll	lm	lm	ll	lm	ll	lm	ll	lm	lm	ll	ll	ll	ll	ll	ll	lm	ll	ll	lm	ll	ll	ll	lm	lm	ll	ll	lm
[truncated: 1,443 more rows]
[truncated: 271 more columns]
