# Supplementary material for: A dense SNP genetic map constructed using restriction site-associated DNA sequencing enables detection of QTLs controlling apple fruit quality
Source: BMC Genomics. 2015 Oct 5;16:747. doi: 10.1186/s12864-015-1946-x (PMC4595315; doi:10.1186/s12864-015-1946-x)
Supplement: Additional file 6: Table S4. — Candidate genes searched from the regions of five significant QTLs (interval < 5 cM). These five QTLs were associated with three important fruit quality traits, two of fruit firmness, two of fruit weight and one of fruit acidity. The gene function annotation information of whole apple genome was downloaded from GDR website (https://www.rosaceae.org/species/malus/malus_x_domestica/genome_v1.0). Candidate genes which have been used for expression analysis were in bold fonts. (XLSX 20 kb) [file 12864_2015_1946_MOESM6_ESM.xlsx]

## Sheet: Sheet1
Table S4. Candidate genes searched from the regions of five significant QTLs (interval < 5 cM). These five QTLs were associated with three important fruit quality traits, two of fruit firmness, two of fruit weight and one of fruit acidity. The gene function annotation information of whole apple genome was downloaded from GDR website (https://www.rosaceae.org/species/malus/malus_x_domestica/genome…
Trait	Chromosome	QTL position	Gene ID	Gene position (bp)	Predicted gene functions
Fruit firmness	chr11	4.17-5.72Mb	MDP0000540358	4230154-4237958	unknown protein
			MDP0000236449	4234404-4235147	Putative uncharacterized protein
			MDP0000304775	4256243-4261041	N/A
			MDP0000207754	4387730-4388308	Putative uncharacterized protein
			MDP0000563579	4456690-4457564	unknown protein
			MDP0000433599	4484833-4486438	Eukaryotic translation initiation factor 3 subunit G
			MDP0000728054	4488415-4491026	unknown protein
			MDP0000144931	4542410-4543289	Eukaryotic translation initiation factor 2 subunit beta
			MDP0000315071	4547963-4551004	Eukaryotic translation initiation factor 2 subunit beta
			MDP0000573752	4549430-4552444	Eukaryotic translation initiation factor 2 subunit beta
			MDP0000147137	4550090-4552681	Eukaryotic translation initiation factor 2 subunit beta
			MDP0000229344	4592380-4598092	B3 domain-containing transcription repressor VAL1
			MDP0000466420	4657744-4658259	B3 domain-containing transcription repressor VAL2
			MDP0000271208	4661465-4666818	B3 domain-containing transcription repressor VAL2
			MDP0000305385	4667841-4670052	Putative uncharacterized protein
			MDP0000141910	4674345-4676663	N/A
			MDP0000138500	4714450-4715983	Expansin-A8
			MDP0000935996	5219008-5221576	Probable WRKY transcription factor 33
			MDP0000187265	5264910-5265832	Beta-glucosidase 12
			MDP0000306634	5274039-5282918	Beta-glucosidase 11
			MDP0000251643	5281871-5282777	Putative uncharacterized protein
			MDP0000168270	5376249-5377053	unknown protein
			MDP0000819614	5379848-5380917	unknown protein
			MDP0000282848	5404577-5408204	N/A
			MDP0000273311	5470854-5476637	Putative uncharacterized protein
			MDP0000257911	5475977-5476579	N/A
			MDP0000257912	5480595-5485347	Putative uncharacterized protein
			MDP0000318741	5610288-5610512	N/A
			MDP0000254562	5618108-5620541	Glucan endo-1,3-beta-glucosidase 9
			MDP0000276748	5618299-5620733	Glucan endo-1,3-beta-glucosidase 9
			MDP0000257546	5634088-5635931	N/A
			MDP0000265431	5649600-5650277	Glucan endo-1,3-beta-glucosidase 9
			MDP0000631128	5665410-5666682	Glucan endo-1,3-beta-glucosidase 9
			MDP0000631129	5666846-5667190	Glucan endo-1,3-beta-glucosidase 9
			MDP0000269611	5713901-5714390	N/A
Fruit firmness	chr11	7.40-10.31Mb	MDP0000455922	7683235-7683975	Repetitive proline-rich cell wall protein 1
			MDP0000243083	7762471-7764884	unknown protein
			MDP0000628982	7906193-7908008	Eukaryotic translation initiation factor 3 subunit G
			MDP0000289504	7933061-7934709	Putative uncharacterized protein
			MDP0000880181	8070949-8071344	Putative uncharacterized protein
			MDP0000139529	8072813-8078026	Transcription initiation factor IIA subunit 1
			MDP0000314471	8126838-8128611	unknown protein
			MDP0000246967	8154140-8155123	myb family transcription factor
			MDP0000190173	8267686-8267922	N/A
			MDP0000290571	8481134-8486671	Xyloglucan galactosyltransferase KATAMARI1 homolog
			MDP0000271696	8645538-8646559	Putative uncharacterized protein
			MDP0000137800	8913703-8914287	Putative uncharacterized protein
			MDP0000907218	9080188-9082133	Transcription factor bHLH14
			MDP0000232074	9168918-9173827	unknown protein
			MDP0000226997	9208750-9211943	Beta-glucosidase 24
			MDP0000873003	9222900-9223534	Putative uncharacterized protein
			MDP0000047589	9245252-9248475	Beta-glucosidase 12
			MDP0000307050	9325679-9328514	unknown protein
			MDP0000248575	9392291-9395655	unknown protein
			MDP0000177010	9448306-9449449	Transcription factor MYB48
			MDP0000206896	9977197-9979896	Putative uncharacterized protein
			MDP0000181883	10037649-10038911	N/A
			MDP0000607451	10061553-10062329	unknown protein
			MDP0000207930	10086256-10086966	unknown protein
			MDP0000140864	10181535-10183650	Transcription factor bHLH14
			MDP0000322222	10214409-10218363	Putative uncharacterized protein
			MDP0000322225	10239194-10239967	N/A
			MDP0000739955	10249754-10249978	N/A
			MDP0000249375	10307785-10309480	unknown protein
Fruit acidity	chr08	13.66-14.20Mb	MDP0000228457	13692272-13698066	unknown protein
			MDP0000746790	13701717-13702079	N/A
			MDP0000949986	13720821-13721525	N/A
			MDP0000211875	13725625-13726329	N/A
			MDP0000894463	13736307-13737035	Transcription factor MYB44
			MDP0000894465	13742641-13743003	unknown protein
			MDP0000890140	13754079-13754699	Predicted protein
			MDP0000172042	13782490-13785155	N/A
			MDP0000274998	13802733-13803374	Putative uncharacterized protein
			MDP0000601346	13894648-13897101	Putative uncharacterized protein
			MDP0000868410	13913535-13913831	Citrate-binding protein
			MDP0000247324	13916442-13919809	Transcription factor MYB44
			MDP0000304381	13986825-13988545	unknown protein
			MDP0000582174	14067787-14068281	Transcription repressor MYB4
			MDP0000599133	14120787-14124060	NADP-dependent malic enzyme
			MDP0000239624	14128669-14132761	NADP-dependent malic enzyme
			MDP0000283008	14189553-14190125	unknown protein
Fruit weight	chr03	5.43-7.73Mb	MDP0000437643	5450467-5452058	unknown protein
			MDP0000179887	5472818-5476864	N/A
			MDP0000175025	5659913-5660281	N/A
			MDP0000150391	5706236-5706879	N/A
			MDP0000307790	6011132-6011425	Histone H4
			MDP0000185861	6249504-6253751	Putative uncharacterized protein
			MDP0000132521	6250747-6255784	Mitogen-activated protein kinase kinase kinase ANP1
			MDP0000167389	6256535-6258879	Mitogen-activated protein kinase kinase kinase ANP1
			MDP0000124481	6298624-6299710	SKP1-interacting partner 15
			MDP0000432855	6298877-6299962	SKP1-interacting partner 15
			MDP0000410776	6406478-6407866	E3 ubiquitin-protein ligase CHFR
			MDP0000287745	6415841-6416550	zinc finger (C2H2 type) family protein
			MDP0000284677	6446665-6450656	Cell division control protein 6 homolog
			MDP0000446210	6446716-6448326	Tyrosine-sulfated glycopeptide receptor 1
			MDP0000261253	6448427-6452420	Cell division control protein 6 homolog
			MDP0000178152	6458414-6463065	Putative uncharacterized protein
			MDP0000151547	6477655-6478515	N/A
			MDP0000132919	6527773-6528900	zinc finger (C2H2 type) family protein
			MDP0000411091	6565330-6566457	zinc finger (C2H2 type) family protein
			MDP0000326278	6693566-6693824	N/A
			MDP0000710849	6700316-6701692	Putative uncharacterized protein
			MDP0000375729	6793556-6794184	unknown protein
			MDP0000265444	6807367-6809569	Putative F-box/FBD/LRR-repeat protein At1g78840
			MDP0000885924	6870920-6871120	Probable histone H2B.1
			MDP0000194290	6871383-6872959	Probable histone H2B.1
			MDP0000287127	6899657-6908933	unknown protein
			MDP0000265776	6909146-6918857	unknown protein
			MDP0000708105	6909805-6910390	N/A
			MDP0000138407	6916362-6917961	unknown protein
			MDP0000166992	6920852-6922428	unknown protein
			MDP0000167824	6959354-6959676	Transcription factor bHLH144
			MDP0000218968	7004436-7005716	unknown protein
			MDP0000278630	7020948-7023638	FHA domain-containing protein DDL
			MDP0000262674	7530661-7532227	N/A
			MDP0000368098	7561301-7562106	E3 ubiquitin-protein ligase RING1
Fruit weight	chr05	22.64-26.00Mb	MDP0000285541	22879353-22880422	Putative uncharacterized protein
			MDP0000178524	22935863-22939085	Tyrosine-sulfated glycopeptide receptor 1
			MDP0000310897	22964144-22971517	Tyrosine-sulfated glycopeptide receptor 1
			MDP0000122897	22983228-22987348	sequence-specific DNA binding / transcription factor
			MDP0000194500	23008850-23013673	sequence-specific DNA binding / transcription factor
			MDP0000544979	23032011-23035217	unknown protein
			MDP0000175839	23071704-23072921	unknown protein
			MDP0000144640	23076180-23077397	unknown protein
			MDP0000843362	23104490-23105198	Putative uncharacterized protein
			MDP0000141025	23129508-23131200	Histone acetyltransferase HAC12
			MDP0000141026	23133315-23137775	Histone acetyltransferase HAC1
			MDP0000309173	23143083-23152808	Histone acetyltransferase HAC1
			MDP0000135500	23149571-23151276	Histone acetyltransferase HAC12
			MDP0000923640	23636014-23636514	N/A
			MDP0000537655	23685461-23687116	unknown protein
			MDP0000213184	23754357-23755970	unknown protein
			MDP0000233927	23787344-23787946	N/A
			MDP0000176606	23927967-23929424	F-box protein SKIP22
			MDP0000315728	24049041-24053080	N/A
			MDP0000246452	24101928-24102173	unknown protein
			MDP0000268393	24129880-24133529	Tyrosine-sulfated glycopeptide receptor 1
			MDP0000318967	24234313-24248166	F-box/FBD/LRR-repeat protein At1g13570
			MDP0000129094	24243268-24243961	F-box/FBD/LRR-repeat protein At1g13570
			MDP0000718524	24302585-24306184	Putative uncharacterized protein
			MDP0000226291	24310834-24312201	Putative uncharacterized protein
			MDP0000161230	24371587-24373208	Histone H3.3
			MDP0000319223	24499897-24502859	Mitotic checkpoint protein BUB3
			MDP0000319225	24514163-24514903	Zinc finger protein 1
			MDP0000946515	24626640-24629040	Transcription factor bHLH85
			MDP0000317141	24757603-24758626	N/A
			MDP0000262469	24807964-24812111	unknown protein
			MDP0000535058	24987997-24992698	Uncharacterized protein yqeH
			MDP0000213978	25046601-25050207	Putative uncharacterized protein
			MDP0000465094	25225269-25232101	auxin-responsive protein, putative
			MDP0000815832	25290333-25290794	auxin-responsive protein, putative
			MDP0000313518	25398996-25401492	Putative uncharacterized protein
			MDP0000200457	25637218-25639657	Transcription factor bHLH140
			MDP0000270785	25676144-25676593	N/A
			MDP0000139021	25751816-25753298	unknown protein
			MDP0000771945	25783731-25784786	unknown protein
			MDP0000127946	25783828-25785659	unknown protein
			MDP0000210436	25788706-25790155	Histone deacetylase 6
			MDP0000335450	25794599-25796088	Histone deacetylase 6
			MDP0000313757	25826404-25833243	unknown protein
			MDP0000532878	25836028-25838854	unknown protein
